# Supplementary material for: Systematic assessment of transcriptomic and metabolic reprogramming by blue light exposure coupled with aging
Source: PNAS Nexus. 2023 Dec 5;2(12):pgad390. doi: 10.1093/pnasnexus/pgad390 (PMC10697416; doi:10.1093/pnasnexus/pgad390)
Supplement: pgad390_Supplementary_Data [file pgad390_supplementary_data.zip]

Archive with 5 entries (5 files):
- PNASNEXUS-PNASNEXUS-2023-00402R-s03.xlsx
- PNASNEXUS-PNASNEXUS-2023-00402R-s04.xlsx
- PNASNEXUS-PNASNEXUS-2023-00402R-s05.xlsx
- PNASNEXUS-PNASNEXUS-2023-00402R-s01.pdf
- PNASNEXUS-PNASNEXUS-2023-00402R-s02.xlsx
