# Supplementary material for: Systematic assessment of transcriptomic and metabolic reprogramming by blue light exposure coupled with aging
Source: PNAS Nexus. 2023 Dec 5;2(12):pgad390. doi: 10.1093/pnasnexus/pgad390 (PMC10697416; doi:10.1093/pnasnexus/pgad390)
Supplement: pgad390_Supplementary_Data [file pgad390_supplementary_data.zip › PNASNEXUS-PNASNEXUS-2023-00402R-s03.xlsx]

## Sheet: Differential analyses
Supplemental Table S2. The differentially expressed genes (DEGs), differential m6A peaks, or differential compounds identified in the single-factor comparisons between groups for each omics data set.
Experiment
Poly-A RNA-seq of w1118 adult male heads					Poly-A RNA-seq of w1118 whole adult male flies (F1 generation)					Poly-A MeRIP-seq (Input) of w1118 whole adult male flies					Poly-A MeRIP-seq (IP) of w1118 whole adult male flies					Metabolome of w1118 whole adult male flies
BD25 vs BD10	DD25 vs DD10	BD10 vs DD10	BD25 vs DD25		BD23F1 vs BD8F1	DD23F1 vs DD8F1	BD8F1 vs DD8F1	BD23F1 vs DD23F1		BD25 vs BD10	DD25 vs DD10	BD10 vs DD10	BD25 vs DD25		BD25 vs BD10	DD25 vs DD10	BD10 vs DD10	BD25 vs DD25		BD25 vs BD10	DD25 vs DD10	BD10 vs DD10	BD25 vs DD25
Aatf	Akh	AANATL3	Achl		Amyrel	AANATL4	CG10361	Acp1		Acp54A1	Akh	Achl	Acbp3		28SrRNA-Psi:CR40596	5-HT1A	28SrRNA-Psi:CR40596	Acbp3		(-)-camphor	11(z),14(z)-eicosadienoic acid	9-cis-retinal	(-)-camphor
Acp1	ATPsynbetaL	Aatf	Acp1		CG13947	Acp53C14c	CG10621	Alp2		Akh	alphaTub67C	alphaTub67C	Achl		28SrRNA-Psi:CR45851	5-HT1B	Achl	Achl		10-hydroxydecanoate	2'-deoxyguanosine	Lauroylcarnitine	10-hydroxydecanoate
Acp53C14c	AttA	Achl	Acp32CD		CG18641	Acp54A1	CG11089	Amy-d		asRNA:CR42860	APC7	APC7	Acp53C14c		5-HT1A	5-HT7	alphaTub67C	Acp53C14c		3-hydroxybenzoate	3-phenyllactic acid	O-acetylcarnitine	11(z),14(z)-eicosadienoic acid
Act88F	AttB	Acp53C14c	Act88F		CG43055	Acp76A	CG14245	Amy-p		AttA	AttA	bcd	Acp76A		5-HT7	Aasdh	APC7	Acp76A		9-cis-retinal	4-hydroxy-2-quinolinecarboxylic acid		2'-deoxyguanosine
Ag5r	AttC	Adk1	Ag5r		CG6283	Alp2	CG15043	CG10182		AttB	AttB	BthD	Arc1		Abl	Abcd1	BG642312	AttA		Gluconic acid	4-imidazoleacetic acid		3-phenyllactic acid
Akh	AttD	Agpat4	Agpat4		CG9377	Amy-d	CG15044	CG1139		AttC	AttC	CarT	asRNA:CR45192		Acp33A	Abl	Caf1-180	AttB		Kynurenic acid	5-hydroxyindoleacetate		4-hydroxy-2-quinolinecarboxylic acid
Alp10	Boot	Akh	Akh		CG9759	Amy-p	CG15239	CG11459		CecA2	AttD	CBP	AttA		Acp63F	abo	CarT	AttC		L-methionine sulfoxide	7-methylguanosine		4-pyridoxate
Alp5	Btnd	Arc1	Alp10		CG9825	Anp	CG16898	CG13215		CG11619	bcd	CG11263	AttB		Act57B	Acbp3	CBP	CarT		N-acetyldopamine	Betaine		4-pyridoxic acid
Alp9	Ccp84Ag	Arc2	Alp9		CG9826	Argl	CG31091	CG13947		CG11854	BoYb	CG11407	AttC		Act88F	Acox3	CG11407	CecA2		N-acetyl-l-tyrosine	Choline		5-hydroxyindoleacetate
alphaTry	CG11349	asRNA:CR42860	alpha-Man-Ic		CNMa	AttA	CG34136	CG14205		CG13947	BthD	CG11529	b6		Acyp	Acp24A4	CG11529	CG11407		Salicylic acid	Citral		7-methylguanosine
Alr	CG11585	asRNA:CR44370	alphaTry		Cpr11B	BomT2	CG3699	CG15263		CG14075	CBP	CG11674	BBS9		Ada	Acp33A	CG13618	CG11529		β-d-glucopyranuronic acid	Cyclic gmp		9-cis-retinal
amn	CG12971	asRNA:CR44807	Amy-d		lncRNA:CR43940	CCHa2	CG3999	CG16723		CG14205	CecA2	CG11741	CarT		AdamTS-A	Acp53C14a	CG14257	CG11741			Dl-carnitine		Asparagine
apn	CG13046	asRNA:CR45192	Amy-p		lncRNA:CR44075	CG10041	CG42397	CG17999		CG14893	CG10182	CG12398	CecA2		Adgf-C	Acp53Ea	CG14362	CG13325			Dl-tryptophan		Betaine
Arc2	CG13215	Ass	Ance		lncRNA:CR44711	CG10182	CG42821	CG18179		CG14961	CG12398	CG13078	CG10182		Adgf-D	Acp62F	CG17300	CG14186			Dodecanedioic acid		Choline
Archease	CG13280	AttB	AOX1		lncRNA:CR45959	CG10184	CG43938	CG2444		CG15239	CG12970	CG13325	CG10357		AdoR	Acp63F	CG30377	CG14191			Eucalyptol		Citral
Arpc3B	CG13930	AttC	apn		Lsp1gamma	CG10361	CG4757	CG31089		CG15617	CG13324	CG13690	CG11407		aft	Acph-1	CG30430	CG14893			Gluconic acid		Citrate
AspRS	CG14075	BBS9	Arc1		Lsp2	CG10514	CG6283	CG31104		CG18179	CG13690	CG13813	CG11529		Ag5r	Act42A	CG31259	CG15263			Glycyl-l-leucine		Dl-carnitine
asrij	CG14191	betaTry	Arpc3B		LysB	CG10516	CG7381	CG32198		CG30283	CG13813	CG13992	CG11664		Ak3	Act57B	CG34447	CG31091			Guanine		Dl-tryptophan
asRNA:CR42860	CG14227	betaTub85D	asRNA:CR44054		Mal-A7	CG10621	Ctr1B	CG32284		CG33926	CG13947	CG14545	CG11741		Akh	ACXB	CG42269	CG31259			Guanosine		Dodecanedioic acid
asRNA:CR44807	CG15269	bnl	asRNA:CR44106		Mal-B1	CG10657	Cyp309a1	CG34227		CG34327	CG13992	CG14893	CG13055		Aladin	ACXC	CG43788	CG31324			Hypoxanthine		D-raffinose
asRNA:CR45951	CG17005	Boot	asRNA:CR44192		mat	CG11089	Damm	CG3739		CG34423	CG14075	CG15721	CG13325		Alg10	ACXE	CG4570	CG32368			Indole-3-acetate		Eucalyptol
ATPsynbetaL	CG17192	bsh	asRNA:CR45133		PH4alphaSG1	CG1139	Gart	CG43055		CG42337	CG14309	CG17127	CG14186		Alg2	Adi1	CG6967	CG34236			Kynurenic acid		Guanine
AttC	CG17440	Btnd	asRNA:CR45209		phu	CG11594	Hpd	CG4377		CG42821	CG14545	CG30377	CG14191		Alg-2	AdoR	CG9034	CG34447			Lauroylcarnitine		Guanosine
BBS9	CG17974	CAH5	asRNA:CR46246		tobi	CG11600	lectin-37Da	CG5107		CG42876	CG14695	CG31091	CG14893		Alg9	aft	CG9150	CG40485			L-kynurenine		Hypoxanthine
blanks	CG18788	CarT	Ass			CG12911	Listericin	CG5550		CG43403	CG15263	CG31259	CG15263		alpha-Est9	Akh	Claspin	CG42329			L-lysine		Indole-3-acetate
bnl	CG30383	CCAP	AttA			CG13215	Lsp1beta	CG6034		CG4476	CG15282	CG31324	CG18609		alpha-Man-Ia	al	Cln3	CG42365			L-methionine sulfoxide		Inosine 5'-phosphate
boss	CG31259	Ccp84Ag	AttB			CG13325	Lsp2	CG6277		CG45045	CG15617	CG31704	CG18765		alphaTry	Alg10	clos	CG42397			L-phenylalanine		Kynurenic acid
bsh	CG32368	Cda9	AttC			CG14245	Mal-A7	CG6283		CG4757	CG15721	CG31928	CG3106		Amt	Alg2	CNT2	CG43187			L-threonine		L-arginine
BthD	CG33093	CG10063	bap			CG15043	mat	CG7203		CG6296	CG17192	CG32642	CG31091		Andorra	Alg-2	COX8	CG43403			L-tryptophan		L-glutamine
cad	CG33926	CG10126	bin			CG15044	MtnA	CG8093		CG7130	CG30377	CG34447	CG31205		Anp	Alg7	Cp15	CG6967			Methyl acetoacetate		L-kynurenine
Ccp84Ag	CG34040	CG10163	BthD			CG15239	Nazo	CG8736		CG8620	CG31661	CG42269	CG31259		antdh	alpha-Est5	Ctr1B	CG7304			N2-methylguanosine		L-lysine
CCT5	CG34423	CG10300	cad			CG15263	Npc1b	CG9377		CG9150	CG31681	CG42329	CG31324		Antp	alpha-Est6	CycA	CG8620			N8-acetylspermidine		L-methionine sulfoxide
CG10041	CG4269	CG10337	CAH5			CG15717	Obp99b	CG9825		CG9759	CG31928	CG43074	CG32107		aos	alpha-Man-Ia	CycB	CG9150			N-acetyl-d-alloisoleucine		L-phenylalanine
CG10086	CG42728	CG10513	caup			CG16727	Peritrophin-15a	CNMa		CG9825	CG32107	CG43134	CG32368		AP-2sigma	alphaTry	dec	CG9826			N-acetylhistamine		L-threonine
CG10116	CG43062	CG10638	Ccp84Ag			CG16775	PGRP-SC1b	fit		CG9826	CG32284	CG43938	CG34236		ara	alphaTub67C	dhd	CNMa			N-acetylhistamine		L-tryptophan
CG10126	CG5089	CG11034	c-cup			CG17107	PGRP-SD	Hpd		Chchd2	CG32368	CG4476	CG34447		Archease	amn	dup	CNT2			N-acetyl-l-leucine		Malonate
CG10300	CG5246	CG11052	Cda9			CG17477	phu	Jon99Ci		Cpr66D	CG33093	CG4570	CG42329		Argp	Amnionless	fs(1)N	Cpr100A			N-acetyl-l-phenylalanine		Methyl acetoacetate
CG10337	CG5892	CG11380	CG10005			CG17738	Shmt	LManIII		CR10102	CG33926	CG45765	CG42397		ari-2	ana	fs(1)Ya	Cpr47Ef			N-acetylmethionine		N2-methylguanosine
CG10383	CG7130	CG11384	CG10051			CG17999	smp-30	LManIV		CR43086	CG34040	CG4586	CG42807		Arpc3B	Andorra	Fst	CR10102			N-acetylornithine		N8-acetylspermidine
CG10405	CG7910	CG11453	CG10086			CG18179	Sodh-1	Lsp1beta		CR43087	CG34327	CG5550	CG42852		Arv1	Anp	inaC	Culd			N-acetylsphingosine		N-acetyl-1-aspartylglutamic acid
CG10472	CG8560	CG11693	CG10116			CG18258	tobi	Lsp1gamma		Def	CG34423	CG6967	CG43055		Asap	antdh	Lime	Damm			Nicotinamide		N-acetyldopamine
CG10505	CG9150	CG11741	CG10300			CG18547	Ugt301D1	Lsp2		Diedel	CG42337	CG9150	CG43145		asRNA:CR42860	Antp	Mal-B1	DptA			O-acetylcarnitine		N-acetylhistamine
CG10638	CG9377	CG11878	CG10405			CG2444	Yp2	LysB		DptA	CG42728	CG9925	CG43319		asRNA:CR43898	antr	Marf1	DptB			Oleoyl ethanolamide		N-acetylhistamine
CG10650	CG9757	CG11892	CG10472			CG31041		Mal-A1		DptB	CG42807	Claspin	CG43938		asRNA:CR45600	aos	Mcm5	Dro			Pipecolate		N-acetyl-l-phenylalanine
CG10916	CG9759	CG12164	CG10505			CG31075		Mal-A6		Dro	CG42821	clos	CG4734		asRNA:CR45889	AOX3	MFS1	fd59A			Prolylleucine		N-acetyl-l-tyrosine
CG11029	CG9864	CG12483	CG10513			CG31089		Mal-A7		Drs	CG42825	CNT2	CG5078		AstA-R1	AP-2sigma	mtrm	Hr38			Sebacic acid		N-acetylsphingosine
CG11318	CheB38a	CG12971	CG10650			CG31091		meep		fd59A	CG43055	Cp15	CG6967		AstA-R2	APC7	Muc12Ea	inaD			Succinate		Nicotinamide
CG11459	Cks30A	CG13022	CG10877			CG31104		Nepl4		Hr38	CG43074	cutlet	CG7298		AstC-R1	Arf102F	nos	Jon66Ci			Taurine		Oleoyl ethanolamide
CG11854	CNMa	CG13026	CG10910			CG31463		Nplp3		jhamt	CG43403	CycA	CG7304		Atf3	Argp	Ntl	Jon99Fi			Trans,trans-2,4-heptadienal		Pentadecanoic acid
CG11878	Cpr47Ea	CG13046	CG11029			CG32198		Phae2		Jon25Bi	CG4476	CycB	CG8419		Atg10	ari-2	Orc1	Ldh			Trans-3-indoleacrylic acid		Pipecolate
CG11911	Crys	CG13054	CG11034			CG32284		phu		Jon66Ci	CG45045	CycJ	CG8492		Atg5	Arpc3B	otu	lectin-37Da			Uridine		Prolylleucine
CG12164	Cyp304a1	CG13055	CG11318			CG32444		PPO1		Jon99Fi	CG4570	Cyp6a19	CG9150		atilla	Asap	ox	lncRNA:CR42646			Uridine		Salicylic acid
CG12171	Dgp-1	CG13071	CG1139			CG32564		tobi		Ldh	CG4586	dah	CG9757		ATPsynepsilonL	asRNA:CR32252	RecQ4	lncRNA:CR45585			β-alanine		Succinate
CG12374	DptB	CG13102	CG11407			CG33325		TotX		lncRNA:CR42646	CG4757	dec	CNMa		ATPsynGL	asRNA:CR42860	RnrL	lncRNA:CR46017					Taurine
CG1246	Dro	CG13116	CG11426			CG34034		Tsf1		lncRNA:CR43928	CG5897	dhd	CNT2		AttA	asRNA:CR43926	RpS5b	lncRNA:Hsromega					Trans,trans-2,4-heptadienal
CG12493	gnu	CG13215	CG11453			CG34136				lncRNA:CR44138	CG6034	eloF	CR10102		AttB	asRNA:CR43959	rt	Mettl4					Trans-10-heptadecenoic acid
CG12766	hll	CG13360	CG11585			CG34203				lncRNA:CR44688	CG6283	Fcp3C	CR30279		AttC	asRNA:CR44018	Sfp79B	MFS3					Tretinoin
CG12868	Hsp23	CG13423	CG11693			CG34316				Lsp1beta	CG6296	fit	cwo		aust	asRNA:CR44192	Six4	Nazo					Uridine
CG12963	Hsp26	CG13563	CG11854			CG34456				Mettl4	CG8620	fs(1)M3	Damm		Awh	asRNA:CR44267	snRNA:LU	ninaB					Uridine
CG12971	Hsp68	CG13840	CG11878			CG3609				MFS3	CG9377	fs(1)N	Hr38		babos	asRNA:CR44911	snRNA:U4:39B	ninaG					Xanthine
CG12974	Hsp70Bc	CG14075	CG11898			CG3699				Mtk	CG9757	fs(1)Ya	jhamt		bai	asRNA:CR44987	stg	Pdf					Xanthosine
CG13026	Jon25Bii	CG14186	CG1208			CG3739				Obp99b	CG9759	Fst	Jon66Ci		Bap111	asRNA:CR45132	swa	pdm2					β-alanine
CG13055	Jon25Biii	CG14301	CG12374			CG3902				PGRP-SB1	CG9925	gammaTub37C	Jon99Fi		Bbd	asRNA:CR45189	trpl	Semp1					β-d-glucopyranuronic acid
CG13071	Jon44E	CG14457	CG1246			CG3999				PGRP-SD	Claspin	gnu	Ldh		bdl	asRNA:CR45192	Vm26Aa	Sfp79B
CG13215	Jon65Aii	CG14502	CG12493			CG42335				PPO1	clos	gwl	lectin-37Da		beat-Ia	asRNA:CR45600	Vm26Ab	Sox21a
CG13272	Jon74E	CG14636	CG12507			CG42464				PPO2	CNMa	Lime	lncRNA:CR30121		beat-Ib	asRNA:CR46137	Vml	SPH93
CG13324	krimp	CG14780	CG12766			CG42821				Rh6	Cp15	lncRNA:CR45456	lncRNA:CR32553		beat-Ic	asRNA:CR46145	wisp	Spn28F
CG13325	l(2)k05911	CG14820	CG12825			CG43055				Scp1	CR43086	lncRNA:CR45585	lncRNA:CR42646		beat-IIa	asRNA:CR46471	yl	stl
CG13423	Ldh	CG14949	CG12934			CG43267				TotC	CycA	lok	lncRNA:CR43250		beat-IIb	AstA-R1	Yp1	Takl1
CG13482	Lip3	CG15021	CG12963			CG43407				TotM	CycB	Mal-B1	lncRNA:CR43715		beat-IIIb	AstA-R2	Yp2	Try29F
CG13563	lncRNA:CR43432	CG15170	CG12971			CG43938				TotX	Cyp6a19	Marf1	lncRNA:CR43928		beat-IIIc	AstC-R1	Yp3	Uro
CG13704	lncRNA:CR43651	CG15213	CG12974			CG4757				Try29F	dah	Mcm2	lncRNA:CR44188		beat-Va	Atg1	zpg	vanin-like
CG13728	lncRNA:CR43700	CG15484	CG13022			CG5550				Yp1	dec	Mcm5	lncRNA:CR44501		beat-VI	Atg10
CG13796	lncRNA:CR44138	CG15497	CG13026			CG5955				Yp2	Def	MFS1	lncRNA:CR45150		beat-VII	Atg5
CG14075	lncRNA:CR44206	CG15631	CG13059			CG6034				Yp3	dhd	Mos	lncRNA:CR45805		Bet5	atilla
CG14118	lncRNA:CR45456	CG15773	CG13085			CG6142					Diedel	mtrm	lncRNA:CR45902		betaGlu	ATPsynepsilonL
CG14186	lncRNA:CR46253	CG15784	CG13168			CG6277					DptA	Muc12Ea	lncRNA:Hsromega		betaTry	ATPsynF
CG14273	lncRNA:CR46489	CG15800	CG13215			CG6283					DptB	Nazo	Lsp1beta		betaTub97EF	ATPsyngamma
CG14356	LysE	CG15824	CG13272			CG6300					Dro	ndl	Mettl4		B-H1	ATPsynGL
CG14457	Mettl4	CG15865	CG13280			CG7298					Drs	Nek2	MFS1		B-H2	AttA
CG14500	MFS1	CG1673	CG13282			CG7322					eloF	ninaG	MFS3		BigH1	AttB
CG14502	MFS3	CG16775	CG13285			CG7330					Fad2	nos	Nazo		Bili	AttC
CG14820	Mtk	CG16986	CG13306			CG8093					fit	Orc1	ninaB		bin3	AttD
CG14879	Obp56a	CG17005	CG13323			CG9119					fs(1)M3	otu	ninaG		bocks	aust
CG14907	Osi6	CG17127	CG13324			CG9259					fs(1)Ya	piwi	PIP82		bol	Awh
CG14961	Pebp1	CG17167	CG13423			CG9485					gammaTub37C	PolA1	Semp1		BomBc1	babos
CG15143	PGRP-SC2	CG17177	CG13482			CG9514					gwl	Pxt	Sfp33A4		BomS2	bai
CG15153	phu	CG17192	CG13488			CG9757					hll	Rbf2	Sfp79B		BomS4	Bbd
CG15347	PPO2	CG17633	CG13616			Claspin					Ir7c	RecQ4	snoRNA:Psi28S-2442b		BomS5	bcd
CG15370	scpr-B	CG17717	CG13658			CNMa					lectin-37Da	RnrL	snsl		BomS6	bdl
CG15773	scpr-C	CG17855	CG13704			CR44391					Lime	RnrS	Sox21a		bon	beat-Ia
CG15784	Ser6	CG18234	CG13722			Ctr1B					lncRNA:CR44501	RpS5b	spab		brp	beat-Ib
CG15865	Ugt37A3	CG18540	CG13728			Cyp309a1					lncRNA:CR45347	Sfp33A4	SPH93		bru3	beat-Ic
CG1673	Vajk2	CG18577	CG13748			Cyp4s3					lncRNA:Hsromega	Sfp79B	Spn28Da		brv1	beat-IIa
CG16749	Yp1	CG18744	CG13806			Damm					lok	Six4	Spn28F		brv2	beat-IIb
CG17162	Yp2	CG18765	CG13840			Def					Lsp1beta	slam	t		brv3	beat-IIIb
CG17177		CG2121	CG13947			Dup99B					Marf1	stet	Takl1		bs	beat-IIIc
CG17192		CG2663	CG14075			Eo					Mcm5	stg	Try29F		bun	beat-Va
CG17440		CG2854	CG14118			Est-6					Mos	swa	Uro		Bx	beat-VI
CG17930		CG2964	CG14131			fit					Mtk	tj	vanin-like		C15	beat-VII
CG18179		CG30082	CG14273			Gart					mtrm	trpl	wbl		Ca-beta	betaTry
CG18180		CG30411	CG14356			Gr98a					Muc12Ea	Ts			Cad86C	BG642312
CG18233		CG31091	CG14457			GstD10					ndl	vas			can	B-H1
CG18234		CG31231	CG14490			GstD5					Nek2	Vm26Aa			CanA1	bi
CG18417		CG31373	CG14500			GstE8					nos	Vm26Ab			CARPA	BigH1
CG18493		CG31516	CG14502			hll					Obp56a	Vml			cathD	Bili
CG18540		CG32037	CG14780			Hpd					Orc1	wisp			CBP	bin3
CG18577		CG32259	CG14820			Ilp5					otu	WRNexo			CCAP-R	bnl
CG18635		CG32437	CG14857			Jon25Bi					PGRP-SD	yl			Ccdc85	BomBc1
CG18744		CG32633	CG14879			Jon25Biii					piwi	Yp1			Ccn	BomBc3
CG18745		CG32750	CG15043			Jon99Ci					png	Yp2			CCT4	BomS2
CG18747		CG32751	CG15153			lectin-37Da					PolA1	Yp3			CecA1	BomS4
CG1946		CG33017	CG15170			Listericin					PPO2	zpg			CecA2	BomS5
CG2121		CG3323	CG15347			LManIII					Pxt				CenG1A	BomS6
CG2533		CG33965	CG15649			LManIV					Rbf2				cer	BomT2
CG2556		CG33966	CG15773			LManV					RecQ4				cerv	bon
CG2681		CG34134	CG15865			LManVI					RpS5b				CG10011	br
CG2854		CG34188	CG16723			lncRNA:CR43239					Six4				CG10082	brk
CG2909		CG34220	CG16749			lncRNA:CR43411					slam				CG10265	brp
CG2975		CG34236	CG16826			lncRNA:CR43417					SmydA-6				CG10324	bru3
CG30082		CG34301	CG1698			lncRNA:CR43458					snoRNA:Psi18S-920				CG10339	brv3
CG30090		CG34327	CG16985			lncRNA:CR43633					stet				CG10347	bs
CG30289		CG3777	CG16986			lncRNA:CR43650					stg				CG10348	BthD
CG30339		CG3906	CG17005			lncRNA:CR43984					swa				CG10352	Btk29A
CG30340		CG40198	CG17047			lncRNA:CR44039					tj				CG10375	Bulli
CG30411		CG42269	CG17127			lncRNA:CR44651					TotM				CG10384	Bx
CG31041		CG42300	CG17167			lncRNA:CR44675					TotX				CG10405	c(3)G
CG3106		CG42329	CG17192			lncRNA:CR44711					Ts				CG10407	Ca-beta
CG31091		CG42383	CG17562			lncRNA:CR44761					vas				CG10413	Caf1-180
CG31104		CG42397	CG17855			lncRNA:CR44817					Vm26Ab				CG10444	CAH14
CG31259		CG43187	CG17930			lncRNA:CR45215					Vm34Ca				CG10589	CAH16
CG31279		CG43673	CG18088			lncRNA:CR45351					Vml				CG10725	can
CG31288		CG44195	CG18179			lncRNA:CR45594					wisp				CG10738	CanA1
CG31343		CG4653	CG18180			lncRNA:CR45945					WRNexo				CG10793	CARPA
CG31546		CG4712	CG18417			lncRNA:CR46086					yl				CG10834	cathD
CG31821		CG4714	CG18493			Lsp1alpha					Yp1				CG10862	CBP
CG31823		CG4741	CG18577			Lsp1beta					Yp2				CG1090	CCAP-R
CG31954		CG4839	CG18635			Lsp2					Yp3				CG10931	Ccdc85
CG32037		CG4998	CG18744			Mal-A1					zpg				CG10936	Ccn
CG32440		CG5157	CG18745			Mal-A3									CG10996	Ccp84Ag
CG32483		CG5255	CG18747			Mal-A4									CG11000	cd
CG3277		CG5506	CG18765			Mal-A6									CG11030	Cdc2rk
CG32855		CG5767	CG1946			Mal-A7									CG11037	Cdk4
CG33017		CG6012	CG2556			meep									CG11069	CecA2
CG33158		CG6296	CG2930			Met75Cb									CG11089	CenG1A
CG33229		CG6441	CG30008			Mthfs									CG11099	cer
CG33258		CG6481	CG30090			MtnB									CG11103	CG10029
CG33301		CG6652	CG30334			Mur18B									CG11145	CG10082
CG33469		CG6891	CG30339			Nazo									CG11149	CG10194
CG33514		CG6967	CG30340			Nek2									CG11170	CG10195
CG33777		CG7130	CG30371			Nepl4									CG11279	CG10339
CG33784		CG7208	CG30411			ninaD									CG11286	CG10344
CG33926		CG7335	CG31036			Oat									CG11319	CG10347
CG33966		CG7365	CG31041			Obp51a									CG11333	CG10348
CG34045		CG7567	CG31089			Obp99b									CG11357	CG10352
CG34194		CG7631	CG31091			Obp99d									CG11367	CG10359
CG34212		CG7906	CG31104			Peritrophin-15a									CG11379	CG10361
CG34232		CG7910	CG31106			PGRP-SC1a									CG1139	CG10375
CG34288		CG8046	CG31259			PGRP-SC1b									CG11391	CG10384
CG34327		CG8170	CG31288			PGRP-SC2									CG11425	CG10407
CG34330		CG8299	CG31300			PGRP-SD									CG11437	CG10444
CG34423		CG8526	CG31343			phu									CG11458	CG10467
CG34452		CG8620	CG31373			ple									CG11475	CG10553
CG3448		CG8661	CG31516			PPO1									CG11498	CG10589
CG3635		CG8664	CG31636			Ser8									CG11550	CG10602
CG3868		CG9084	CG31674			Sfp33A4									CG11586	CG10680
CG3987		CG9150	CG31810			Sfp96F									CG11597	CG10713
CG4168		CG9192	CG31821			Shmt									CG11617	CG10725
CG42249		CG9451	CG31823			smp-30									CG11619	CG10738
CG42300		CG9512	CG32107			Sodh-1									CG11672	CG10750
CG42365		CG9522	CG32259			Spn77Bb									CG11679	CG10752
CG4269		CG9555	CG32368			Spn77Bc									CG11686	CG10761
CG42825		CG9689	CG32483			Taldo									CG11741	CG10793
CG4301		CG9981	CG32669			tobi									CG11777	CG10822
CG43062		CG9988	CG3277			Tsf1									CG11790	CG10834
CG43120		CheA75a	CG32984			Ugt37A3									CG11808	CG10841
CG43123		CheA84a	CG33093			Ugt37B1									CG11854	CG10862
CG43134		CheB42a	CG33099			Yp2									CG11893	CG1090
CG43672		CheB42c	CG33109												CG11975	CG10931
CG4377		Chs2	CG33253												CG11977	CG10950
CG44195		cona	CG33258												CG11980	CG10973
CG44250		COX7AL	CG33301												CG12012	CG10996
CG4476		Cpr47Ea	CG33346												CG12017	CG11030
CG45061		Cpr49Ag	CG33460												CG12105	CG11037
CG4653		Cpr62Bc	CG33514												CG1213	CG11085
CG4734		Cpr92F	CG33777												CG12173	CG11099
CG4741		CR10102	CG33926												CG12182	CG11103
CG4757		CR12842	CG33965												CG12288	CG11106
CG4781		CR45315	CG33966												CG12290	CG11149
CG4839		CR45391	CG34043												CG12310	CG11158
CG4998		Crys	CG34045												CG12355	CG11170
CG5027		Ctr1B	CG34188												CG12362	CG11279
CG5096		Cyp12d1-p	CG34194												CG12391	CG11286
CG5107		Cyp304a1	CG34212												CG12426	CG11322
CG5246		deltaTry	CG34232												CG12438	CG11333
CG5399		Dgp-1	CG34288												CG12439	CG11357
CG5550		Dhc98D	CG34330												CG12502	CG11367
CG5646		DptA	CG34423												CG12535	CG11368
CG5697		DptB	CG34452												CG12541	CG1139
CG5770		Dr	CG3635												CG12594	CG11417
CG6012		Dro	CG3690												CG12617	CG11425
CG6026		Drs	CG3699												CG12713	CG11437
CG6034		dy	CG3868												CG12725	CG11458
CG6118		Eglp2	CG3987												CG12783	CG11475
CG6283		epsilonTry	CG40198												CG12929	CG11498
CG6295		Fancl	CG4020												CG12935	CG11550
CG6403		FMRFa	CG40298												CG12963	CG11588
CG6428		FucTD	CG42249												CG13001	CG11597
CG6484		gas	CG42255												CG13014	CG11598
CG6733		Gld2	CG42269												CG13024	CG11608
CG6901		hll	CG42272												CG13029	CG11619
CG6983		Hr38	CG42329												CG13059	CG11672
CG7130		Hsp26	CG42335												CG13073	CG11674
CG7142		Hsp70Bc	CG4269												CG13075	CG11686
CG7203		Ir41a	CG42807												CG13085	CG11726
CG7365		Jheh3	CG42821												CG13110	CG11741
CG7367		Jon74E	CG42825												CG13117	CG11777
CG7542		Jon99Cii	CG4301												CG13144	CG11815
CG7567		Jon99Ciii	CG43120												CG13160	CG11852
CG7906		Jon99Fi	CG43134												CG13168	CG11854
CG7910		krimp	CG43672												CG13252	CG11878
CG7912		Ldh	CG4377												CG13288	CG11892
CG8419		lectin-24A	CG43797												CG13300	CG11893
CG8560		Lip3	CG43841												CG13309	CG11975
CG8620		lncRNA:CR42646	CG44008												CG13318	CG11980
CG8661		lncRNA:CR42657	CG44250												CG13325	CG12061
CG8665		lncRNA:CR42839	CG4476												CG13365	CG12069
CG8708		lncRNA:CR43199	CG45061												CG13377	CG12078
CG8834		lncRNA:CR43314	CG4562												CG13384	CG12096
CG8907		lncRNA:CR43334	CG4563												CG13404	CG12105
CG8925		lncRNA:CR43432	CG4607												CG13405	CG12126
CG8952		lncRNA:CR43651	CG4653												CG13471	CG1213
CG8997		lncRNA:CR44206	CG4734												CG13526	CG12288
CG9084		lncRNA:CR44525	CG4741												CG13538	CG12290
CG9150		lncRNA:CR45242	CG4757												CG13559	CG1231
CG9192		lncRNA:CR45455	CG4781												CG13563	CG12310
CG9380		lncRNA:CR45533	CG4839												CG13579	CG12362
CG9451		lncRNA:CR46253	CG5084												CG13603	CG12384
CG9512		lncRNA:CR46445	CG5096												CG13618	CG12391
CG9522		lncRNA:CR46489	CG5107												CG13623	CG12426
CG9555		lncRNA:Hsromega	CG5157												CG13639	CG12438
CG9672		LysB	CG5246												CG13663	CG12439
CG9673		mah	CG5399												CG13707	CG12479
CG9702		Mec2	CG5550												CG13723	CG12516
CG9757		MFS12	CG5697												CG13725	CG12535
CG9826		MFS3	CG5770												CG13739	CG12541
CG9864		miple2	CG5866												CG13794	CG12594
CheA75a		Mtk	CG5892												CG13795	CG12617
CheA7a		MtnC	CG5928												CG13829	CG12637
CheA84a		Myo61F	CG6012												CG13884	CG1265
CheB42a		Nazo	CG6026												CG13893	CG12661
CheB42b		Nepl3	CG6034												CG13919	CG12682
CheB42c		ninaD	CG6280												CG13937	CG12684
Chs2		ninaG	CG6283												CG13947	CG12692
Cht9		nol	CG6295												CG13954	CG12708
CNT2		Oatp58Da	CG6403												CG13984	CG12725
COX7AL		Obp99a	CG6484												CG13994	CG12744
Cpr49Ag		Obp99b	CG6688												CG14022	CG12784
Cpr62Bc		odd	CG6733												CG14034	CG12824
CR10102		p38c	CG6749												CG14070	CG12828
CR12842		PCNA	CG6891												CG14075	CG12866
CR14033		Pex7	CG6901												CG14082	CG12868
CR40354		PH4alphaPV	CG6967												CG14182	CG12914
CR44028		Pif1A	CG7142												CG14212	CG12917
CR45315		plu	CG7367												CG14245	CG12923
CR45391		ppk23	CG7542												CG14246	CG12929
Crys		PPO1	CG7567												CG14253	CG12935
cv-2		PPO2	CG7768												CG14257	CG13001
Cyp312a1		rhi	CG7882												CG14259	CG13014
Cyp4g1		rho	CG7910												CG14275	CG13024
Cyp6g2		Rpt3R	CG7912												CG14301	CG13029
Damm		ru	CG8028												CG14370	CG13039
Decay		SA-2	CG8353												CG14380	CG13054
Dgat2		scpr-B	CG8560												CG14391	CG13073
dgt2		scpr-C	CG8563												CG14401	CG13075
dia		SdhBL	CG8620												CG14450	CG13083
Diedel		Ser6	CG8661												CG14459	CG13086
dmGlut		sif	CG8708												CG14511	CG13102
DptB		sim	CG8834												CG14537	CG13110
dy		spab	CG8852												CG14605	CG13137
Ekar		sr	CG8888												CG14606	CG13215
erm		stum	CG8907												CG14628	CG13285
esg		sug	CG8925												CG14647	CG13288
etaTry		Takl1	CG8952												CG14669	CG13300
Ets21C		tgy	CG8997												CG14694	CG13309
exex		Tim17b1	CG9084												CG14731	CG13324
Fancl		TotX	CG9150												CG14812	CG13365
Fdx1		Trpgamma	CG9377												CG14830	CG13377
fiz		Tsen15	CG9380												CG14853	CG13404
fru		Tsp42Eq	CG9411												CG14855	CG13423
Fst		Ugt303A1	CG9555												CG14857	CG13471
Galphaf		Ugt303B1	CG9626												CG14891	CG13476
GATAe		Ugt304A1	CG9672												CG14893	CG13538
Gba1a		Ugt35E2	CG9673												CG14907	CG13559
Gbeta76C		Ugt37B1	CG9702												CG14929	CG13579
Gr58c		Usp8	CG9743												CG14932	CG13603
Hand		Vajk1	CG9757												CG14963	CG13618
hiro		vanin-like	CG9759												CG15020	CG13623
hll		Vha36-2	CG9826												CG1503	CG13639
Hr38		ymp	CG9864												CG15083	CG13707
Hsp23		Zaf1	CG9981												CG15084	CG13723
Hsp26			CheA29a												CG15093	CG13725
Hsp27			CheA46a												CG15098	CG13731
Hsp68			CheA56a												CG15127	CG13739
Hsp70Bc			CheB42b												CG15170	CG13793
Ifrd1			CheB98a												CG15172	CG13794
inaD			Chs2												CG15177	CG13795
inaF-B			Cht2												CG15186	CG13829
inaF-C			Cht7												CG15200	CG13841
Inx7			Cht8												CG15210	CG13843
Ir85a			Cht9												CG15211	CG13856
Irbp			CNMa												CG15221	CG13884
Irbp18			CNT2												CG15236	CG13893
Itgbn			Cpr51A												CG15247	CG13894
jb			Cpr66D												CG15306	CG13898
jhamt			Cpr78E												CG15394	CG13919
Jon44E			CR10102												CG15456	CG13937
Jon65Aii			CR44391												CG15461	CG13949
Jon65Aiii			Crys												CG15497	CG13954
Jon74E			Ctr1B												CG15522	CG13978
Jon99Cii			Cyp312a1												CG15529	CG13984
Jon99Ciii			Cyp4ad1												CG15535	CG13992
kek4			Cyp4g1												CG15544	CG14020
kek6			Cyp6a14												CG15611	CG14022
kermit			Cyp6g2												CG15617	CG14034
Ku80			cyr												CG15641	CG14071
l(2)efl			Cyt-c-d												CG15711	CG14072
La			Damm												CG15728	CG14075
Ldh			Decay												CG15767	CG14082
lectin-24A			Dgat2												CG15914	CG14086
Lectin-galC1			Diedel												CG1648	CG14245
LManVI			dmGlut												CG16704	CG14246
lncRNA:CR32553			drm												CG16713	CG14253
lncRNA:CR32661			dy												CG16739	CG14257
lncRNA:CR42646			Eglp2												CG16756	CG14259
lncRNA:CR42839			elfless												CG16779	CG14275
lncRNA:CR42874			esg												CG16781	CG14277
lncRNA:CR43199			etaTry												CG16798	CG1428
lncRNA:CR43264			Ets96B												CG1688	CG14292
lncRNA:CR43334			exex												CG16904	CG14301
lncRNA:CR43432			fa2h												CG16926	CG14316
lncRNA:CR43651			Fancl												CG16978	CG14330
lncRNA:CR44138			Fbp2												CG1701	CG14362
lncRNA:CR44206			fiz												CG17036	CG14370
lncRNA:CR44525			Fmo-2												CG17068	CG14384
lncRNA:CR45215			Fst												CG17075	CG14391
lncRNA:CR45242			Gal												CG17107	CG14459
lncRNA:CR45455			galene												CG17111	CG14511
lncRNA:CR45456			Galphaf												CG17124	CG14537
lncRNA:CR45533			gas												CG17141	CG14605
lncRNA:CR45717			GATAe												CG17162	CG14606
lncRNA:CR46253			Gba1a												CG17196	CG14628
lncRNA:CR46489			gnu												CG17217	CG14669
Loxl2			Gpa2												CG1724	CG14694
lqf			GstT4												CG17266	CG14744
LysE			Hand												CG17270	CG14757
mag			hebe												CG17321	CG14764
mah			hh												CG17364	CG14830
Mal-A1			hiro												CG1738	CG14853
Mal-A2			hll												CG17440	CG14857
Mal-A4			inaF-C												CG17475	CG14877
Mal-A6			Inx7												CG17508	CG14891
Mco1			Ir85a												CG17648	CG14903
Mdr50			Itgbn												CG17752	CG14932
Mec2			jhamt												CG17776	CG14963
mesh			Jheh3												CG17821	CG14974
Mettl4			Jon44E												CG17834	CG14983
mex1			Jon65Aii												CG17991	CG15043
MFS1			Jon65Aiii												CG18063	CG15082
MFS12			Jon74E												CG18094	CG15083
MFS3			Jon99Cii												CG18132	CG15098
mira			Jon99Ciii												CG18179	CG15116
MME1			kek4												CG18180	CG15120
mthl14			kermit												CG18258	CG15127
mthl15			krimp												CG18265	CG15136
mthl4			l(2)efl												CG18302	CG15152
Myc			lcs												CG18304	CG15155
Myo61F			lectin-24A												CG18404	CG15170
NaPi-T			Lectin-galC1												CG18417	CG15172
Nazo			Listericin												CG18473	CG15177
Nepl3			LManVI												CG18540	CG15186
nol			lncRNA:CR31781												CG18558	CG15200
Npc2f			lncRNA:CR34044												CG18596	CG15202
Nplp3			lncRNA:CR42839												CG18609	CG15211
nub			lncRNA:CR43199												CG18622	CG15219
Oatp26F			lncRNA:CR43432												CG18808	CG15221
Oatp33Ea			lncRNA:CR43493												CG18810	CG15233
Obp44a			lncRNA:CR43651												CG1910	CG15236
Obp69a			lncRNA:CR43700												CG2053	CG15247
Obp99a			lncRNA:CR44135												CG2091	CG15263
Obp99b			lncRNA:CR44138												CG2124	CG15270
Odc2			lncRNA:CR44206												CG2157	CG15282
Or1a			lncRNA:CR44281												CG2187	CG15306
Osi17			lncRNA:CR44318												CG2608	CG15332
Osi5			lncRNA:CR44442												CG2698	CG15347
OtopLb			lncRNA:CR44602												CG2875	CG15394
Pebp1			lncRNA:CR44702												CG2924	CG15408
per			lncRNA:CR45215												CG2993	CG15456
PGRP-SC2			lncRNA:CR45345												CG30008	CG15461
Phae1			lncRNA:CR45456												CG30043	CG15471
Phae2			lncRNA:CR45457												CG30048	CG15483
PolZ1			lncRNA:CR45533												CG30049	CG15522
ppk23			lncRNA:CR46253												CG30056	CG15531
PPO1			lncRNA:CR46445												CG30060	CG15611
PPO2			lncRNA:CR46489												CG30089	CG15617
prom			Loxl2												CG30099	CG15641
Ptp52F			LysE												CG30154	CG15676
puml			LysP												CG30178	CG15721
ru			mag												CG30184	CG15728
scb			Mal-A1												CG30192	CG15734
scpr-B			Mal-A2												CG30271	CG15739
scpr-C			Mal-A4												CG30357	CG15742
Sfp53D			Mal-A6												CG30369	CG15912
shd			Mal-B1												CG30377	CG15922
sim			Mco1												CG30419	CG16704
Socs36E			Mdr50												CG3088	CG16713
SPH93			Mec2												CG31016	CG16734
sphe			mesh												CG31091	CG16736
Spn42De			mex1												CG31099	CG16756
Spn85F			MFS1												CG31103	CG16775
Ssk			MFS12												CG31106	CG16779
Strica			mira												CG31126	CG16781
stum			ms(3)76Cc												CG31141	CG16798
sut2			mthl14												CG31157	CG16837
t			mthl15												CG31176	CG1688
Thor			mthl3												CG31226	CG16904
tobi			mthl4												CG31230	CG16965
TotC			Muc55B												CG31248	CG16978
TotM			Myo31DF												CG31251	CG16985
TotX			Myo61F												CG31267	CG1701
Traf-like			NaPi-T												CG31294	CG17036
trbl			nau												CG31344	CG17075
Tret1-2			Nazo												CG31345	CG17107
trsn			NetA												CG31371	CG17111
Tsen15			nompC												CG31373	CG17118
Tsp29Fa			Nox												CG31446	CG17124
Tsp2A			Npc2f												CG31475	CG17162
Tsp42Ec			Nplp3												CG3149	CG17195
Tsp42Ed			nub												CG31496	CG17196
Tsp42Eq			Oatp33Ea												CG31546	CG17211
Tsp42Er			Oatp58Db												CG31551	CG17217
Tspo			Obp56a												CG31633	CG17224
Ugt302E1			odd												CG31643	CG1724
Ugt303A1			Or1a												CG31663	CG17242
Ugt304A1			Or42b												CG31673	CG17270
Ugt305A1			Osi5												CG31688	CG17272
upd3			OtopLb												CG31717	CG17287
Vajk1			Pebp1												CG31730	CG17300
vanin-like			Pgant4												CG31787	CG17321
Vha100-4			PGRP-SC2												CG31788	CG17333
vnd			Phae1												CG31819	CG17349
wac			Phae2												CG31821	CG17364
Whamy			PIP82												CG31823	CG17375
yip7			plu												CG3184	CG17376
ymp			Poxm												CG31867	CG1738
			ppk18												CG31871	CG17508
			PPO1												CG31875	CG17560
			PPO2												CG31924	CG17562
			Ptp52F												CG31937	CG17570
			Ptx1												CG32032	CG17648
			rost												CG32052	CG17717
			RpS5b												CG32061	CG17721
			Sans												CG32066	CG17751
			SecCl												CG32081	CG17752
			Sgp												CG32095	CG17776
			SkpB												CG32099	CG17819
			snRNA:7SK												CG32104	CG17821
			sob												CG32191	CG17991
			Sox100B												CG32192	CG18063
			sphe												CG32204	CG18088
			Spn42Dc												CG32206	CG18094
			Spn42De												CG32259	CG18109
			Ssk												CG32262	CG18132
			st												CG32263	CG18179
			Strica												CG32264	CG18213
			sut2												CG32271	CG18223
			Takl2												CG32280	CG18234
			tgy												CG32365	CG18249
			Tim17a2												CG32369	CG18258
			tnc												CG32409	CG18304
			to												CG32413	CG18336
			tobi												CG32447	CG1835
			topi												CG32483	CG18404
			TotA												CG32551	CG18417
			TotC												CG32579	CG18473
			TotM												CG32588	CG18493
			TotX												CG32639	CG18530
			TpnC4												CG32669	CG18536
			TpnC47D												CG32695	CG18540
			TpnC73F												CG32727	CG18558
			Traf-like												CG32756	CG18596
			Tret1-2												CG3277	CG18609
			Trpgamma												CG32812	CG18628
			trpl												CG32832	CG18747
			Tsp29Fa												CG32985	CG18748
			Tsp29Fb												CG33061	CG18808
			Tsp2A												CG33107	CG18810
			Tsp42Ec												CG33108	CG2053
			Tsp42Ed												CG33127	CG2124
			Tsp42Eq												CG33189	CG2126
			Tsp42Er												CG33233	CG2157
			TwdlT												CG33346	CG2444
			twi												CG33521	CG2811
			Ugt302E1												CG33543	CG2865
			Ugt303A1												CG33639	CG2924
			Ugt304A1												CG33655	CG2983
			Ugt305A1												CG33667	CG2990
			Ugt35E2												CG33774	CG2993
			Ugt37C2												CG33926	CG30002
			upd3												CG33947	CG30016
			vanin-like												CG34012	CG30022
			verm												CG34029	CG30047
			Vha100-4												CG34051	CG30048
			vnd												CG34117	CG30049
			Whamy												CG34150	CG30054
			whd												CG34159	CG30056
			yip7												CG34165	CG30060
															CG34166	CG30083
															CG34167	CG30089
															CG34168	CG30090
															CG34170	CG30099
															CG34171	CG30154
															CG34181	CG30178
															CG34210	CG30184
															CG34212	CG30192
															CG34213	CG30323
															CG34228	CG30344
															CG34250	CG30345
															CG34256	CG30355
															CG34283	CG30356
															CG34288	CG30357
															CG34298	CG30371
															CG34327	CG30375
															CG34330	CG30377
															CG34347	CG30412
															CG34353	CG30419
															CG34354	CG30430
															CG34355	CG30447
															CG34370	CG3091
															CG34393	CG31016
															CG34423	CG31028
															CG34426	CG31050
															CG34432	CG3106
															CG34433	CG3107
															CG3473	CG31091
															CG3500	CG31103
															CG3527	CG31104
															CG3548	CG31106
															CG3652	CG31139
															CG3655	CG31141
															CG3690	CG31157
															CG3709	CG31174
															CG3781	CG31189
															CG40006	CG3119
															CG40160	CG31205
															CG40198	CG31226
															CG4022	CG31230
															CG4025	CG31248
															CG4045	CG31267
															CG40485	CG31288
															CG4073	CG31324
															CG4080	CG31326
															CG4115	CG31360
															CG41520	CG31373
															CG4161	CG31446
															CG4168	CG3149
															CG42238	CG31493
															CG42240	CG31496
															CG42246	CG31515
															CG42259	CG31517
															CG42260	CG31633
															CG42319	CG31639
															CG42329	CG31663
															CG42335	CG31673
															CG42337	CG31680
															CG42342	CG31688
															CG42392	CG31717
															CG42394	CG31730
															CG42395	CG31787
															CG42397	CG31788
															CG42489	CG31798
															CG42514	CG31819
															CG42524	CG31820
															CG42540	CG31821
															CG42541	CG31823
															CG42594	CG31848
															CG42615	CG31867
															CG42656	CG31871
															CG42663	CG31875
															CG42668	CG31924
															CG4269	CG32040
															CG42693	CG32052
															CG42699	CG32053
															CG42700	CG32061
															CG42710	CG32081
															CG42741	CG32107
															CG42750	CG32109
															CG42752	CG32110
															CG42758	CG32191
															CG42814	CG32192
															CG42821	CG32196
															CG42824	CG32201
															CG42828	CG32204
															CG42831	CG32206
															CG42833	CG32236
															CG42846	CG32259
															CG42851	CG32264
															CG43049	CG32271
															CG43055	CG32280
															CG43058	CG32284
															CG43059	CG32301
															CG4306	CG32354
															CG43062	CG32365
															CG43064	CG32413
															CG43066	CG32483
															CG43068	CG32487
															CG43072	CG32551
															CG43075	CG32576
															CG43076	CG32588
															CG43089	CG32639
															CG43103	CG32641
															CG43115	CG32695
															CG43120	CG32718
															CG43134	CG32727
															CG43136	CG3277
															CG43168	CG32832
															CG43169	CG32847
															CG43209	CG3285
															CG43219	CG32985
															CG43235	CG33012
															CG43237	CG33054
															CG4335	CG3306
															CG43403	CG33061
															CG4341	CG33099
															CG43630	CG33107
															CG43672	CG33127
															CG43679	CG33143
															CG43680	CG33233
															CG4374	CG33252
															CG43759	CG33296
															CG43778	CG33346
															CG43788	CG3337
															CG43813	CG33494
															CG43841	CG33521
															CG43850	CG33543
															CG43861	CG33655
															CG43902	CG33667
															CG43915	CG33926
															CG43935	CG33947
															CG44013	CG33966
															CG44142	CG34012
															CG44153	CG34015
															CG44158	CG34026
															CG44195	CG34029
															CG44198	CG34034
															CG44296	CG34040
															CG44325	CG34057
															CG44422	CG34107
															CG44428	CG34117
															CG4459	CG34132
															CG44774	CG34150
															CG4480	CG34168
															CG44838	CG34169
															CG45012	CG34170
															CG45045	CG34181
															CG45049	CG34188
															CG45080	CG34203
															CG45263	CG34204
															CG4576	CG34210
															CG4592	CG34212
															CG4594	CG34228
															CG4598	CG34236
															CG46042	CG34241
															CG46301	CG34250
															CG4653	CG34256
															CG4733	CG34258
															CG4734	CG34283
															CG4757	CG34284
															CG4839	CG34286
															CG4858	CG34289
															CG4907	CG34292
															CG4914	CG34298
															CG4945	CG34327
															CG4956	CG34328
															CG4984	CG34330
															CG5024	CG34347
															CG5079	CG34348
															CG5151	CG34353
															CG5188	CG34370
															CG5235	CG34393
															CG5280	CG34423
															CG5290	CG34426
															CG5342	CG34432
															CG5348	CG34433
															CG5532	CG3473
															CG5608	CG3505
															CG5623	CG3548
															CG5646	CG3565
															CG5727	CG3592
															CG5849	CG3603
															CG5880	CG3652
															CG5886	CG3655
															CG5938	CG3687
															CG5955	CG3699
															CG6013	CG3739
															CG6041	CG3781
															CG6044	CG3841
															CG6055	CG3999
															CG6125	CG40006
															CG6149	CG40160
															CG6283	CG4025
															CG6293	CG40298
															CG6296	CG40470
															CG6310	CG40485
															CG6403	CG4053
															CG6415	CG4073
															CG6424	CG41128
															CG6428	CG41520
															CG6429	CG41561
															CG6435	CG4161
															CG6484	CG4168
															CG6569	CG42238
															CG6749	CG42260
															CG6790	CG42288
															CG6830	CG42319
															CG6836	CG42329
															CG6839	CG42337
															CG6873	CG42340
															CG6901	CG42342
															CG6908	CG42392
															CG6910	CG42393
															CG6959	CG42394
															CG6978	CG42397
															CG7006	CG42446
															CG7025	CG42471
															CG7054	CG42481
															CG7079	CG42493
															CG7091	CG42514
															CG7194	CG42524
															CG7220	CG42541
															CG7296	CG42594
															CG7326	CG42597
															CG7333	CG42613
															CG7341	CG42615
															CG7514	CG42656
															CG7551	CG42658
															CG7560	CG42659
															CG7601	CG42663
															CG7607	CG4269
															CG7632	CG42692
															CG7646	CG42694
															CG7739	CG42700
															CG7794	CG42703
															CG7840	CG42741
															CG7841	CG42750
															CG7882	CG42752
															CG7912	CG42758
															CG7916	CG42766
															CG7968	CG42789
															CG7970	CG42807
															CG7974	CG42814
															CG7991	CG42821
															CG7992	CG42822
															CG8012	CG42825
															CG8031	CG42828
															CG8093	CG42830
															CG8132	CG42846
															CG8138	CG42851
															CG8141	CG42852
															CG8180	CG42857
															CG8192	CG42866
															CG8204	CG43049
															CG8249	CG43055
															CG8303	CG43057
															CG8311	CG43058
															CG8343	CG43059
															CG8441	CG4306
															CG8461	CG43061
															CG8519	CG43062
															CG8539	CG43068
															CG8563	CG43071
															CG8620	CG43072
															CG8665	CG43074
															CG8740	CG43075
															CG8785	CG43076
															CG8837	CG43089
															CG8861	CG43092
															CG8891	CG43098
															CG8910	CG43103
															CG8929	CG43114
															CG9005	CG43120
															CG9030	CG43127
															CG9072	CG43134
															CG9095	CG43136
															CG9150	CG43145
															CG9254	CG43149
															CG9265	CG43169
															CG9297	CG43185
															CG9308	CG43219
															CG9328	CG43233
															CG9338	CG43235
															CG9356	CG43237
															CG9396	CG43254
															CG9416	CG43273
															CG9444	CG43277
															CG9458	CG4328
															CG9459	CG43290
															CG9541	CG43317
															CG9555	CG4335
															CG9628	CG43350
															CG9650	CG43402
															CG9657	CG43403
															CG9682	CG4341
															CG9684	CG43610
															CG9689	CG4363
															CG9702	CG43630
															CG9733	CG43672
															CG9747	CG43679
															CG9759	CG43680
															CG9773	CG43689
															CG9826	CG43702
															CG9903	CG4374
															CG9928	CG43759
															CG9967	CG43760
															CheA75a	CG4377
															CheA7a	CG43778
															CheB38b	CG43788
															CheB38c	CG43796
															CheB93a	CG43813
															chinmo	CG43841
															Cht11	CG43850
															Cht4	CG43880
															Cht7	CG43902
															Cht8	CG43931
															CkIIbeta2	CG43935
															Cks85A	CG43997
															Clic	CG44013
															cmpy	CG44014
															cni	CG4404
															CNMa	CG44142
															CNMaR	CG44153
															CNT2	CG44158
															comm	CG44163
															comm3	CG44195
															Con	CG44198
															Coq5	CG44296
															corn	CG44325
															Cow	CG44388
															COX6AL	CG44477
															Cpr11B	CG4459
															Cpr47Ef	CG4476
															Cpr49Ae	CG4477
															Cpsf6	CG4480
															cpx	CG4483
															CR10102	CG44838
															CR17438	CG45045
															CR33318	CG45049
															CR43086	CG45080
															CR43100	CG45263
															CR43170	CG45428
															CR43696	CG45546
															CR44391	CG45603
															Crg-1	CG4570
															Crys	CG4576
															CSN8	CG4594
															ct	CG4598
															cta	CG46042
															cu	CG46059
															Cyp12c1	CG46301
															Cyp12e1	CG4653
															Cyp28c1	CG4676
															Cyp308a1	CG4734
															Cyp313b1	CG4757
															Cyp49a1	CG4797
															Cyp4aa1	CG4858
															Cyp4ac3	CG4907
															Cyp4d1	CG4945
															Cyp4d8	CG4956
															Cyp4e3	CG4960
															Cyp6a17	CG4968
															Cyp6a23	CG4972
															Cyp6g2	CG4984
															Cyp6t3	CG5024
															dac	CG5039
															Dad	CG5079
															Dad1	CG5096
															dally	CG5104
															dan	CG5107
															dap	CG5110
															dar1	CG5151
															dcma	CG5162
															DCTN5-p25	CG5250
															Dd	CG5262
															Deaf1	CG5282
															Def	CG5342
															Dera	CG5347
															Dgat2	CG5435
															Dh44-R1	CG5440
															Dh44-R2	CG5565
															Dhdds	CG5608
															Dhit	CG5623
															DIP-eta	CG5697
															DIP-gamma	CG5731
															DIP-zeta	CG5808
															DJ-1alpha	CG5890
															Dll	CG5895
															dlp	CG6005
															dnc	CG6041
															dnr1	CG6055
															dnt	CG6067
															Dop2R	CG6125
															DPCoAC	CG6149
															Dpm1	CG6180
															dpp	CG6195
															dpr1	CG6204
															dpr10	CG6209
															dpr11	CG6271
															dpr12	CG6277
															dpr13	CG6283
															dpr16	CG6293
															dpr2	CG6296
															dpr20	CG6321
															dpr21	CG6329
															dpr4	CG6337
															dpr5	CG6415
															dpr6	CG6421
															dpr7	CG6424
															dpr8	CG6429
															DptA	CG6435
															DptB	CG6484
															Dr	CG6660
															Drep2	CG6675
															Drgx	CG6749
															Drip	CG6790
															drl	CG6830
															Drl-2	CG6836
															Dro	CG6839
															Drs	CG6888
															Drsl5	CG6910
															Dsor1	CG6938
															dsx	CG6959
															Duox	CG6978
															Eaat2	CG7006
															eag	CG7011
															EcR	CG7017
															Ect3	CG7025
															edl	CG7054
															Efa6	CG7203
															egl	CG7214
															Eglp1	CG7296
															egr	CG7298
															eIF1	CG7304
															eIF2Balpha	CG7322
															eIF2Bgamma	CG7330
															Eip55E	CG7333
															Eip63E	CG7369
															Eip63F-1	CG7514
															Eip74EF	CG7523
															elB	CG7550
															Elo68alpha	CG7551
															EloB	CG7573
															Elovl7	CG7582
															EMC10	CG7601
															EMC5	CG7632
															EMRE	CG7646
															ena	CG7695
															ens	CG7716
															erm	CG7724
															ERR	CG7739
															esn	CG7772
															Ets65A	CG7794
															Ets98B	CG7840
															euc	CG7841
															exp	CG7882
															f	CG7916
															Fam92	CG7968
															Fas2	CG7970
															fd59A	CG7991
															Fdx1	CG7992
															Fdx2	CG7997
															Fhos	CG8012
															Fife	CG8031
															Fili	CG8093
															fipi	CG8132
															fj	CG8138
															fl(2)d	CG8141
															flw	CG8180
															Fmo-1	CG8191
															FMRFa	CG8204
															FMRFaR	CG8245
															fne	CG8249
															fog	CG8260
															fon	CG8292
															foxo	CG8303
															fra	CG8311
															fred	CG8320
															frma	CG8343
															fru	CG8353
															Fs	CG8460
															fs(1)Yb	CG8517
															Fst	CG8519
															Fur1	CG8539
															fz	CG8562
															fz2	CG8641
															G6P	CG8673
															GABA-B-R1	CG8785
															Gal	CG8837
															galectin	CG8861
															Galphaf	CG8910
															Galphai	CG8924
															gammaSnap1	CG8929
															Gapdh2	CG9005
															Gbp3	CG9030
															Gbs-76A	CG9034
															gce	CG9084
															gcl	CG9095
															Gdap1	CG9133
															GEFmeso	CG9168
															Gem4c	CG9254
															Gfrl	CG9259
															ghi	CG9265
															GlcAT-I	CG9297
															Glo1	CG9308
															GluClalpha	CG9314
															GluRIA	CG9328
															GluRIB	CG9331
															Glut3	CG9336
															Glut4EF	CG9338
															GNBP1	CG9377
															gny	CG9396
															gom	CG9400
															Grd	CG9406
															grim	CG9410
															grn	CG9416
															grnd	CG9427
															Grx1t	CG9444
															GstD2	CG9458
															GstD3	CG9459
															GstD9	CG9471
															GstE11	CG9515
															GstE2	CG9519
															GstE3	CG9555
															GstE4	CG9568
															GstE5	CG9628
															GstE6	CG9631
															GstE7	CG9650
															GstE8	CG9684
															GstT2	CG9702
															gukh	CG9757
															GV1	CG9759
															Gycbeta100B	CG9806
															haf	CG9903
															Haspin	CG9925
															hb	CG9928
															hbs	CG9967
															Hen1	CheA7a
															hid	CheA84a
															Hk	CheA87a
															hll	CheB38b
															Hn	CheB38c
															hng2	CheB42a
															hoip	CheB42b
															Hph	CheB93a
															Hs2st	chinmo
															Hs6st	chrb
															HSPC300	Cht11
															hth	Cht4
															Idgf1	Cht8
															Idgf5	CkIIbeta2
															Ids	Cks85A
															igl	Claspin
															Ih	Cln3
															Ilp2	clos
															Ilp6	cni
															inaE	CNMa
															Incenp	CNMaR
															Invadolysin	comm
															Inx6	comm3
															IP3K1	Con
															Ipk2	corn
															Ir75a	Cow
															Ir85a	COX4L
															IRSp53	COX6AL
															Itgbn	COX7A
															jet	COX7C
															jhamt	COX8
															JhI-26	Cp15
															JIL-1	Cpr60D
															jim	Cpsf73
															JMJD7	CR13656
															jp	CR18228
															KdelR	CR33318
															Kdm4B	CR43086
															kek1	CR43087
															kek2	CR43170
															kek3	CR43975
															kek6	CR44391
															kirre	Cralbp
															klg	CREG
															Klp98A	cta
															knk	cu
															knrl	CycA
															ko	CycB
															Kr-h1	Cyp12c1
															ktub	Cyp12e1
															kuz	Cyp28c1
															l(2)01289	Cyp313b1
															l(2)efl	Cyp318a1
															l(2)k09022	Cyp49a1
															l(2)SH0834	Cyp4ac2
															l(3)72Dp	Cyp4ac3
															l(3)72Dr	Cyp4ad1
															l(3)80Fj	Cyp4d8
															Lar	Cyp4e3
															laza	Cyp4p1
															lbk	Cyp4p3
															Ldh	Cyp6a13
															Lgr3	Cyp6a17
															lin-28	Cyp6a23
															Liprin-gamma	Cyp9b1
															List	Cyp9f3
															Listericin	cype
															Lkr	dac
															LManIII	Dad
															Lmpt	Dad1
															Lmx1a	dally
															lncRNA:cherub	Damm
															lncRNA:CR31781	dan
															lncRNA:CR32111	dap
															lncRNA:CR42491	dar1
															lncRNA:CR42646	DAT
															lncRNA:CR42839	Dbct
															lncRNA:CR43053	Dcp-1
															lncRNA:CR43404	Dd
															lncRNA:CR43411	dec
															lncRNA:CR43451	Def
															lncRNA:CR43622	defl
															lncRNA:CR43684	Der-2
															lncRNA:CR43685	Dera
															lncRNA:CR43700	Dgat2
															lncRNA:CR43766	Dh44-R1
															lncRNA:CR43819	dhd
															lncRNA:CR43835	Dhdds
															lncRNA:CR43848	Dhit
															lncRNA:CR43853	Diedel
															lncRNA:CR43888	DIP-beta
															lncRNA:CR43893	DIP-eta
															lncRNA:CR43928	DIP-gamma
															lncRNA:CR44024	DJ-1alpha
															lncRNA:CR44061	dj-1beta
															lncRNA:CR44073	djl
															lncRNA:CR44081	Dll
															lncRNA:CR44092	dlp
															lncRNA:CR44188	dnc
															lncRNA:CR44204	dnt
															lncRNA:CR44217	Dop2R
															lncRNA:CR44220	DopEcR
															lncRNA:CR44225	DPCoAC
															lncRNA:CR44269	Dph2
															lncRNA:CR44322	Dpm1
															lncRNA:CR44343	Dpm3
															lncRNA:CR44389	dpr1
															lncRNA:CR44417	dpr10
															lncRNA:CR44546	dpr11
															lncRNA:CR44557	dpr12
															lncRNA:CR44597	dpr13
															lncRNA:CR44686	dpr2
															lncRNA:CR44750	dpr20
															lncRNA:CR44754	dpr21
															lncRNA:CR44777	dpr4
															lncRNA:CR44805	dpr5
															lncRNA:CR44811	dpr6
															lncRNA:CR44831	dpr7
															lncRNA:CR44832	dpr8
															lncRNA:CR44833	DptA
															lncRNA:CR44908	DptB
															lncRNA:CR44978	Dpy-30L2
															lncRNA:CR44997	Dr
															lncRNA:CR45054	Dredd
															lncRNA:CR45174	Drep2
															lncRNA:CR45226	Drgx
															lncRNA:CR45251	drl
															lncRNA:CR45286	Dro
															lncRNA:CR45312	Drs
															lncRNA:CR45332	Drsl4
															lncRNA:CR45346	Drsl5
															lncRNA:CR45347	Dso2
															lncRNA:CR45461	Dsor1
															lncRNA:CR45473	Dsp1
															lncRNA:CR45484	dsx
															lncRNA:CR45517	Duox
															lncRNA:CR45533	dup
															lncRNA:CR45653	Dup99B
															lncRNA:CR45758	Eaat2
															lncRNA:CR45904	eag
															lncRNA:CR46006	Ebp
															lncRNA:CR46030	EbpII
															lncRNA:CR46111	EcR
															lncRNA:CR46348	edl
															lncRNA:CR46488	EDTP
															LSm7	eEF5
															Lsp1beta	Efhc1.2
															luna	Eglp1
															lush	Eglp4
															LysB	egr
															LysD	eIF1
															LysE	eIF2Balpha
															mab-21	eIF3f2
															mah	Eip55E
															Marc	Eip63E
															mat	Eip63F-1
															mav	Eip74EF
															mbl	Eip75B
															Mccc1	elB
															MCU	Elba2
															Mdh1	elg1
															Mef2	elgi
															mei-38	Elo68alpha
															Membrin	EloC
															meng	eloF
															MESK2	Elovl7
															MESR3	EMC10
															metro	EMC4
															Mettl4	EMC5
															MFS15	emei
															MFS3	EMRE
															MFS9	ena
															Mgat2	erm
															Mics1	ERR
															MICU3	Est-Q
															Mid1	Ets65A
															Mkp3	euc
															Mmp2	exp
															mnb	Faa
															mnd	Fad2
															Mp	fbp
															Mppe	Fcp3C
															mrn	Fdx2
															mRpL13	Femcoat
															mRpL21	fend
															mRpS14	Fhos
															mRpS16	Fib
															mRpS21	Fife
															mRpS24	Fili
															mRpS33	fipi
															msi	Fkbp39
															mspo	fl(2)d
															MsrA	flw
															mst	Fmo-1
															Mst84B	FMRFaR
															Mst84Dc	fne
															Mst84Dd	fng
															Mst87F	fog
															Mst98Ca	foxo
															Mst98Cb	fra
															mtDNA-helicase	fred
															mthl14	frm
															mthl15	frma
															Mtk	Fs
															Mtkl	fs(1)M3
															mub	fs(1)Ya
															Myd88	Fur1
															MYPT-75D	fz
															Naa20B	fz2
															nAChRalpha3	G6P
															nAChRalpha5	G9a
															nAChRalpha6	GAA1
															natalisin	GABA-B-R1
															nau	Gal
															Naxd	galectin
															Nazo	Galphaf
															Nbr	Galphai
															ND-23	gammaSnap1
															Ndc1	gammaTub37C
															NELF-B	Gapdh2
															Nelf-E	Gbs-76A
															Nep6	gce
															Nepl9	Gcna
															Neto	Gdap1
															NHP2	Gfrl
															NijC	GlcAT-I
															NimB3	glec
															NimB5	Glo1
															NimC1	GluClalpha
															NimC2	GluRIA
															ninaB	GluRIB
															NK7.1	GluRIIB
															nkd	GluRIIE
															NLaz	Glut4EF
															Nlg1	GNBP-like3
															Nlg2	gnu
															Nlg3	Gr98a
															Nlg4	grn
															Nop17l	grnd
															Nost	Grx1t
															Notum	GstD11
															Npc1a	GstD2
															Npc2g	GstD5
															nrm	GstD9
															nrv3	GstE11
															nuf	GstE2
															Nup188	GstE3
															Nup43	GstE4
															Nxt1	GstE5
															Obp49a	GstE6
															Obp83b	GstE7
															oc	GstE8
															Octbeta2R	GstE9
															Octbeta3R	GstT2
															Oct-TyrR	Gyc88E
															olf413	H
															opa	hang
															Opbp	Hao
															Orai	Haspin
															org-1	hb
															osp	hbn
															Ostgamma	hbs
															otk	HDAC11
															otk2	HEATR2
															OtopLa	Hen1
															out	hid
															ovo	HINT1
															pan	hll
															para	Hmx
															pasi1	Hn
															path	Hnf4
															Patsas	hng2
															pb	HP6
															pch2	Hr38
															Pde11	Hr4
															Pde1c	Hs3st-A
															Pde6	Hs6st
															Pdf	Hsp27
															Pdp1	hth
															Peritrophin-15a	Hydr2
															Pex11ab	Idgf1
															Pex12	Idgf2
															Pex16	Idgf5
															Pfk	Ifrd1
															Pgam5	Ih
															Pgant9	Ilp2
															PGAP1	Ilp6
															PGRP-SA	inaE
															PGRP-SB1	inaF-D
															PGRP-SD	Indy
															PH4alphaEFB	Invadolysin
															PH4alphaPV	IP3K1
															pHCl-1	Ipk2
															phr	Ir85a
															Phs	Irk1
															PIG-G	Irp-1B
															PIG-H	Itgbn
															pigs	jeb
															PIG-U	jet
															PIG-Wb	jhamt
															pio	Jheh3
															pk	JhI-26
															Pk34A	jigr1
															Pka-C3	jim
															Pkc53E	JMJD4
															plum	JMJD7
															plx	Jon66Ci
															pnt	Jon99Ci
															PolE2	jp
															Polr2F	Kaz1-ORFB
															Polr2L	Kaz-m1
															Polr3G	KdelR
															polyph	Kdm4B
															Poxm	kek1
															Pp1-Y2	kek2
															PpD5	kek3
															ppk23	kek6
															PpY-55A	ken
															PRL-1	kirre
															Proc-R	klg
															prom	knk
															Prosap	Kr-h1
															Prx6005	Ktl
															psh	kud
															psq	kuz
															ptc	l(2)01289
															Pten	l(2)SH0834
															Ptx1	l(3)72Dr
															pum	l(3)87Df
															Pvf3	l(3)neo38
															PVRAP	lab
															QC	Lar
															qless	lawc
															Qsox1	laza
															qvr	lbk
															Rab32	lectin-29Ca
															Rac2	lectin-37Da
															RagA-B	lectin-37Db
															Rap2l	Lim1
															RapGAP1	Lime
															rasp	lin-28
															rau	Lip2
															Rbfox1	Liprin-gamma
															Rbp6	List
															rdgA	Listericin
															Rdh	LManIII
															rdo	LManIV
															reb	Lmx1a
															Reepl1	lncRNA:cherub
															Reg-2	lncRNA:CR31044
															retn	lncRNA:CR32218
															RfC3	lncRNA:CR33963
															Rga	lncRNA:CR41443
															Rgk3	lncRNA:CR42491
															Rh2	lncRNA:CR42646
															Rh7	lncRNA:CR42765
															RhoGAP15B	lncRNA:CR42839
															RhoGAP92B	lncRNA:CR43148
															RhoGAP93B	lncRNA:CR43151
															RIC-3	lncRNA:CR43239
															Rim2	lncRNA:CR43264
															RNASEK	lncRNA:CR43278
															robo2	lncRNA:CR43287
															robo3	lncRNA:CR43404
															RPA3	lncRNA:CR43604
															RpL11	lncRNA:CR43626
															RpL15	lncRNA:CR43685
															RpL18	lncRNA:CR43700
															RpL18A	lncRNA:CR43715
															RpL27	lncRNA:CR43763
															RpL37b	lncRNA:CR43836
															RpL39	lncRNA:CR43857
															RpL7	lncRNA:CR43893
															RpLP0	lncRNA:CR43942
															Rpn12R	lncRNA:CR43977
															rpr	lncRNA:CR43978
															RpS28-like	lncRNA:CR43989
															RpS5a	lncRNA:CR43994
															Rrp1	lncRNA:CR44024
															RSG7	lncRNA:CR44081
															Rsph1	lncRNA:CR44092
															rst	lncRNA:CR44173
															rt	lncRNA:CR44300
															Rtc1	lncRNA:CR44311
															Rtnl2	lncRNA:CR44320
															RunxB	lncRNA:CR44322
															Rx	lncRNA:CR44353
															RYa-R	lncRNA:CR44389
															S6k	lncRNA:CR44417
															SA-2	lncRNA:CR44480
															salr	lncRNA:CR44490
															sals	lncRNA:CR44496
															salt	lncRNA:CR44547
															SamDC	lncRNA:CR44557
															Samuel	lncRNA:CR44750
															Sap47	lncRNA:CR44754
															Sas-6	lncRNA:CR44805
															sbb	lncRNA:CR44811
															sca	lncRNA:CR44831
															scaRNA:MeU5-C46	lncRNA:CR44832
															Scr	lncRNA:CR44833
															sd	lncRNA:CR44909
															SdhD	lncRNA:CR44978
															Sdic4	lncRNA:CR44997
															Sec61alpha	lncRNA:CR45013
															SecS	lncRNA:CR45054
															Sema1a	lncRNA:CR45157
															Sema2b	lncRNA:CR45177
															Ser	lncRNA:CR45217
															Sf3b3	lncRNA:CR45226
															sfl	lncRNA:CR45251
															Sfp24C1	lncRNA:CR45253
															Sfp26Ac	lncRNA:CR45286
															Sfp33A2	lncRNA:CR45308
															Sfp33A3	lncRNA:CR45312
															Sfp77F	lncRNA:CR45332
															Sfp93F	lncRNA:CR45347
															Sfxn2	lncRNA:CR45473
															sgg	lncRNA:CR45517
															Sgs4	lncRNA:CR45533
															Sgsh	lncRNA:CR45566
															Sh	lncRNA:CR45613
															shakB	lncRNA:CR45653
															Shal	lncRNA:CR45736
															Shawl	lncRNA:CR45758
															shep	lncRNA:CR45805
															side	lncRNA:CR45877
															side-II	lncRNA:CR45902
															side-III	lncRNA:CR45904
															side-IV	lncRNA:CR45981
															side-VI	lncRNA:CR45994
															side-VII	lncRNA:CR46004
															side-VIII	lncRNA:CR46111
															sif	lncRNA:CR46126
															sina	lncRNA:CR46148
															sinah	lncRNA:CR46348
															SKIP	lncRNA:CR46472
															sky	lncRNA:CR46477
															slbo	lncRNA:CR46488
															Slc45-1	lncRNA:CR9284
															sli	lncRNA:Hsromega
															slo	lncRNA:let7C
															SLO2	LSm3
															slou	luna
															slv	LysE
															smal	mab-21
															SmB	mago
															SmD3	mah
															Smvt	Mal-A4
															SmydA-4	Mal-A7
															Snoo	Mal-B1
															snoRNA:Dek-a	Marc
															snoRNA:Psi28S-2622	Marf1
															snRNA:7SK	mat
															snRNA:U2:34ABa	mav
															SNRPG	Mcm5
															Snx27	MCU
															Sol1	Mdh1
															Sox14	MED21
															Sox21b	Mef2
															SP	mei-38
															Sp1	meng
															spab	MESR3
															spag	metro
															spict	MFS15
															Spn31A	MFS16
															Spn88Ea	MFS9
															sprt	Mgat2
															spz	Mgat4b
															spz4	Mics1
															spz5	mid
															sqa	mirr
															sqz	Mkp3
															Sras	Mmp2
															Ssl1	mnb
															ssp6	mnd
															Stacl	Mos
															stg	Mp
															stl	mrn
															Stlk	mRpL13
															Stt3B	mRpL17
															Sulf1	mRpL23
															sut2	mRpL33
															syd	mRpL50
															Syn2	mRpL55
															Sys1	mRpS10
															Syx4	mRpS16
															T48	mRpS2
															Tango6	mRpS24
															Tango9	msi
															Task6	msl-1
															tau	mspo
															Teh1	Mst57Da
															Teh2	Mst57Db
															Teh4	Mst84B
															Tehao	Mst84Db
															tei	Mst84Dc
															Tet	Mst84Dd
															TfAP-2	Mst87F
															tfc	Mst98Ca
															Tim8	Mst98Cb
															tipE	mthl1
															tj	mthl14
															TkR86C	mthl2
															Tmem18	Mtk
															Tmem63	mtrm
															tmod	mub
															Toll-6	Muc12Ea
															Tom7	Mulk
															TotA	Mur29B
															TotC	mxc
															TotM	Myd88
															TotX	MYPT-75D
															tow	N
															toy	Naa20B
															tral	nac
															Tre1	nAChRalpha1
															Trim9	nAChRalpha3
															Trissin	nAChRalpha5
															TrissinR	nAChRalpha6
															Trm7-32	nAChRalpha7
															trp	NaPi-T
															tsl	nau
															Tsp33B	Naxd
															Tsp42A	Nazo
															Tsp42Ed	ND-13A
															Tsp42Ef	ND-23
															Tsp42Eg	ND-AGGG
															Tsp42Eh	ND-B14.5B
															Tsp42Ei	ND-B15
															Tsp42Eq	ND-B16.6
															Tspo	ND-B17.2
															ttv	Ndc1
															tun	ndl
															Ubx	ND-SGDH
															Uch-L5R	Neb-cGP
															udt	Nek2
															Ufm1	NELF-B
															Ugalt	nenya
															Ugt302E1	Nepl9
															Ugt303A1	nes
															Ugt304A1	Neto
															Ugt35A1	NijC
															Ugt35C1	NimB3
															Ugt36F1	nkd
															Ugt37A3	nkt
															unc-4	NLaz
															unc-45	Nlg1
															unc-5	Nlg2
															up	Nlg3
															UQCR-11L	Nlg4
															UQCR-14L	Nmda1
															Uro	nmdyn-D6
															Usp2	Nopp140
															vanin-like	nord
															vg	nos
															VhaAC39-2	Npc1a
															VhaM9.7-b	Npc2g
															VhaM9.7-d	nrm
															VhaPPA1-1	nrv3
															VhaPPA1-2	Ntl
															vn	nuf
															Vps11	Nxt1
															Vps24	Obp49a
															Vps8	Obp51a
															Vsx1	Obp56a
															Vsx2	Obp56d
															wal	Obp56f
															WASp	Obp83b
															Wdr62	Obp99d
															wg	obst-E
															Wnt10	Octalpha2R
															Wnt4	Octbeta2R
															Wnt6	Octbeta3R
															Wsck	Oct-TyrR
															wts	O-fut1
															wuc	olf413
															wun2	Orc1
															x16	Orc2
															xit	org-1
															yellow-b	Osi24
															yellow-e	osp
															yellow-f	Ostgamma
															yellow-f2	otk
															Yeti	otk2
															Yp1	OtopLa
															Yp3	otu
															Ypel	ovo
															yrt	p38a
															Ythdc1	pan
															Zasp67	para
															ZnT41F	Parp16
																pasi1
																path
																pch2
																pcs
																Pde11
																Pdp1
																Pdxk
																Pepck2
																Pex11ab
																Pgcl
																PGRP-SA
																PGRP-SB1
																Phae2
																pHCl-1
																PheRS-m
																PIG-G
																PIG-N
																PIG-U
																PIG-Wb
																PIG-X
																pk
																Pk34A
																Pldn
																plum
																pnr
																PolA1
																PolE2
																Polr2G
																Polr2L
																polyph
																pon
																Poxm
																Pp1-Y2
																PpD5
																PpD6
																ppk23
																PpN58A
																Ppt1
																PpY-55A
																PRAS40
																PRL-1
																Proc-R
																pros
																Prosalpha3T
																Prosalpha5
																Prosap
																Prosbeta1
																Prosbeta4
																Prosbeta4R1
																Prosbeta4R2
																Psc
																psd
																psh
																psq
																ptc
																Pten
																PTPMT1
																pum
																Pvf3
																PVRAP
																Pyroxd1
																QC
																qless
																Qsox1
																Qsox2
																Qsox3
																qvr
																Rab32
																RabX6
																Rac2
																rad
																Ranbp16
																Rap2l
																RapGAP1
																rasp
																rau
																Rbfox1
																Rbp6
																Rdh
																rdhB
																rdo
																rdx
																reb
																RecQ4
																ReepB
																Reg-2
																Reph
																retn
																Rga
																Rgk2
																Rgk3
																Rh2
																rho
																RhoGAP100F
																RhoGAP15B
																RhoGAP93B
																Rim2
																RluA-2
																RNASEK
																RNaseMRP:RNA
																robl37BC
																robo2
																robo3
																RpL11
																RpL13
																RpL15
																RpL18
																RpL18A
																RpL27
																RpL30
																RpL32
																RpL34a
																RpL37b
																RpL38
																RpL39
																RpL7
																RpL9
																RpLP0
																RpLP1
																Rpn12R
																rpr
																RpS11
																RpS12
																RpS13
																RpS16
																RpS17
																RpS20
																RpS21
																RpS28-like
																RpS5a
																RpS5b
																Rrp1
																Rrp46
																RSG7
																Rsph9
																rst
																rt
																Rtnl2
																rtv
																RunxA
																RYa-R
																S
																S6k
																SA-2
																salt
																SamDC
																Samuel
																sand
																santa-maria
																Sap47
																Sc2
																sca
																SCAP
																Sclp
																Scr
																sd
																SdhD
																Sdic4
																Sec61alpha
																Sec61gamma
																SecS
																Sema1a
																Sema2b
																Semp1
																Sems
																sens
																Ser8
																sff
																sfl
																Sfp24Bc
																Sfp24Bd
																Sfp24C1
																Sfp26Ad
																Sfp33A1
																Sfp33A2
																Sfp33A3
																Sfp33A4
																Sfp35C
																Sfp60F
																Sfp70A4
																Sfp77F
																Sfp79B
																Sfp87B
																Sfp93F
																Sfp96F
																Sfxn2
																Sgp
																Sgsh
																Sh
																shakB
																Shal
																Shawl
																shep
																side
																side-II
																side-III
																side-IV
																side-V
																side-VI
																side-VII
																side-VIII
																sif
																sina
																sinah
																Six4
																SKIP
																SkpC
																sky
																slam
																slbo
																Slc25A46b
																Slc45-1
																SLC5A11
																sli
																SLIRP2
																slmb
																Sln
																slo
																SLO2
																slou
																slv
																smal
																SmB
																SmD3
																smg
																smp-30
																SmydA-4
																sn
																Snoo
																snoRNA:Me18S-C1831
																snoRNA:Me28S-A1322
																snoRNA:Psi18S-110
																snoRNA:Psi18S-1377a
																snoRNA:Psi18S-1377e
																snoRNA:Psi18S-1854b
																snoRNA:Psi18S-1854c
																snoRNA:Psi28S-1232
																snoRNA:Psi28S-3342
																snRNA:7SK
																snRNA:LU
																snRNA:U2:34ABa
																snRNA:U4:39B
																Snx27
																Sodh-1
																Sol1
																sosie
																Sox21b
																SP
																Sp1
																Spase22-23
																spict
																Spn38F
																Spn43Ad
																Spn47C
																Spn88Eb
																sprt
																spz
																spz4
																sqa
																sqz
																srl
																Ssl1
																ssp6
																Stacl
																ste14
																ste24b
																stg
																Sting
																Stlk
																Stt3B
																Surf6
																sut2
																sut3
																sut4
																swa
																sxc
																Syn2
																Sys1
																T3dh
																T48
																Taf12L
																Tango9
																Task6
																tef
																Teh1
																Teh2
																Tehao
																tei
																Ten-a
																Tengl1
																Tengl2
																Tengl4
																Tep2
																TfAP-2
																Tim17b2
																Tim8
																tipE
																tj
																TkR86C
																Tl
																TM4SF
																Tmem63
																tmod
																tobi
																Toll-6
																Tom7
																TotA
																TotC
																TotX
																tow
																toy
																tral
																trbl
																Tret1-2
																Trf4-2
																Trim9
																TrissinR
																Trmt112
																Try29F
																Ts
																tsl
																Tsp29Fb
																Tsp2A
																Tsp33B
																Tsp42A
																Tsp42Ec
																Tsp42Ed
																Tsp42Ef
																Tsp42Eg
																Tsp42Eh
																Tsp42Ei
																Tsp42Eq
																Tsp42Er
																Tspo
																TTLL15
																ttm2
																ttv
																tun
																Uba4
																Ubx
																Ufm1
																Ugalt
																Ugt302E1
																Ugt303A1
																Ugt303B1
																Ugt303B3
																Ugt304A1
																Ugt317A1
																Ugt35A1
[truncated: 54 more rows]
