# Supplementary material for: Systematic assessment of transcriptomic and metabolic reprogramming by blue light exposure coupled with aging
Source: PNAS Nexus. 2023 Dec 5;2(12):pgad390. doi: 10.1093/pnasnexus/pgad390 (PMC10697416; doi:10.1093/pnasnexus/pgad390)
Supplement: pgad390_Supplementary_Data [file pgad390_supplementary_data.zip › PNASNEXUS-PNASNEXUS-2023-00402R-s04.xlsx]

## Sheet: m6A peak results
Supplemental Table S3. The significant m6A peaks of the groups and differential m6A peaks identified in the single-factor comparisons between groups based on the methylated RNA immunoprecipitation and sequencing (MeRIP-seq) data of w1118 whole adult male flies.
Experiment
Poly-A MeRIP-seq of w1118 whole adult male flies
Significant m6A peaks (group)																																			Significant differential m6A peaks (between groups)
BD10									BD25									DD10									DD25									BD25 vs BD10									DD25 vs DD10
Chromosome	Start	End	log2(FC)	P-value	Adjusted P-value	Annotated location	Annotated gene		Chromosome	Start	End	log2(FC)	P-value	Adjusted P-value	Annotated location	Annotated gene		Chromosome	Start	End	log2(FC)	P-value	Adjusted P-value	Annotated location	Annotated gene		Chromosome	Start	End	log2(FC)	P-value	Adjusted P-value	Annotated location	Annotated gene		Chromosome	Start	End	Differential log2(FC)	P-value	Adjusted P-value	Annotated location	Annotated gene		Chromosome	Start	End	Differential log2(FC)	P-value
4	42949	43371	2.25482	1.75e-43	2.76e-43	Promoter	asRNA:CR45124		4	43304	43428	1.6909	4.87e-21	6.35e-21	Promoter	PlexB		4	43049	43371	2.73384	4.74e-101	9.11e-101	Promoter	asRNA:CR45124		4	69551	69825	2.43308	3.37e-28	5.25e-28	Promoter	pan		4	42949	43371	-1.2952	2.4e-08	4.17e-08	Promoter	asRNA:CR45124		4	43049	43371	-1.8717	1.6e-15
4	42954	43603	2.50894	1.02e-79	2.23e-79	Promoter	PlexB		4	69451	69825	2.16483	2.93e-31	4.62e-31	Promoter	pan		4	43054	43653	3.22668	9.12e-184	2.43e-183	Promoter	PlexB		4	181806	181855	1.27438	1.81e-07	1.82e-07	Promoter	lncRNA:CR46488		4	42954	43603	-1.4668	7.79e-15	2.02e-14	Promoter	PlexB		4	43054	43653	-2.06477	1.16e-24
4	69376	69900	4.61634	1.28e-140	4.07e-140	Promoter	pan		4	320575	320824	1.8049	1.27e-49	2.67e-49	3' UTR	CG32850		4	55991	56040	2.32625	3.64e-20	4.02e-20	Promoter	ci		4	320600	320899	1.46613	8.55e-36	1.54e-35	3' UTR	CG32850		4	69376	69900	-2.41735	2.48e-20	8.34e-20	Promoter	pan		4	69376	69950	-1.96927	1.72e-15
4	90365	90564	2.3688	9.24e-25	1.14e-24	Promoter	pan		4	376140	377151	1.51593	4.58e-57	1.05e-56	Exon (FBtr0307044/FBgn0262636, exon 8 of 9)	lncRNA:CR45125		4	56091	56215	2.50818	5.76e-25	6.68e-25	Promoter	ci		4	331756	331805	1.0963	5.4e-81	1.8e-80	Exon (FBtr0300555/FBgn0259214, exon 17 of 19)	CG32850		4	90615	91389	-1.75832	4.69e-16	1.29e-15	Promoter	pan		4	91065	91489	-1.92578	1.71e-15
4	90615	91389	2.68946	6.4e-97	1.57e-96	Promoter	pan		4	426117	426241	1.24209	8.99e-12	9.65e-12	Promoter	lncRNA:CR43437		4	69376	69950	4.35725	6.26e-250	2.04e-249	Promoter	pan		4	376115	376414	1.8254	2.05e-53	4.9e-53	Exon (FBtr0307044/FBgn0262636, exon 9 of 9)	lncRNA:CR45125		4	91840	92139	-1.54866	5.52e-16	1.51e-15	Exon (FBtr0112657/FBgn0085432, exon 1 of 5)	pan		4	91840	92139	-1.86169	1.43e-20
4	91840	92114	1.95126	1.43e-61	2.69e-61	Exon (FBtr0112657/FBgn0085432, exon 1 of 5)	pan		4	625577	625701	1.60191	1.21e-22	1.64e-22	Promoter	mav		4	90415	91039	3.40834	1.98e-93	3.69e-93	Promoter	pan		4	376465	377176	1.43767	8.03e-24	1.15e-23	Exon (FBtr0307044/FBgn0262636, exon 8 of 9)	lncRNA:CR45125		4	168668	168717	-0.980193	0.00118465	0.00139827	Exon (FBtr0310436/FBgn0053978, exon 4 of 4)	CG33978		4	181606	181905	-1.40978	3.3e-07
4	168668	168717	1.37924	9.1e-11	9.23e-11	Exon (FBtr0310436/FBgn0053978, exon 4 of 4)	CG33978		4	833608	833732	1.3766	3.25e-17	3.92e-17	Promoter	Sox102F		4	91065	91489	2.66014	5.19e-101	9.97e-101	Promoter	pan		4	426117	426316	1.07415	4.15e-12	4.52e-12	Promoter	lncRNA:CR43437		4	181606	181905	-1.92447	5.22e-10	1.02e-09	Promoter	lncRNA:CR46488		4	252840	253329	-2.08146	6.94e-14
4	181606	181905	2.30759	5.59e-28	7.23e-28	Promoter	lncRNA:CR46488		4	833783	833882	1.49008	6.66e-22	8.84e-22	Promoter	Sox102F		4	91840	92139	2.46616	7.57e-122	1.59e-121	Exon (FBtr0112657/FBgn0085432, exon 1 of 5)	pan		4	546282	546331	1.34431	2.01e-41	3.98e-41	Exon (FBtr0345197/FBgn0026869, exon 6 of 6)	Thd1		4	252703	253329	-1.9757	5.52e-15	1.44e-14	Promoter	dpr7		4	278735	278809	-1.42353	4.13e-08
4	252703	253329	2.79884	9.24e-69	1.84e-68	Promoter	dpr7		4	834108	834393	1.74749	2.35e-22	3.15e-22	Promoter	Sox102F		4	181606	181905	2.37938	8.23e-50	1.17e-49	Promoter	lncRNA:CR46488		4	546382	546481	1.26197	5.77e-39	1.1e-38	Exon (FBtr0345197/FBgn0026869, exon 6 of 6)	Thd1		4	278760	278859	-1.14378	1.13e-05	1.59e-05	3' UTR	lncRNA:CR44023		4	320400	320874	-1.07887	5.33e-13
4	255322	255546	2.43015	2.04e-23	2.48e-23	Promoter	RhoGAP102A		4	925857	925906	1.04288	3.86e-23	5.26e-23	Exon (FBtr0089243/FBgn0023213, exon 5 of 16)	eIF4G1		4	252840	253329	3.52186	4.41e-124	9.4e-124	Promoter	dpr7		4	625452	625751	1.39535	7.39e-20	9.66e-20	Promoter	mav		4	320575	320949	-0.572269	0.0003452	0.000424688	3' UTR	CG32850		4	331556	331755	-0.793562	4.54e-32
4	278760	278859	1.78378	4.47e-23	5.4e-23	3' UTR	lncRNA:CR44023		4	926369	926418	1.30669	1.72e-107	6.68e-107	Exon (FBtr0089243/FBgn0023213, exon 4 of 16)	eIF4G1		4	255372	255621	2.5903	2.11e-40	2.78e-40	Promoter	RhoGAP102A		4	654533	654732	1.02691	1.96e-53	4.69e-53	Exon (FBtr0310543/FBgn0051992, exon 5 of 10)	gw		4	331556	331905	-0.868637	2.69e-35	1.54e-34	3' UTR	CG32850		4	334723	335022	-1.78931	8.46e-18
4	320575	320949	2.15585	7.18e-79	1.55e-78	3' UTR	CG32850		4	926469	926593	1.23985	2.06e-96	7.24e-96	Exon (FBtr0089243/FBgn0023213, exon 4 of 16)	eIF4G1		4	278735	278809	2.71347	1.53e-69	2.49e-69	3' UTR	lncRNA:CR44023		4	833833	834007	1.4144	1.37e-15	1.63e-15	Promoter	Sox102F		4	334723	334997	-1.24579	1.08e-09	2.06e-09	3' UTR	CG32850		4	426067	426266	-0.68053	0.00239675
4	331556	331905	1.58329	3.07e-204	1.29e-203	3' UTR	CG32850		4	989775	990324	2.02843	2.75e-40	5.01e-40	Promoter	toy		4	320400	320874	2.62934	5.42e-182	1.44e-181	3' UTR	CG32850		4	834083	834393	2.18006	8.59e-25	1.25e-24	Promoter	Sox102F		4	376115	377176	-0.81316	2.43e-09	4.51e-09	Exon (FBtr0307044/FBgn0262636, exon 8 of 9)	lncRNA:CR45125		4	535274	535323	-1.36039	8.05e-11
4	334723	334997	2.37977	4.16e-69	8.31e-69	3' UTR	CG32850		2L	33259	33982	1.16252	4.67e-11	4.93e-11	Exon (FBtr0078163/FBgn0051973, exon 7 of 13)	Ir21a		4	331606	331755	1.71414	0	0	Exon (FBtr0300555/FBgn0259214, exon 17 of 19)	CG32850		4	926319	926593	1.09132	2.93e-85	1.02e-84	Exon (FBtr0089243/FBgn0023213, exon 4 of 16)	eIF4G1		4	377202	377326	-1.37132	1.72e-08	3.02e-08	Exon (FBtr0307044/FBgn0262636, exon 8 of 9)	lncRNA:CR45125		4	546257	546481	-0.771422	5.82e-13
4	376115	377176	2.30813	3.74e-120	1.05e-119	Exon (FBtr0307044/FBgn0262636, exon 8 of 9)	lncRNA:CR45125		2L	34817	35166	1.75921	6.92e-35	1.16e-34	Exon (FBtr0078163/FBgn0051973, exon 5 of 13)	Ir21a		4	334723	335022	2.61968	4.51e-135	1.01e-134	3' UTR	CG32850		4	989825	990349	2.12657	1.84e-41	3.64e-41	Promoter	toy		4	426092	426291	-1.01806	2.38e-05	3.24e-05	Promoter	lncRNA:CR43437		4	557312	557821	-1.87736	7.21e-18
4	377202	377326	1.71973	1.31e-24	1.62e-24	Exon (FBtr0307044/FBgn0262636, exon 8 of 9)	lncRNA:CR45125		2L	55192	55391	1.28776	3.29e-13	3.66e-13	Promoter	lncRNA:CR46254		4	376115	377151	2.2455	4.98e-190	1.36e-189	Exon (FBtr0307044/FBgn0262636, exon 8 of 9)	lncRNA:CR45125		4	1189244	1189518	1.0514	3e-64	8.23e-64	Exon (FBtr0091472/FBgn0250819, exon 6 of 11)	CG33521		4	535199	535448	-1.08073	5.48e-09	9.96e-09	Exon (FBtr0332913/FBgn0004607, exon 11 of 13)	Thd1		4	601330	601504	-0.908952	2.64e-06
4	426092	426291	2.05661	1.7e-34	2.41e-34	Promoter	lncRNA:CR43437		2L	67145	67394	1.56771	1.12e-19	1.41e-19	Promoter	dbr		4	394906	395405	3.67461	6.13e-74	1.02e-73	Promoter	asRNA:CR44027		4	1229868	1229967	1.26661	1.42e-26	2.15e-26	Promoter	Dyrk3		4	546232	546506	-0.832594	2.31e-14	5.85e-14	Exon (FBtr0345197/FBgn0026869, exon 6 of 6)	Thd1		4	610684	611546	-1.81992	1.18e-42
4	535199	535448	1.39679	5.52e-27	7.04e-27	Exon (FBtr0332913/FBgn0004607, exon 11 of 13)	Thd1		2L	87063	87387	1.70924	1.88e-20	2.42e-20	Promoter	net		4	426067	426266	1.95223	1.91e-40	2.51e-40	Promoter	lncRNA:CR43437		2L	18280	18329	1.38483	4.15e-09	4.22e-09	Promoter	l(2)gl		4	546657	546856	-0.577789	1.87e-06	2.8e-06	Exon (FBtr0345197/FBgn0026869, exon 6 of 6)	Thd1		4	615330	615529	-1.32076	1.2e-27
4	546232	546506	1.63843	8.49e-98	2.1e-97	Exon (FBtr0345197/FBgn0026869, exon 6 of 6)	Thd1		2L	132077	132301	1.19346	4.29e-57	9.86e-57	Promoter	Gs1		4	427331	427705	3.23925	3.98e-79	6.85e-79	Promoter	lncRNA:CR44024		2L	33234	33907	1.14683	1.22e-08	1.23e-08	Exon (FBtr0078163/FBgn0051973, exon 7 of 13)	Ir21a		4	557312	557821	-1.62005	2.19e-13	5.25e-13	Promoter	Thd1		4	625377	626026	-2.19187	1.22e-39
4	546657	546856	1.08255	2.54e-34	3.59e-34	Exon (FBtr0345197/FBgn0026869, exon 6 of 6)	Thd1		2L	144073	144122	1.21202	9.21e-17	1.1e-16	Promoter	CG11454		4	535274	535323	2.13083	3.57e-63	5.56e-63	Exon (FBtr0332913/FBgn0004607, exon 11 of 13)	Thd1		2L	34817	35166	1.67075	5.82e-33	9.98e-33	Exon (FBtr0078163/FBgn0051973, exon 5 of 13)	Ir21a		4	566680	566854	-0.704425	2.3e-05	3.13e-05	3' UTR	ND-49		4	654508	654757	-0.604113	5.35e-14
4	557312	557821	2.22301	5.9e-62	1.11e-61	Promoter	Thd1		2L	183963	184262	1.39936	8.17e-76	2.36e-75	Exon (FBtr0078122/FBgn0016977, exon 3 of 12)	spen		4	546257	546481	1.79609	1.61e-181	4.25e-181	Exon (FBtr0345197/FBgn0026869, exon 6 of 6)	Thd1		2L	55167	55441	1.32097	4.03e-14	4.62e-14	Promoter	lncRNA:CR46254		4	610684	611546	-1.94348	3.84e-50	3.27e-49	Promoter	Eph		4	659643	659917	-2.04452	1.55e-15
4	566680	566854	1.56832	1.89e-39	2.85e-39	3' UTR	ND-49		2L	184888	185062	1.03165	4.37e-19	5.47e-19	Exon (FBtr0078122/FBgn0016977, exon 3 of 12)	spen		4	557312	557821	2.83695	3.27e-136	7.35e-136	Promoter	Thd1		2L	67120	67419	1.80464	4.8e-21	6.45e-21	Promoter	dbr		4	615305	615529	-1.11869	1.84e-18	5.68e-18	Exon (FBtr0089085/FBgn0025936, exon 6 of 13)	Eph		4	695710	695984	-1.98532	2.47e-15
4	610684	611546	2.79672	9.09e-221	4.07e-220	Promoter	Eph		2L	189691	190390	1.3735	5.14e-291	5.47e-290	Exon (FBtr0078122/FBgn0016977, exon 6 of 12)	spen		4	601330	601504	1.49438	6.05e-37	7.76e-37	Exon (FBtr0089104/FBgn0028996, exon 4 of 4)	lncRNA:CR45199		2L	72989	73088	1.37888	1.73e-19	2.24e-19	Promoter	galectin		4	625427	625976	-2.08328	1.24e-30	6.1e-30	Promoter	mav		4	731634	731683	-1.27171	1.95e-58
4	615305	615529	1.40832	2.24e-52	3.85e-52	Exon (FBtr0089085/FBgn0025936, exon 6 of 13)	Eph		2L	195641	196115	2.43758	3.12e-195	2.15e-194	Exon (FBtr0078122/FBgn0016977, exon 6 of 12)	mRpL10		4	607158	607482	3.07934	1.45e-44	1.97e-44	Promoter	onecut		2L	132077	132326	1.44403	6.04e-70	1.77e-69	Promoter	Gs1		4	654027	654782	-0.951817	3.29e-31	1.66e-30	Exon (FBtr0310543/FBgn0051992, exon 5 of 10)	gw		4	731734	731783	-1.17607	9.51e-68
4	625427	625976	3.29255	1.08e-155	3.66e-155	Promoter	mav		2L	210735	210834	1.77352	2.14e-37	3.74e-37	3' UTR	Tbc1d15-17		4	610684	611546	2.84945	0	0	Promoter	Eph		2L	183913	184437	1.49555	2.08e-95	8.02e-95	Exon (FBtr0078122/FBgn0016977, exon 3 of 12)	spen		4	659643	659892	-2.1039	1.53e-14	3.92e-14	Promoter	gw		4	733267	733921	-1.14102	9.58e-48
4	654027	654757	1.82559	1.65e-199	6.81e-199	Exon (FBtr0310543/FBgn0051992, exon 5 of 10)	gw		2L	214935	215200	1.20549	5.81e-66	1.5e-65	Exon (FBtr0078145/FBgn0266557, exon 6 of 7)	lncRNA:CR44220		4	615330	615529	1.53723	4.9e-102	9.46e-102	Exon (FBtr0089085/FBgn0025936, exon 6 of 13)	Eph		2L	184938	185012	1.16751	4.72e-14	5.4e-14	Exon (FBtr0078122/FBgn0016977, exon 3 of 12)	spen		4	695710	695959	-2.05518	7.89e-21	2.7e-20	Promoter	myo		4	833408	834393	-2.07492	4.62e-44
4	659643	659892	2.43516	1.46e-35	2.11e-35	Promoter	gw		2L	227554	227728	1.22811	2.1e-10	2.19e-10	Promoter	lncRNA:CR44221		4	625377	626026	3.43298	5.98e-307	2.28e-306	Promoter	mav		2L	189691	189740	1.37707	4.03e-53	9.59e-53	Exon (FBtr0078122/FBgn0016977, exon 6 of 12)	spen		4	704731	705155	-1.86923	2.23e-09	4.15e-09	Promoter	ey		4	861849	862073	-1.0232	3.7e-30
4	695710	695959	2.09699	7.16e-47	1.17e-46	Promoter	myo		2L	239539	240163	1.70555	9.13e-104	3.42e-103	Exon (FBtr0078144/FBgn0266557, exon 3 of 18)	mir-965		4	654508	654732	1.63113	1.04e-230	3.23e-230	Exon (FBtr0310543/FBgn0051992, exon 5 of 10)	gw		2L	189766	189865	1.36705	2.5e-72	7.55e-72	Exon (FBtr0078122/FBgn0016977, exon 6 of 12)	spen		4	731609	731808	-1.202	1.27e-74	1.83e-73	Exon (FBtr0089793/FBgn0005666, exon 8 of 41)	bt		4	925832	925906	-0.773103	7.86e-10
4	704731	705155	3.46232	1.59e-61	2.98e-61	Promoter	ey		2L	240214	240638	1.43722	1.3e-48	2.68e-48	Exon (FBtr0078144/FBgn0266557, exon 3 of 18)	mir-965		4	659643	659917	2.57737	6.02e-74	1e-73	Promoter	gw		2L	190016	190415	1.4999	4.08e-225	3.7e-224	Exon (FBtr0078122/FBgn0016977, exon 6 of 12)	spen		4	733217	733491	-1.15229	3.86e-51	3.38e-50	Exon (FBtr0089793/FBgn0005666, exon 9 of 41)	bt		4	926319	926593	-0.558556	3.19e-15
4	731609	731808	1.48274	6.64e-251	3.33e-250	Exon (FBtr0089793/FBgn0005666, exon 8 of 41)	bt		2L	240764	241163	1.55394	3.47e-54	7.7e-54	Exon (FBtr0078144/FBgn0266557, exon 3 of 18)	mir-965		4	695710	695984	2.54853	4.07e-86	7.28e-86	Promoter	myo		2L	195641	196115	2.25256	1.17e-148	6.96e-148	Exon (FBtr0078122/FBgn0016977, exon 6 of 12)	mRpL10		4	833383	834393	-1.90972	3.23e-35	1.84e-34	Promoter	Sox102F		4	989725	990449	-1.95511	1.19e-24
4	733217	733491	1.68411	3.21e-237	1.54e-236	Exon (FBtr0089793/FBgn0005666, exon 9 of 41)	bt		2L	242564	242813	1.34268	9.19e-27	1.33e-26	Promoter	mir-965		4	704706	705255	3.89225	9.22e-101	1.77e-100	Promoter	ey		2L	198891	198965	1.10093	8.05e-34	1.41e-33	Exon (FBtr0078122/FBgn0016977, exon 6 of 12)	mRpL10		4	861824	862098	-0.930724	8.57e-23	3.2e-22	Exon (FBtr0300886/FBgn0039936, exon 5 of 10)	Gyf		4	1106364	1106513	-0.892611	0.00769287
4	833383	834393	3.45739	1.61e-218	7.14e-218	Promoter	Sox102F		2L	296977	297101	1.01158	9.96e-48	2.03e-47	Promoter	Pi3K21B		4	731634	731683	2.09337	0	0	Exon (FBtr0089793/FBgn0005666, exon 8 of 41)	bt		2L	210735	210834	2.0345	1.44e-36	2.63e-36	3' UTR	Tbc1d15-17		4	888185	888234	-0.820526	0.00199282	0.00230913	Exon (FBtr0089247/FBgn0025726, exon 3 of 23)	unc-13		4	1189144	1189568	-1.61784	1.94e-114
4	861824	862098	1.38887	2e-94	4.83e-94	Exon (FBtr0300886/FBgn0039936, exon 5 of 10)	Gyf		2L	297880	298279	1.98788	8.44e-58	1.96e-57	Promoter	Pi3K21B		4	731734	731783	1.86581	0	0	Exon (FBtr0089793/FBgn0005666, exon 8 of 41)	bt		2L	214910	215275	1.2891	2.38e-86	8.39e-86	Exon (FBtr0078145/FBgn0266557, exon 6 of 7)	lncRNA:CR44220		4	888260	888309	-0.862361	0.000786876	0.000940645	Exon (FBtr0089247/FBgn0025726, exon 3 of 23)	unc-13		4	1219116	1219565	-1.49205	4.23e-18
4	888185	888234	1.63674	1.03e-17	1.15e-17	Exon (FBtr0089247/FBgn0025726, exon 3 of 23)	unc-13		2L	305985	306334	2.47943	3.68e-39	6.58e-39	Promoter	Plc21C		4	733267	733921	1.8423	0	0	Exon (FBtr0089793/FBgn0005666, exon 9 of 41)	bt		2L	227629	227678	1.1576	3.69e-07	3.69e-07	Promoter	lncRNA:CR44221		4	925782	925906	-1.18824	7.93e-20	2.61e-19	Exon (FBtr0089243/FBgn0023213, exon 5 of 16)	eIF4G1		4	1229868	1229992	-1.0952	8.61e-14
4	888260	888309	1.5986	3.23e-18	3.62e-18	Exon (FBtr0089247/FBgn0025726, exon 3 of 23)	unc-13		2L	310245	310544	1.72695	1.19e-26	1.72e-26	Promoter	Plc21C		4	833408	834393	3.62485	0	0	Promoter	Sox102F		2L	239564	240113	1.67972	1.1e-84	3.8e-84	Exon (FBtr0078144/FBgn0266557, exon 3 of 18)	mir-965		4	926294	926643	-0.761706	3.52e-24	1.39e-23	Exon (FBtr0089243/FBgn0023213, exon 4 of 16)	eIF4G1		2L	18088	18479	-1.89627	2.42e-13
4	925782	925906	2.02352	8.33e-114	2.27e-113	Exon (FBtr0089243/FBgn0023213, exon 5 of 16)	eIF4G1		2L	327889	328563	1.37637	0	0	Exon (FBtr0330696/FBgn0264086, exon 1 of 1)	CG43755		4	861849	862073	1.77281	2.52e-248	8.18e-248	Exon (FBtr0300886/FBgn0039936, exon 5 of 10)	Gyf		2L	240339	240638	1.71761	8.38e-56	2.07e-55	Exon (FBtr0078144/FBgn0266557, exon 3 of 18)	mir-965		4	989725	990424	-1.81081	4.36e-19	1.38e-18	Promoter	toy		2L	34792	35749	-0.925897	1.22e-07
4	926294	926643	1.75257	3.06e-224	1.39e-223	Exon (FBtr0089243/FBgn0023213, exon 4 of 16)	eIF4G1		2L	330535	331134	1.69235	0	0	Promoter	CG43755		4	925832	925906	1.9088	4.42e-131	9.72e-131	Exon (FBtr0089243/FBgn0023213, exon 5 of 16)	eIF4G1		2L	240739	241188	1.62984	8.53e-57	2.14e-56	Exon (FBtr0078144/FBgn0266557, exon 3 of 18)	mir-965		4	1011220	1011394	-1.06588	4.23e-08	7.2e-08	3' UTR	PlexA		2L	55167	55516	-1.01379	1.06e-05
4	989725	990424	3.84301	1.96e-177	7.31e-177	Promoter	toy		2L	340719	340768	1.39134	1.63e-12	1.78e-12	Exon (FBtr0078047/FBgn0004611, exon 11 of 17)	CG31921		4	926319	926593	1.72173	0	0	Exon (FBtr0089243/FBgn0023213, exon 4 of 16)	eIF4G1		2L	241514	241688	1.05452	4.11e-13	4.6e-13	Exon (FBtr0078144/FBgn0266557, exon 3 of 18)	mir-965		4	1029886	1030010	-0.938379	1.56e-15	4.18e-15	Promoter	CG11077		2L	66856	67605	-1.94807	1.58e-24
4	1011220	1011294	1.4005	5.25e-19	5.96e-19	3' UTR	PlexA		2L	420722	420771	1.62726	9.42e-181	6.02e-180	Promoter	CG11885		4	989725	990449	4.07181	3.89e-287	1.4e-286	Promoter	toy		2L	242614	242788	1.52239	5.86e-24	8.39e-24	Promoter	mir-965		4	1189144	1189568	-1.50186	4.01e-94	8.14e-93	Exon (FBtr0091472/FBgn0250819, exon 6 of 11)	CG33521		2L	72632	72681	-1.67307	8.93e-14
4	1011320	1011369	1.22788	3.73e-16	4.05e-16	3' UTR	PlexA		2L	431252	432101	2.28758	1.06e-209	7.82e-209	Promoter	ex		4	1106364	1106513	1.64023	6.82e-16	7.2e-16	Exon (FBtr0100344/FBgn0005561, exon 7 of 12)	sv		2L	276848	277002	1.48753	1.08e-11	1.16e-11	Promoter	CG17078		4	1219141	1219490	-1.69427	4.79e-14	1.19e-13	Promoter	Mitf		2L	72639	73313	-1.61793	2.59e-39
4	1029886	1030010	1.31701	1.32e-53	2.29e-53	Promoter	CG11077		2L	457066	457165	1.48445	2.47e-13	2.75e-13	Exon (FBtr0078061/FBgn0031257, exon 5 of 7)	CG4133		4	1189144	1189568	2.67637	0	0	Exon (FBtr0091472/FBgn0250819, exon 6 of 11)	CG33521		2L	296977	297101	1.19326	5.13e-59	1.32e-58	Promoter	Pi3K21B		4	1229743	1230042	-0.87582	7.81e-12	1.7e-11	Promoter	Dyrk3		2L	72707	73563	-1.54705	1.11e-39
4	1189144	1189568	2.42465	0	0	Exon (FBtr0091472/FBgn0250819, exon 6 of 11)	CG33521		2L	464726	464775	1.32497	3.25e-17	3.92e-17	Exon (FBtr0310035/FBgn0031258, exon 2 of 2)	CG4297		4	1219116	1219565	1.9284	1.87e-103	3.64e-103	Promoter	Mitf		2L	297905	298279	1.85604	3.63e-51	8.39e-51	Promoter	Pi3K21B		211000000000000	7619	7818	-1.00123	1.08e-05	1.52e-05	Exon (FBtr0347010/FBgn0085692, exon 3 of 4)	CG41561		2L	87063	87387	-2.38595	2.17e-26
4	1219141	1219465	2.05864	1.23e-49	2.06e-49	Promoter	Mitf		2L	490880	491354	2.204	2.39e-31	3.77e-31	Promoter	lncRNA:CR46258		4	1229868	1229992	2.41676	4.21e-170	1.07e-169	Promoter	Dyrk3		2L	306010	306359	2.13274	3.47e-27	5.32e-27	Promoter	Plc21C		2L	18113	18504	-2.44063	5.85e-18	1.76e-17	Promoter	l(2)gl		2L	102555	102604	-0.886498	7.55e-13
4	1229743	1230042	1.7336	6.81e-77	1.45e-76	Promoter	Dyrk3		2L	560968	561292	1.40818	4.85e-43	9.23e-43	Promoter	rempA		2L	18088	18479	2.99997	1.41e-97	2.66e-97	Promoter	l(2)gl		2L	310220	310544	1.93069	5.42e-30	8.82e-30	Promoter	Plc21C		2L	34817	35749	-0.744937	0.000280787	0.000348541	Exon (FBtr0078163/FBgn0051973, exon 5 of 13)	Ir21a		2L	108163	108603	-0.898995	1.41e-22
211000000000000	7619	7818	1.19978	1.03e-15	1.11e-15	Exon (FBtr0347010/FBgn0085692, exon 3 of 4)	CG41561		2L	562468	562592	1.16976	1.34e-19	1.69e-19	Promoter	CG11835		2L	33134	33183	1.6364	1.97e-10	1.98e-10	Exon (FBtr0078164/FBgn0051973, exon 8 of 14)	Ir21a		2L	327864	328563	1.50001	0	0	Exon (FBtr0330696/FBgn0264086, exon 1 of 1)	CG43755		2L	55192	55441	-0.931216	0.000642295	0.00077387	Promoter	lncRNA:CR46254		2L	132077	132351	-0.989258	1.27e-20
2L	18113	18504	3.10271	1.02e-55	1.82e-55	Promoter	l(2)gl		2L	578770	578819	1.15983	1.23e-07	1.24e-07	Exon (FBtr0078070/FBgn0023489, exon 3 of 3)	Pph13		2L	33209	33882	1.85164	1.84e-26	2.17e-26	Exon (FBtr0078163/FBgn0051973, exon 7 of 13)	Ir21a		2L	330635	331084	1.76564	0	0	Promoter	CG43755		2L	67045	67605	-1.62382	3.06e-15	8.12e-15	Promoter	dbr		2L	133477	133551	-0.94631	3.84e-43
2L	33858	33932	1.80449	3.6e-16	3.91e-16	Exon (FBtr0078163/FBgn0051973, exon 7 of 13)	Ir21a		2L	626552	626851	2.54049	3.75e-57	8.63e-57	Promoter	CG2839		2L	34792	35749	2.6051	7.06e-127	1.52e-126	Exon (FBtr0078163/FBgn0051973, exon 5 of 13)	Ir21a		2L	344599	344898	1.21743	6.64e-31	1.1e-30	Exon (FBtr0078047/FBgn0004611, exon 15 of 17)	asRNA:CR45367		2L	72564	72613	-1.55244	2.97e-06	4.38e-06	Promoter	galectin		2L	152871	153095	-1.13639	3.72e-05
2L	34817	35749	2.48531	3.39e-62	6.4e-62	Exon (FBtr0078163/FBgn0051973, exon 5 of 13)	Ir21a		2L	626952	627001	2.33823	2.5e-39	4.49e-39	Exon (FBtr0077999/FBgn0031273, exon 1 of 1)	CG2839		2L	55167	55516	2.37805	1.17e-56	1.74e-56	Promoter	lncRNA:CR46254		2L	431252	432076	2.07854	6.92e-110	3.08e-109	Promoter	ex		2L	72607	73563	-1.63063	7.98e-40	5.15e-39	Promoter	galectin		2L	183813	184462	-0.830585	2.37e-21
2L	55192	55241	2.21228	1.04e-22	1.25e-22	Promoter	lncRNA:CR46254		2L	627027	627451	2.41734	3.93e-66	1.02e-65	Exon (FBtr0077999/FBgn0031273, exon 1 of 1)	lncRNA:CR45369		2L	66856	67605	3.26637	8.3e-206	2.38e-205	Promoter	dbr		2L	456966	457265	1.92911	2.97e-21	4.01e-21	Exon (FBtr0078061/FBgn0031257, exon 5 of 7)	CG4133		2L	72639	73113	-1.7011	1.04e-35	6.04e-35	Promoter	galectin		2L	184838	185181	-0.671848	1.32e-06
2L	55267	55441	2.28976	2.11e-26	2.67e-26	Promoter	lncRNA:CR46254		2L	627527	627626	2.28468	1.07e-26	1.55e-26	Exon (FBtr0077999/FBgn0031273, exon 1 of 1)	lncRNA:CR45369		2L	72632	72681	1.83476	5.21e-48	7.28e-48	Promoter	galectin		2L	490905	491329	2.11582	1.51e-30	2.49e-30	Promoter	lncRNA:CR46258		2L	87038	87387	-1.46659	2.86e-09	5.29e-09	Promoter	net		2L	189266	189315	-0.660832	4.02e-06
2L	67045	67605	2.89827	9.35e-99	2.33e-98	Promoter	dbr		2L	627727	627826	1.85818	2.51e-26	3.61e-26	Promoter	lncRNA:CR45369		2L	72639	73313	2.45815	3.98e-263	1.35e-262	Promoter	galectin		2L	551567	551666	1.475	1.08e-09	1.11e-09	Promoter	Ets21C		2L	102505	102654	-1.00252	8.32e-13	1.93e-12	Promoter	CG11377		2L	189616	190490	-0.910006	2.38e-73
2L	72564	72613	1.64891	6.64e-11	6.75e-11	Promoter	galectin		2L	730237	730436	1.07075	6.74e-235	5.57e-234	Exon (FBtr0078000/FBgn0011244, exon 1 of 1)	Hsp60B		2L	72707	73563	2.32211	2.01e-266	6.86e-266	Promoter	galectin		2L	551992	552216	1.91927	5.08e-16	6.09e-16	Promoter	Ets21C		2L	108113	108803	-1.08739	2.43e-39	1.55e-38	Promoter	Sam-S		2L	190941	191090	-0.940935	2.61e-18
2L	72607	73563	2.2202	2.2e-132	6.64e-132	Promoter	galectin		2L	744275	744395	1.43292	5.79e-10	5.97e-10	Promoter	Eaat2		2L	87063	87387	3.18939	1.7e-135	3.81e-135	Promoter	net		2L	560943	561317	1.61774	1.23e-64	3.39e-64	Promoter	rempA		2L	132077	132351	-1.29788	5.84e-30	2.82e-29	Promoter	Gs1		2L	195391	195440	-0.884564	4.84e-06
2L	72639	73113	2.46963	6.1e-134	1.86e-133	Promoter	galectin		2L	752780	752979	1.7705	3.03e-15	3.52e-15	Promoter	GABA-B-R3		2L	108163	108212	1.86509	2.42e-34	3.04e-34	Promoter	Sam-S		2L	562418	562692	1.26775	6.02e-33	1.03e-32	Promoter	CG11835		2L	152896	153095	-1.31511	1.06e-06	1.63e-06	Promoter	CG42399		2L	195641	196090	-0.696148	7.11e-10
2L	87038	87387	3.13855	2.09e-75	4.41e-75	Promoter	net		2L	779323	779647	1.74925	0	0	Promoter	CG13947		2L	108238	108603	1.72467	5.78e-203	1.65e-202	Promoter	Sam-S		2L	730187	730461	1.22968	0	0	3' UTR	Hsp60B		2L	183963	184462	-1.15533	3.62e-32	1.86e-31	Exon (FBtr0078122/FBgn0016977, exon 3 of 12)	spen		2L	197091	197165	-0.793359	1.13e-07
2L	102505	102654	1.37212	1.29e-41	2e-41	Promoter	CG11377		2L	849949	850998	1.5245	0	0	Promoter	lncRNA:CR44060		2L	132077	132351	2.49438	3.37e-292	1.23e-291	Promoter	Gs1		2L	752830	753079	1.92966	5.09e-19	6.54e-19	Promoter	GABA-B-R3		2L	188266	188465	-0.682438	7.88e-08	1.32e-07	Exon (FBtr0078122/FBgn0016977, exon 6 of 12)	spen		2L	198341	198465	-0.961456	4.29e-16
2L	108113	108803	1.5512	2.42e-139	7.62e-139	Promoter	Sam-S		2L	850702	850976	1.74147	7.47e-235	6.17e-234	Promoter	lncRNA:CR44060		2L	133477	133551	1.79646	0	0	Exon (FBtr0300568/FBgn0001142, exon 2 of 2)	Gs1		2L	779323	779647	1.67323	0	0	Promoter	CG13947		2L	189666	190465	-0.80335	2.56e-50	2.2e-49	Exon (FBtr0078122/FBgn0016977, exon 6 of 12)	spen		2L	198866	199140	-0.586128	1.56e-10
2L	132077	132351	2.4887	9.3e-183	3.55e-182	Promoter	Gs1		2L	864542	864716	1.27842	3.22e-59	7.6e-59	Promoter	snoRNA:Me28S-U1230		2L	144098	144147	1.37152	1.65e-20	1.83e-20	Promoter	CG11454		2L	826069	826268	1.15621	1.41e-18	1.79e-18	Promoter	dock		2L	190916	191065	-1.09399	4.34e-23	1.64e-22	Exon (FBtr0078122/FBgn0016977, exon 6 of 12)	spen		2L	202788	202862	-0.74964	1.44e-06
2L	152896	153095	1.79838	1.85e-20	2.15e-20	Promoter	CG42399		2L	867942	868184	1.22142	5.07e-34	8.41e-34	Promoter	aru		2L	152871	153095	2.04186	3.56e-39	4.65e-39	Promoter	CG42399		2L	829616	829690	1.13064	3.92e-14	4.5e-14	5' UTR	dock		2L	195366	195440	-1.1046	6.86e-08	1.15e-07	Exon (FBtr0078122/FBgn0016977, exon 6 of 12)	mRpL10		2L	210735	210859	-0.560517	0.00120496
2L	183963	184462	2.35782	2.08e-247	1.03e-246	Exon (FBtr0078122/FBgn0016977, exon 3 of 12)	spen		2L	868798	868847	1.20574	1.87e-12	2.03e-12	Promoter	aru		2L	183813	184462	2.38855	0	0	Promoter	spen		2L	829841	829915	1.2766	1.16e-14	1.36e-14	5' UTR	dock		2L	195641	196165	-0.463779	8.44e-05	0.000109506	Exon (FBtr0078122/FBgn0016977, exon 6 of 12)	mRpL10		2L	213685	213834	-0.509324	3.82e-10
2L	188266	188465	1.20463	1.21e-37	1.78e-37	Exon (FBtr0078122/FBgn0016977, exon 6 of 12)	spen		2L	876361	876785	1.67482	3.4e-83	1.06e-82	Promoter	ninaA		2L	184838	185181	1.48295	7.85e-75	1.32e-74	Exon (FBtr0078122/FBgn0016977, exon 3 of 12)	spen		2L	837284	837333	1.24916	1.08e-39	2.09e-39	Exon (FBtr0302121/FBgn0020304, exon 2 of 6)	drongo		2L	198316	198490	-0.727816	3.72e-09	6.83e-09	Exon (FBtr0078122/FBgn0016977, exon 6 of 12)	mRpL10		2L	214885	215275	-0.500364	7.34e-10
2L	189666	190440	2.14749	0	0	Exon (FBtr0078122/FBgn0016977, exon 6 of 12)	spen		2L	1010653	1010727	1.10632	0	0	3' UTR	asRNA:CR46486		2L	189266	189315	1.40739	7.45e-59	1.13e-58	Exon (FBtr0078122/FBgn0016977, exon 6 of 12)	spen		2L	850702	850976	2.02413	5.14e-251	5.28e-250	Promoter	lncRNA:CR44060		2L	198866	199165	-0.785778	3.9e-15	1.03e-14	Exon (FBtr0078122/FBgn0016977, exon 6 of 12)	mRpL10		2L	227429	227828	-1.19522	4.3e-08
2L	190941	191015	1.59084	6.08e-75	1.28e-74	Exon (FBtr0078122/FBgn0016977, exon 6 of 12)	spen		2L	1012328	1012452	1.09222	1.24e-274	1.22e-273	3' UTR	asRNA:CR46486		2L	189616	190490	2.36685	0	0	Exon (FBtr0078122/FBgn0016977, exon 6 of 12)	spen		2L	851626	851883	1.13039	7.72e-19	9.87e-19	Promoter	drongo		2L	199416	199490	-0.951138	1.56e-09	2.94e-09	Exon (FBtr0078122/FBgn0016977, exon 6 of 12)	mRpL10		2L	236489	236738	-0.895204	1.01e-10
2L	195391	195440	1.64456	1.92e-26	2.43e-26	Exon (FBtr0078122/FBgn0016977, exon 6 of 12)	mRpL10		2L	1013153	1013402	1.03409	0	0	3' UTR	asRNA:CR46486		2L	190941	191090	1.55627	4.16e-129	9.06e-129	Exon (FBtr0078122/FBgn0016977, exon 6 of 12)	spen		2L	863973	864022	1.43347	9.06e-34	1.58e-33	Exon (FBtr0078033/FBgn0029095, exon 5 of 7)	snoRNA:Me28S-U1230		2L	201513	201787	-0.825097	5.01e-21	1.74e-20	3' UTR	mRpL10		2L	238139	238238	-0.501393	0.00114178
2L	195641	196165	2.84224	2.27e-232	1.07e-231	Exon (FBtr0078122/FBgn0016977, exon 6 of 12)	mRpL10		2L	1014028	1014152	1.06842	0	0	Exon (FBtr0301417/FBgn0031294, exon 12 of 12)	asRNA:CR46486		2L	195391	195440	1.63498	2.18e-39	2.85e-39	Exon (FBtr0078122/FBgn0016977, exon 6 of 12)	mRpL10		2L	864442	864898	1.54988	2.83e-82	9.59e-82	Promoter	snoRNA:Me28S-U1230		2L	210735	210834	-0.552052	0.0072266	0.00802861	3' UTR	Tbc1d15-17		2L	238264	238363	-0.474248	0.00384817
2L	198316	198490	1.55523	3.58e-66	6.98e-66	Exon (FBtr0078122/FBgn0016977, exon 6 of 12)	mRpL10		2L	1016248	1016372	1.15413	2.13e-300	2.36e-299	Exon (FBtr0301417/FBgn0031294, exon 6 of 12)	asRNA:CR46486		2L	195666	196090	3.05496	0	0	Exon (FBtr0078122/FBgn0016977, exon 6 of 12)	mRpL10		2L	867942	868209	1.35994	5.08e-37	9.32e-37	Promoter	aru		2L	214885	215275	-0.787628	4.08e-18	1.24e-17	Exon (FBtr0078145/FBgn0266557, exon 6 of 7)	lncRNA:CR44220		2L	242464	242838	-1.63003	1.89e-26
2L	198866	199165	1.46335	4.4e-86	1e-85	Exon (FBtr0078122/FBgn0016977, exon 6 of 12)	mRpL10		2L	1016998	1017147	1.32207	0	0	Exon (FBtr0301417/FBgn0031294, exon 6 of 12)	asRNA:CR46486		2L	197066	197165	1.26538	5.55e-50	7.87e-50	Exon (FBtr0078122/FBgn0016977, exon 6 of 12)	mRpL10		2L	868773	869072	1.37329	1.02e-28	1.62e-28	Promoter	aru		2L	227504	227728	-0.728422	0.00566229	0.00634707	Promoter	lncRNA:CR44221		2L	266799	267448	-2.51953	1.56e-17
2L	199416	199490	1.25207	2.81e-27	3.6e-27	Exon (FBtr0078122/FBgn0016977, exon 6 of 12)	mRpL10		2L	1033956	1034466	1.21204	1.62e-182	1.04e-181	Promoter	IA-2		2L	198366	198465	2.03059	7.97e-156	1.93e-155	Exon (FBtr0078122/FBgn0016977, exon 6 of 12)	mRpL10		2L	872648	872772	1.03265	1.13e-77	3.62e-77	Exon (FBtr0091487/FBgn0053526, exon 5 of 5)	PNUTS		2L	236514	236713	-0.83497	5.22e-08	8.84e-08	Exon (FBtr0078144/FBgn0266557, exon 3 of 18)	CG13693		2L	273035	273259	-0.946207	5.07e-07
2L	201513	201787	1.55382	1.52e-131	4.55e-131	3' UTR	mRpL10		2L	1050949	1051123	1.60087	2e-88	6.52e-88	3' UTR	IA-2		2L	198866	199140	1.68763	1.39e-190	3.81e-190	Exon (FBtr0078122/FBgn0016977, exon 6 of 12)	mRpL10		2L	876336	876835	1.93231	8.23e-144	4.69e-143	Promoter	ninaA		2L	239514	240638	-0.768413	1.96e-16	5.5e-16	Exon (FBtr0078144/FBgn0266557, exon 3 of 18)	mir-965		2L	273410	273559	-0.738869	0.000152067
2L	210735	210834	2.34823	8.24e-55	1.45e-54	3' UTR	Tbc1d15-17		2L	1061289	1061988	1.67335	1.26e-227	1e-226	Exon (FBtr0077993/FBgn0003310, exon 2 of 5)	IA-2		2L	202788	202862	1.70248	1.33e-77	2.27e-77	Promoter	mRpL10		2L	876886	876935	1.38437	3.85e-14	4.42e-14	Promoter	ninaA		2L	240664	241188	-0.800519	2.95e-09	5.45e-09	Exon (FBtr0078144/FBgn0266557, exon 3 of 18)	mir-965		2L	290872	291621	-1.24962	2.27e-07
2L	214885	215275	1.78425	4.57e-163	1.59e-162	Exon (FBtr0078145/FBgn0266557, exon 6 of 7)	lncRNA:CR44220		2L	1107711	1108105	1.66077	4.03e-32	6.45e-32	Promoter	mtRNApol		2L	210735	210859	2.16949	1.56e-94	2.92e-94	3' UTR	Tbc1d15-17		2L	1009678	1009752	1.11154	1e-76	3.18e-76	3' UTR	asRNA:CR46486		2L	242489	242838	-1.3962	3.51e-19	1.12e-18	Promoter	mir-965		2L	296337	296661	-0.742817	3.79e-26
2L	227504	227653	2.06858	3.66e-28	4.74e-28	Promoter	lncRNA:CR44221		2L	1108156	1108255	1.30611	9.77e-12	1.05e-11	Promoter	mtRNApol		2L	213685	213834	1.44012	1.17e-186	3.15e-186	Exon (FBtr0078145/FBgn0266557, exon 7 of 7)	lncRNA:CR44220		2L	1010653	1010952	1.16738	0	0	3' UTR	asRNA:CR46486		2L	266849	267423	-2.29987	2.39e-14	6.04e-14	Promoter	CG17075		2L	296737	297201	-0.74676	9.27e-21
2L	236514	236713	1.1615	1.37e-28	1.79e-28	Exon (FBtr0078144/FBgn0266557, exon 3 of 18)	CG13693		2L	1115729	1115803	1.06645	8.66e-176	5.33e-175	3' UTR	CG14340		2L	214885	215275	1.8292	2.21e-293	8.1e-293	Exon (FBtr0078145/FBgn0266557, exon 6 of 7)	lncRNA:CR44220		2L	1011103	1011427	1.13391	0	0	3' UTR	asRNA:CR46486		2L	290872	291671	-1.63736	1.19e-15	3.22e-15	Promoter	CG3625		2L	297880	298329	-1.74846	2.55e-31
2L	239514	240638	2.44819	4.96e-296	2.87e-295	Exon (FBtr0078144/FBgn0266557, exon 3 of 18)	mir-965		2L	1118702	1118776	1.19074	1.68e-207	1.23e-206	Promoter	Pino		2L	227429	227828	2.13311	6.97e-71	1.14e-70	Promoter	lncRNA:CR44221		2L	1012303	1012527	1.05978	3.84e-193	2.96e-192	3' UTR	asRNA:CR46486		2L	296387	296461	-0.900768	6.36e-20	2.1e-19	Exon (FBtr0078131/FBgn0024352, exon 3 of 4)	Stip1		2L	303771	304020	-1.51594	1.07e-14
2L	240664	241188	2.32361	1.74e-125	5.08e-125	Exon (FBtr0078144/FBgn0266557, exon 3 of 18)	mir-965		2L	1128199	1128273	1.33396	1.14e-14	1.3e-14	Promoter	Pino		2L	236489	236738	1.44835	1.36e-91	2.5e-91	Exon (FBtr0078144/FBgn0266557, exon 3 of 18)	CG13693		2L	1013153	1013427	1.20922	0	0	3' UTR	asRNA:CR46486		2L	296762	297201	-0.913163	2.12e-24	8.39e-24	Promoter	Pi3K21B		2L	327864	328613	-0.896538	2.08e-174
2L	241589	241688	1.53904	7.36e-21	8.59e-21	Exon (FBtr0078144/FBgn0266557, exon 3 of 18)	mir-965		2L	1160790	1160939	1.27418	6.27e-168	3.68e-167	Exon (FBtr0077981/FBgn0031313, exon 5 of 5)	asRNA:CR43767		2L	238139	238238	1.5381	1.12e-75	1.88e-75	Exon (FBtr0078144/FBgn0266557, exon 3 of 18)	mir-965		2L	1013928	1014202	1.04881	0	0	3' UTR	asRNA:CR46486		2L	297880	298304	-1.63105	1.2e-20	4.09e-20	Promoter	Pi3K21B		2L	330335	331234	-1.09868	1.59e-212
2L	242489	242838	2.53444	1.39e-136	4.32e-136	Promoter	mir-965		2L	1173669	1173768	1.32259	5.72e-27	8.32e-27	Promoter	CG4887		2L	238264	238363	1.44642	3.86e-58	5.8e-58	Exon (FBtr0078144/FBgn0266557, exon 3 of 18)	mir-965		2L	1016036	1016647	1.32736	0	0	Exon (FBtr0301417/FBgn0031294, exon 6 of 12)	asRNA:CR46486		2L	327864	328563	-0.950183	2.35e-155	1.17e-153	Exon (FBtr0330696/FBgn0264086, exon 1 of 1)	CG43755		2L	344459	345109	-0.856851	3.37e-15
2L	266849	267423	3.56274	9.58e-78	2.05e-77	Promoter	CG17075		2L	1176267	1176316	1.17313	1.02e-30	1.58e-30	Exon (FBtr0077966/FBgn0031318, exon 10 of 12)	CG4896		2L	241514	241713	1.48213	9.04e-43	1.21e-42	Exon (FBtr0078144/FBgn0266557, exon 3 of 18)	mir-965		2L	1016798	1017297	1.45436	0	0	Exon (FBtr0301417/FBgn0031294, exon 6 of 12)	asRNA:CR46486		2L	330360	331159	-0.844793	5.49e-97	1.16e-95	Promoter	CG43755		2L	346321	346445	-0.797414	7.77e-05
2L	290872	291671	2.11547	9.36e-49	1.56e-48	Promoter	CG3625		2L	1200205	1200579	2.0199	0	0	Promoter	CG43349		2L	242464	242838	2.59944	2.76e-203	7.89e-203	Promoter	mir-965		2L	1033956	1034441	1.32169	7.99e-172	5.44e-171	Promoter	IA-2		2L	344599	345084	-1.21312	3.47e-17	1.01e-16	Exon (FBtr0078047/FBgn0004611, exon 15 of 17)	asRNA:CR45367		2L	397720	397794	-0.547681	0.000117056
2L	296387	296461	1.28178	4.43e-73	9.15e-73	Exon (FBtr0078131/FBgn0024352, exon 3 of 4)	Stip1		2L	1200746	1201095	1.78143	1.61e-208	1.18e-207	Promoter	CG5011		2L	266849	267448	3.89209	1.02e-120	2.14e-120	Promoter	CG17075		2L	1050674	1051273	1.39805	9.1e-94	3.46e-93	3' UTR	IA-2		2L	346346	346420	-0.63125	0.00537594	0.00603652	3' UTR	asRNA:CR45367		2L	401788	402112	-1.68539	1.01e-21
2L	296762	297201	1.71216	6.29e-154	2.1e-153	Promoter	Pi3K21B		2L	1256442	1256891	2.48445	2.58e-53	5.66e-53	Promoter	robo3		2L	273035	273259	1.92119	1.01e-69	1.65e-69	Promoter	mbm		2L	1082655	1083077	1.34961	2.67e-66	7.5e-66	3' UTR	Atg4a		2L	401813	402112	-1.33622	9.48e-14	2.32e-13	Promoter	CG4213		2L	451253	451302	-1.34956	3.23e-23
2L	297880	298304	3.64159	2.74e-192	1.09e-191	Promoter	Pi3K21B		2L	1420045	1420444	2.34185	2.3e-40	4.2e-40	Promoter	robo2		2L	273435	273559	1.76022	1.22e-47	1.7e-47	Promoter	mbm		2L	1107711	1108080	1.66562	2.01e-26	3.02e-26	Promoter	mtRNApol		2L	408030	408204	-0.993225	8.3e-07	1.28e-06	3' UTR	RpI135		2L	453808	454007	-0.677606	4.63e-17
2L	303771	303945	1.64573	3.15e-20	3.64e-20	3' UTR	Plc21C		2L	1499030	1499590	1.91569	9.58e-176	5.9e-175	Promoter	CG18131		2L	276482	277077	1.464	4.51e-34	5.64e-34	Promoter	CG17078		2L	1118702	1118801	1.11694	2.88e-176	2.03e-175	Promoter	Pino		2L	420722	420771	1.01653	1.42e-24	5.67e-24	Promoter	CG11885		2L	456724	457401	-0.704642	0.00243716
2L	327864	328563	2.33536	0	0	Exon (FBtr0330696/FBgn0264086, exon 1 of 1)	CG43755		2L	1653145	1653819	2.28056	6.37e-80	1.91e-79	5' UTR	chinmo		2L	290872	291621	2.27679	3.4e-62	5.26e-62	Promoter	CG3625		2L	1128299	1128856	1.44254	2.96e-15	3.49e-15	Promoter	Pino		2L	447680	447929	-0.700451	1.58e-08	2.79e-08	3' UTR	crq		2L	461576	461675	-0.827557	1.41e-07
2L	330360	331159	2.42473	0	0	Promoter	CG43755		2L	1695990	1697339	2.15326	0	0	3' UTR	cpb		2L	296337	296661	1.41768	3.79e-241	1.21e-240	Exon (FBtr0078131/FBgn0024352, exon 3 of 4)	Stip1		2L	1139363	1139734	1.19883	4.94e-74	1.53e-73	Exon (FBtr0077957/FBgn0031306, exon 3 of 5)	lncRNA:CR45717		2L	451253	452601	-1.44391	4.52e-24	1.78e-23	Promoter	crq		2L	464601	464875	-0.705501	0.000104181
2L	344599	345084	2.12489	3.52e-98	8.71e-98	Exon (FBtr0078047/FBgn0004611, exon 15 of 17)	asRNA:CR45367		2L	1697665	1698014	1.74405	1.98e-41	3.68e-41	3' UTR	cpb		2L	296737	297201	1.70838	1.87e-264	6.34e-264	Promoter	Pi3K21B		2L	1160565	1161089	1.4347	0	0	Exon (FBtr0077981/FBgn0031313, exon 5 of 5)	asRNA:CR43767		2L	456966	457290	-0.944931	0.000244458	0.000305014	Exon (FBtr0078061/FBgn0031257, exon 5 of 7)	CG4133		2L	490755	491404	-2.38994	1.02e-23
2L	346371	346420	1.53967	9.48e-21	1.1e-20	3' UTR	asRNA:CR45367		2L	1723897	1724388	1.82036	2.8e-221	2.17e-220	Promoter	Rim2		2L	297880	298329	3.6689	0	0	Promoter	Pi3K21B		2L	1173669	1173743	1.26901	2.48e-25	3.66e-25	Promoter	CG4887		2L	464576	464750	-0.923114	6.43e-07	9.99e-07	Exon (FBtr0310035/FBgn0031258, exon 2 of 2)	CG4297		2L	536614	536863	-1.08998	3.15e-05
2L	401813	402112	1.64523	1.3e-40	1.99e-40	Promoter	CG4213		2L	1844400	1844499	1.48445	9.07e-30	1.39e-29	Exon (FBtr0089786/FBgn0051665, exon 3 of 13)	lncRNA:CR44074		2L	303771	304020	2.10689	3.94e-70	6.41e-70	3' UTR	Plc21C		2L	1176217	1176516	1.15239	4.48e-45	9.43e-45	Exon (FBtr0077966/FBgn0031318, exon 10 of 12)	CG4896		2L	490780	491354	-1.85994	8.1e-13	1.88e-12	Promoter	ush		2L	551817	552316	-1.5334	2.13e-09
2L	408030	408204	1.31218	9.63e-20	1.1e-19	3' UTR	RpI135		2L	1858260	1858309	1.55122	1.68e-34	2.81e-34	3' UTR	CG7295		2L	327864	328613	2.45672	0	0	Exon (FBtr0330695/FBgn0264086, exon 1 of 2)	CG43755		2L	1181123	1181422	1.29295	1.67e-67	4.76e-67	3' UTR	CG5126		2L	542167	542241	-0.809575	2.42e-15	6.43e-15	Promoter	lwr		2L	560893	561417	-0.870726	2.47e-15
2L	447680	447929	1.45267	7.25e-58	1.31e-57	3' UTR	crq		2L	1858410	1858509	1.73743	3.41e-42	6.43e-42	3' UTR	CG7295		2L	330360	331234	2.66465	0	0	Promoter	CG43755		2L	1200205	1200554	1.93133	0	0	Promoter	CG43349		2L	560893	561342	-0.800041	2.77e-09	5.12e-09	Promoter	rempA		2L	562018	562117	-0.907317	4.99e-07
2L	451253	452601	1.30341	1.04e-36	1.52e-36	Promoter	crq		2L	1927901	1928525	2.42272	5.89e-281	5.97e-280	Promoter	Wdr62		2L	344459	345109	1.82226	2.53e-170	6.46e-170	Exon (FBtr0078047/FBgn0004611, exon 14 of 17)	asRNA:CR45367		2L	1200746	1201095	1.76725	1.75e-174	1.21e-173	Promoter	CG5011		2L	562418	562692	-0.821352	4.58e-07	7.19e-07	Promoter	CG11835		2L	562168	562717	-0.900213	1.44e-16
2L	456966	457290	2.31218	2.33e-39	3.5e-39	Exon (FBtr0078061/FBgn0031257, exon 5 of 7)	CG4133		2L	1938953	1939002	1.33761	2.35e-09	2.4e-09	Promoter	tRNA:Gly-GCC-1-1		2L	346321	346445	1.50583	5.27e-32	6.48e-32	3' UTR	asRNA:CR45367		2L	1256417	1256866	3.14395	5.27e-56	1.3e-55	Promoter	robo3		2L	567288	567462	-0.669704	0.00105632	0.00125039	Promoter	Nle		2L	568063	568112	-0.851578	0.00319507
2L	464576	464725	1.83463	1.07e-40	1.63e-40	Exon (FBtr0310035/FBgn0031258, exon 2 of 2)	CG4297		2L	1974057	1974131	1.05448	6.66e-45	1.3e-44	Promoter	Der-1		2L	397720	397794	1.46554	2.9e-75	4.87e-75	Exon (FBtr0331204/FBgn0031251, exon 5 of 5)	lncRNA:CR43718		2L	1419995	1420444	2.9384	2.04e-50	4.66e-50	Promoter	robo2		2L	577936	578494	-0.957212	2.44e-06	3.62e-06	Promoter	Pph13		2L	577811	578256	-1.08721	6.21e-06
2L	490780	491354	4.08491	1.64e-116	4.53e-116	Promoter	ush		2L	1975713	1975762	1.37754	1.04e-13	1.17e-13	3' UTR	Der-1		2L	401788	402112	2.07075	1.05e-107	2.08e-107	Promoter	CG4213		2L	1499055	1499615	1.93247	2.93e-162	1.89e-161	Promoter	CG18131		2L	626552	628001	-0.495256	0.000146603	0.000186346	Promoter	lncRNA:CR45369		2L	729737	729861	-0.67605	5.4e-33
2L	542192	542241	1.47182	7.73e-79	1.67e-78	Promoter	lwr		2L	2005587	2006061	2.17295	2.22e-44	4.31e-44	Promoter	CG33543		2L	451253	451302	1.77024	9.98e-103	1.94e-102	Promoter	crq		2L	1653120	1653619	2.45879	3.55e-58	9.05e-58	5' UTR	chinmo		2L	730337	730436	-0.318157	1.8e-09	3.37e-09	Exon (FBtr0078000/FBgn0011244, exon 1 of 1)	Hsp60B		2L	729962	730061	-0.665285	1.78e-36
2L	560893	561342	2.15562	1.42e-119	4e-119	Promoter	rempA		2L	2037789	2038138	1.87302	7.89e-90	2.61e-89	Promoter	Su(dx)		2L	453808	454007	1.36042	4.66e-152	1.11e-151	Promoter	shv		2L	1694691	1694765	1.33997	5.3e-20	6.96e-20	Exon (FBtr0077877/FBgn0086758, exon 5 of 7)	cpb		2L	737912	737961	-0.912614	2.69e-11	5.69e-11	3' UTR	Eaat2		2L	730087	730561	-0.644641	2.03e-69
2L	562418	562692	1.952	3.48e-68	6.9e-68	Promoter	CG11835		2L	2059090	2059664	1.70737	1.6e-86	5.12e-86	3' UTR	Or22c		2L	456724	457401	2.43454	2.09e-67	3.36e-67	Exon (FBtr0078061/FBgn0031257, exon 4 of 7)	CG4133		2L	1694816	1694990	1.29128	9.75e-27	1.48e-26	Exon (FBtr0077877/FBgn0086758, exon 5 of 7)	cpb		2L	737987	738111	-0.793276	9.38e-10	1.79e-09	3' UTR	Eaat2		2L	741344	741393	-0.779887	0.00201127
2L	567288	567462	1.4914	2.37e-23	2.87e-23	Promoter	Nle		2L	2190716	2191140	2.37114	7.23e-131	3.35e-130	Promoter	asRNA:CR44065		2L	461576	461675	1.39783	2.04e-46	2.81e-46	Exon (FBtr0310035/FBgn0031258, exon 2 of 2)	CG4133		2L	1697665	1697914	1.81625	2.39e-29	3.83e-29	3' UTR	cpb		2L	741269	741468	-1.06801	5e-07	7.82e-07	Promoter	Eaat2		2L	741444	741518	-0.908865	0.000288036
2L	577936	578494	2.03464	6.34e-47	1.03e-46	Promoter	Pph13		2L	2190724	2191894	2.26531	9.92e-133	4.68e-132	Promoter	CG10874		2L	463351	463400	1.48361	5.64e-33	6.99e-33	Exon (FBtr0310035/FBgn0031258, exon 2 of 2)	CG4133		2L	1723897	1724388	1.93221	4.76e-245	4.73e-244	Promoter	Rim2		2L	744275	744395	-1.27145	8.31e-05	0.000107791	Promoter	Eaat2		2L	779323	779647	-0.639421	2.83e-44
2L	626552	628001	2.78226	1.27e-186	4.97e-186	Promoter	lncRNA:CR45369		2L	2222110	2222209	1.20635	3.53e-09	3.6e-09	Promoter	papi		2L	464601	464875	1.74374	6.05e-48	8.45e-48	Exon (FBtr0310035/FBgn0031258, exon 2 of 2)	CG4297		2L	1844400	1844499	1.47242	6.06e-25	8.87e-25	Exon (FBtr0089786/FBgn0051665, exon 3 of 13)	lncRNA:CR44074		2L	776811	776910	-0.891155	4.8e-08	8.15e-08	Promoter	CG13946		2L	826019	826318	-1.14579	5.83e-14
2L	730362	730436	1.59863	0	0	Exon (FBtr0078000/FBgn0011244, exon 1 of 1)	Hsp60B		2L	2226517	2227091	2.13503	0	0	Promoter	sau		2L	490755	491404	4.57851	3.74e-202	1.06e-201	Promoter	ush		2L	1844550	1844649	1.46637	5.09e-14	5.82e-14	Exon (FBtr0089786/FBgn0051665, exon 3 of 13)	lncRNA:CR44074		2L	779323	779647	-0.542907	1.84e-23	7.05e-23	Promoter	CG13947		2L	829666	829940	-0.545777	0.00127722
2L	737912	737961	1.2738	1.32e-41	2.05e-41	3' UTR	Eaat2		2L	2226753	2227102	2.2724	0	0	Promoter	sau		2L	536614	536863	1.60833	1.35e-22	1.53e-22	Exon (FBtr0333012/FBgn0003963, exon 3 of 8)	lwr		2L	1858260	1858509	1.44083	2.56e-26	3.84e-26	3' UTR	CG7295		2L	826019	826318	-1.33982	1.61e-15	4.31e-15	Promoter	dock		2L	831495	831544	-0.793918	1.47e-08
2L	737987	738111	1.41118	5.81e-57	1.04e-56	3' UTR	Eaat2		2L	2235860	2236417	1.11558	1.46e-34	2.43e-34	Promoter	asRNA:CR44115		2L	536914	536963	1.8288	1.87e-15	1.96e-15	Exon (FBtr0333012/FBgn0003963, exon 3 of 8)	lwr		2L	1869293	1869392	1.28298	3.16e-32	5.35e-32	Promoter	CG7295		2L	829741	829840	-0.612022	0.00411434	0.00465769	5' UTR	dock		2L	850702	851151	-1.52251	9.72e-95
2L	741269	741468	1.50333	3.32e-22	3.95e-22	Promoter	Eaat2		2L	2236347	2236421	1.3337	7.14e-33	1.16e-32	Promoter	asRNA:CR44115		2L	537159	537408	1.85131	4.96e-25	5.75e-25	Exon (FBtr0333012/FBgn0003963, exon 4 of 8)	lwr		2L	1912163	1913661	2.52981	3.72e-152	2.26e-151	Promoter	Wdr62		2L	829891	829940	-0.826472	0.00216686	0.00250492	5' UTR	dock		2L	851376	851958	-0.91812	2.73e-10
2L	776811	776910	1.47651	1.18e-37	1.74e-37	Promoter	CG13946		2L	2323933	2324207	1.23995	1.15e-28	1.72e-28	Exon (FBtr0344662/FBgn0031414, exon 2 of 14)	eys		2L	539939	540038	1.81384	1.98e-24	2.29e-24	3' UTR	lwr		2L	1927901	1928500	2.40383	1.16e-239	1.13e-238	Promoter	Wdr62		2L	831495	831544	-0.818469	3.23e-07	5.13e-07	Exon (FBtr0332973/FBgn0010583, exon 5 of 6)	dock		2L	862359	862433	-0.962776	4.84e-07
2L	779323	779647	2.31481	0	0	Promoter	CG13947		2L	2340714	2340938	1.28623	1.11e-34	1.86e-34	Exon (FBtr0344662/FBgn0031414, exon 5 of 14)	CG9967		2L	547528	547677	2.32445	7.22e-25	8.36e-25	Exon (FBtr0344014/FBgn0005660, exon 3 of 4)	Ets21C		2L	1938953	1939077	1.52901	1.52e-11	1.63e-11	Promoter	tRNA:Gly-GCC-1-1		2L	850702	851026	-1.66424	6.69e-104	1.61e-102	Promoter	lncRNA:CR44060		2L	862873	862997	-0.530797	3.03e-07
2L	826019	826318	2.27793	2.66e-85	6.01e-85	Promoter	dock		2L	2379854	2380228	1.53176	2.45e-44	4.75e-44	Promoter	Eogt		2L	551517	551691	2.15951	5.23e-23	5.94e-23	Promoter	Ets21C		2L	1974057	1974156	1.12504	2.23e-53	5.34e-53	Promoter	Der-1		2L	851601	851908	-1.04936	1.59e-09	2.99e-09	Promoter	drongo		2L	868798	869097	-0.619571	3.96e-05
2L	829741	829840	1.60456	2.98e-26	3.77e-26	5' UTR	dock		2L	2451367	2451891	2.08957	4.6e-108	1.79e-107	Promoter	dpp		2L	551817	552316	3.15579	9.08e-80	1.57e-79	Promoter	Ets21C		2L	2005562	2006061	2.25952	5.15e-50	1.17e-49	Promoter	CG33543		2L	863848	864923	-1.23424	3.46e-54	3.24e-53	Promoter	snoRNA:Me28S-U1230		2L	870740	870964	-1.35819	6.42e-08
2L	829891	829940	1.76602	3.62e-20	4.18e-20	5' UTR	dock		2L	2455162	2455611	2.05291	9.06e-157	4.95e-156	Promoter	dpp		2L	560893	561392	2.3308	1.96e-270	6.77e-270	Promoter	rempA		2L	2037789	2038138	1.82033	3.26e-81	1.09e-80	Promoter	Su(dx)		2L	868923	869147	-0.787063	9.07e-06	1.28e-05	Promoter	aru		2L	872273	872322	-0.522607	6.14e-06
2L	831495	831544	1.33912	4.93e-33	6.84e-33	Exon (FBtr0332973/FBgn0010583, exon 5 of 6)	dock		2L	2496724	2497273	1.68023	5.84e-150	3.07e-149	3' UTR	oaf		2L	562018	562117	1.56775	1.21e-47	1.68e-47	Exon (FBtr0078076/FBgn0031264, exon 2 of 2)	CG11835		2L	2041082	2041506	1.27086	3.4e-92	1.27e-91	Exon (FBtr0339529/FBgn0003557, exon 4 of 7)	Su(dx)		2L	870740	870964	-1.36994	1.54e-08	2.72e-08	Promoter	PNUTS		2L	872423	872872	-0.829129	3.07e-50
2L	850702	851001	3.4304	0	0	Promoter	lncRNA:CR44060		2L	2584370	2585312	1.14134	9.35e-41	1.72e-40	Promoter	Drp1		2L	562193	562717	2.00515	2.71e-199	7.64e-199	Promoter	CG11835		2L	2059065	2059439	1.92194	6.5e-82	2.19e-81	3' UTR	Or22c		2L	871115	871239	-1.12254	9.71e-06	1.37e-05	Promoter	PNUTS		2L	875161	875560	-0.745863	1.14e-09
2L	851601	851908	1.81351	5.18e-52	8.88e-52	Promoter	drongo		2L	2746115	2746564	1.68647	1.34e-103	5.01e-103	Exon (FBtr0077712/FBgn0031452, exon 3 of 3)	Cwc25		2L	567238	567287	1.40907	3.95e-23	4.5e-23	Promoter	Nle		2L	2059465	2059689	1.43482	7.46e-38	1.39e-37	3' UTR	Or22c		2L	872298	872347	-1.17906	1.31e-20	4.44e-20	Exon (FBtr0091487/FBgn0053526, exon 5 of 5)	PNUTS		2L	876136	877010	-1.07296	2.01e-36
2L	863848	864923	2.2558	0	0	Promoter	snoRNA:Me28S-U1230		2L	2756308	2756382	1.67677	7.46e-59	1.75e-58	3' UTR	lncRNA:CR44772		2L	568063	568112	1.49438	4.54e-15	4.75e-15	Promoter	Nle		2L	2059740	2059814	1.65547	2.16e-12	2.38e-12	3' UTR	Or22c		2L	872473	872822	-1.1785	2.7e-71	3.65e-70	Exon (FBtr0091487/FBgn0053526, exon 5 of 5)	PNUTS		2L	957589	957713	-1.54131	3.63e-16
2L	868923	869147	1.61827	5.95e-35	8.46e-35	Promoter	aru		2L	2757483	2757707	1.11315	8.76e-103	3.26e-102	Promoter	lncRNA:CR44772		2L	577811	578256	2.05997	6.88e-42	9.16e-42	Promoter	Pph13		2L	2130863	2130912	1.16948	1.25e-120	6.06e-120	Promoter	GlyP		2L	875161	875460	-0.999815	4.21e-10	8.26e-10	Exon (FBtr0091489/FBgn0053526, exon 5 of 5)	ninaA		2L	1009653	1009902	-1.05669	2.94e-53
2L	870740	870964	1.85629	3.09e-28	4.02e-28	Promoter	PNUTS		2L	2772327	2772626	1.82928	5.57e-65	1.42e-64	Promoter	CG15399		2L	602813	603079	1.77001	1.6e-22	1.81e-22	Promoter	CG13689		2L	2151754	2151803	1.33467	1.17e-14	1.36e-14	Promoter	AIF		2L	876161	876960	-1.28663	5.73e-34	3.14e-33	Promoter	ninaA		2L	1010578	1011452	-1.03527	0
2L	871115	871189	1.33539	4.35e-13	4.51e-13	Promoter	PNUTS		2L	2780331	2780405	1.15106	4.29e-41	7.93e-41	3' UTR	CG15399		2L	620298	620522	1.86211	1.19e-14	1.24e-14	Promoter	lectin-21Cb		2L	2158009	2158283	1.29603	3.12e-41	6.15e-41	3' UTR	CG15382		2L	957539	957813	-0.787283	3.98e-05	5.31e-05	3' UTR	lncRNA:CR44801		2L	1012303	1012577	-0.744823	4.64e-59
2L	872298	872347	1.57586	1.61e-67	3.18e-67	Exon (FBtr0091487/FBgn0053526, exon 5 of 5)	PNUTS		2L	2780431	2780530	1.17343	7.97e-36	1.36e-35	3' UTR	CG15399		2L	626477	627976	3.2577	0	0	Promoter	lncRNA:CR45369		2L	2160112	2160161	1.23104	5.69e-19	7.3e-19	Exon (FBtr0077851/FBgn0000097, exon 2 of 4)	aop		2L	1009628	1009927	-1.14776	5.96e-64	6.8e-63	3' UTR	asRNA:CR46486		2L	1013128	1013427	-0.763836	3.76e-81
2L	872473	872822	1.68561	1.12e-284	6.23e-284	Exon (FBtr0091487/FBgn0053526, exon 5 of 5)	PNUTS		2L	2798518	2799964	1.7046	3.03e-80	9.13e-80	Promoter	Syt1		2L	640663	640787	2.03937	9.14e-18	9.83e-18	3' UTR	lncRNA:CR45369		2L	2190741	2191140	2.16415	1.77e-106	7.57e-106	Promoter	asRNA:CR44065		2L	1010128	1010202	-1.09225	3.71e-44	2.72e-43	3' UTR	asRNA:CR46486		2L	1013903	1014202	-0.815434	4.14e-119
2L	875161	875460	1.75925	7.57e-56	1.35e-55	Exon (FBtr0091489/FBgn0053526, exon 5 of 5)	ninaA		2L	2857289	2857513	1.30734	1.7e-62	4.19e-62	Promoter	CG2991		2L	729737	729861	1.42179	0	0	Exon (FBtr0078000/FBgn0011244, exon 1 of 1)	Hsp60B		2L	2190749	2191919	2.1419	3.15e-108	1.38e-107	Promoter	CG10874		2L	1010578	1011477	-1.03181	0	0	3' UTR	asRNA:CR46486		2L	1015546	1015695	-0.525412	8.55e-27
2L	876161	876960	2.78283	0	0	Promoter	ninaA		2L	2873726	2874350	1.54427	1.16e-284	1.19e-283	Promoter	CG31694		2L	729987	730061	1.41394	0	0	Exon (FBtr0078000/FBgn0011244, exon 1 of 1)	Hsp60B		2L	2226567	2227166	2.01406	0	0	Promoter	sau		2L	1012303	1012602	-0.666063	2.64e-49	2.2e-48	3' UTR	asRNA:CR46486		2L	1015746	1015795	-0.587367	3.14e-22
2L	957539	957813	1.31285	7.55e-22	8.94e-22	3' UTR	lncRNA:CR44801		2L	2885929	2886553	2.27546	1.72e-236	1.43e-235	Promoter	lilli		2L	730112	730561	1.84074	0	0	3' UTR	Hsp60B		2L	2226753	2227177	2.12899	0	0	Promoter	sau		2L	1013153	1013452	-0.917495	1.49e-118	4.46e-117	3' UTR	asRNA:CR46486		2L	1016011	1017422	-0.864929	0
2L	1009628	1009927	1.64069	3.12e-214	1.36e-213	3' UTR	asRNA:CR46486		2L	2888359	2889733	1.60921	6.72e-31	1.05e-30	Promoter	lilli		2L	741344	741393	1.50104	1.31e-27	1.56e-27	Promoter	Eaat2		2L	2230065	2230139	1.19967	1.29e-98	5.14e-98	3' UTR	asRNA:CR44114		2L	1013903	1014227	-0.698072	3.81e-79	5.97e-78	3' UTR	asRNA:CR46486		2L	1050049	1050148	-1.28984	8.51e-12
2L	1010128	1010177	1.59943	2.61e-142	8.31e-142	3' UTR	asRNA:CR46486		2L	2889859	2890758	2.13977	5.7e-230	4.56e-229	Promoter	lilli		2L	741444	741568	1.37032	3.44e-27	4.07e-27	Promoter	Eaat2		2L	2235860	2236417	1.28599	4.04e-45	8.49e-45	Promoter	asRNA:CR44115		2L	1016011	1017422	-1.02687	0	0	Exon (FBtr0301417/FBgn0031294, exon 6 of 12)	asRNA:CR46486		2L	1050574	1051323	-1.02437	6e-37
2L	1010578	1011477	1.99241	0	0	3' UTR	asRNA:CR46486		2L	2945552	2946621	1.62308	2.56e-46	5.13e-46	Promoter	lilli		2L	744300	744395	1.67308	3.79e-16	4.01e-16	Promoter	Eaat2		2L	2236347	2236421	1.45414	1.97e-38	3.73e-38	Promoter	asRNA:CR44115		2L	1050074	1050273	-0.735815	5.11e-05	6.76e-05	3' UTR	IA-2		2L	1082630	1083077	-0.838817	2.64e-18
2L	1012303	1012602	1.72104	0	0	3' UTR	asRNA:CR46486		2L	2946847	2946971	1.12798	7.71e-31	1.21e-30	Promoter	lilli		2L	779323	779647	2.38451	0	0	Promoter	CG13947		2L	2323933	2324182	1.30878	7.77e-23	1.09e-22	Exon (FBtr0344662/FBgn0031414, exon 2 of 14)	eys		2L	1050574	1051273	-0.977551	1.81e-31	9.17e-31	3' UTR	IA-2		2L	1084116	1084165	-0.787876	1.18e-05
2L	1013153	1013452	1.94725	0	0	3' UTR	asRNA:CR46486		2L	2960987	2961750	2.01722	0	0	5' UTR	Rbp9		2L	826019	826318	2.18657	1.26e-135	2.83e-135	Promoter	dock		2L	2340689	2340938	1.30554	1.7e-25	2.52e-25	Exon (FBtr0344662/FBgn0031414, exon 5 of 14)	CG9967		2L	1052759	1052933	-0.95694	7.1e-07	1.1e-06	Exon (FBtr0077993/FBgn0003310, exon 3 of 5)	IA-2		2L	1084128	1084177	-0.76059	2.03e-05
2L	1013903	1014227	1.52555	0	0	3' UTR	asRNA:CR46486		2L	2963481	2963780	1.2468	0	0	3' UTR	Rbp9		2L	829666	829940	1.68702	1.21e-56	1.8e-56	5' UTR	dock		2L	2365470	2365669	1.25879	1.06e-12	1.18e-12	Promoter	Axud1		2L	1082605	1083102	-1.21212	1.3e-29	6.24e-29	3' UTR	Atg4a		2L	1118602	1119001	-1.24828	4.83e-171
2L	1016011	1017422	2.01905	0	0	Exon (FBtr0301417/FBgn0031294, exon 6 of 12)	asRNA:CR46486		2L	2966456	2966730	1.38642	4.98e-38	8.73e-38	3' UTR	Ts		2L	831495	831544	1.59756	6.39e-75	1.07e-74	Exon (FBtr0332973/FBgn0010583, exon 5 of 6)	dock		2L	2379604	2380178	1.57111	8.56e-61	2.26e-60	Promoter	Eogt		2L	1107686	1108105	-0.744085	0.000175294	0.000221405	Promoter	mtRNApol		2L	1139288	1139734	-0.42973	7.22e-08
2L	1037546	1037595	1.41191	5.07e-16	5.49e-16	Promoter	CG4415		2L	2971633	2971707	1.57268	1.38e-21	1.82e-21	Promoter	Rrp1		2L	850702	851151	3.62006	0	0	Promoter	drongo		2L	2428647	2428696	1.24174	1.19e-09	1.22e-09	Promoter	dpp		2L	1115704	1115803	-0.198219	0.000544127	0.00065965	3' UTR	CG14340		2L	1147947	1148396	-0.74955	7.1e-05
2L	1050074	1050273	1.76602	3.28e-36	4.76e-36	3' UTR	IA-2		2L	2971733	2971932	1.61268	3.11e-31	4.91e-31	Promoter	Rrp1		2L	851376	851958	2.04855	1.32e-117	2.74e-117	Promoter	drongo		2L	2428822	2429021	1.53311	6.66e-14	7.59e-14	Promoter	dpp		2L	1117904	1119001	-1.15895	8.67e-126	2.96e-124	Promoter	Pino		2L	1152514	1152688	-0.460975	1e-07
2L	1050574	1051273	2.12281	1.99e-245	9.74e-245	3' UTR	IA-2		2L	2993370	2993829	1.56922	2.01e-90	6.66e-90	Promoter	CG3558		2L	862359	862433	1.44391	2.02e-36	2.58e-36	Exon (FBtr0078033/FBgn0029095, exon 6 of 7)	CG13950		2L	2451342	2451991	2.3512	2.9e-116	1.36e-115	Promoter	dpp		2L	1139313	1139484	-0.685392	1.55e-12	3.54e-12	Exon (FBtr0077957/FBgn0031306, exon 3 of 5)	lncRNA:CR45717		2L	1153526	1153600	-0.328335	0.000211183
2L	1052759	1052933	1.6596	5.68e-30	7.57e-30	Exon (FBtr0077993/FBgn0003310, exon 3 of 5)	IA-2		2L	2999411	2999960	2.42441	4.89e-47	9.85e-47	Promoter	Ccdc85		2L	862923	862997	1.50977	6.83e-114	1.39e-113	Exon (FBtr0078033/FBgn0029095, exon 5 of 7)	snoRNA:Me28S-U1230		2L	2455187	2455711	2.25055	3.54e-159	2.24e-158	Promoter	dpp		2L	1139510	1139684	-0.695891	9.05e-13	2.09e-12	Exon (FBtr0077957/FBgn0031306, exon 4 of 5)	lncRNA:CR45717		2L	1154946	1155812	-0.666674	0.00773662
2L	1082605	1083102	2.00497	1.61e-153	5.4e-153	3' UTR	Atg4a		2L	3013422	3014321	1.90754	6.56e-58	1.52e-57	5' UTR	CG17224		2L	868798	869097	1.92457	6.14e-97	1.16e-96	Promoter	aru		2L	2458060	2458209	1.2544	2.92e-21	3.95e-21	Exon (FBtr0077771/FBgn0000490, exon 3 of 3)	tRNA:Tyr-GTA-1-2		2L	1148147	1148221	-0.896051	0.00134208	0.00157818	Promoter	l(2)10685		2L	1160390	1161309	-0.798774	3.27e-87
2L	1107686	1108105	2.28059	6.86e-56	1.22e-55	Promoter	mtRNApol		2L	3028378	3028827	1.44078	1.66e-105	6.31e-105	Promoter	Sf3b2		2L	870740	870939	2.20065	6.86e-56	1.01e-55	Promoter	PNUTS		2L	2495839	2496423	1.24112	8.03e-17	9.8e-17	Exon (FBtr0077779/FBgn0011818, exon 3 of 4)	oaf		2L	1160415	1161114	-1.0022	3.35e-86	5.88e-85	3' UTR	asRNA:CR43767		2L	1161335	1161384	-0.467012	9.24e-05
2L	1115704	1115753	1.24226	9.46e-168	3.38e-167	3' UTR	CG14340		2L	3124430	3124579	1.00007	4.38e-19	5.48e-19	Exon (FBtr0077662/FBgn0015600, exon 3 of 11)	CG15403		2L	872273	872322	1.56182	7.38e-106	1.45e-105	Exon (FBtr0091487/FBgn0053526, exon 5 of 5)	PNUTS		2L	2496624	2497273	1.62133	8.98e-132	4.75e-131	3' UTR	oaf		2L	1173644	1173768	-0.80315	3.53e-07	5.58e-07	Promoter	CG4887		2L	1161410	1161459	-0.42461	1.14e-05
2L	1117904	1119001	2.12997	0	0	Promoter	Pino		2L	3144397	3144696	1.69858	7.74e-18	9.44e-18	Promoter	toc		2L	872423	872872	1.82562	0	0	Exon (FBtr0091487/FBgn0053526, exon 5 of 5)	PNUTS		2L	2741633	2741907	1.16401	4.82e-38	9.04e-38	Promoter	Hrs		2L	1173794	1173947	-0.577281	0.000818127	0.00097654	Promoter	CG4887		2L	1161560	1161809	-0.551259	7.41e-15
2L	1128199	1128831	1.64264	1.91e-20	2.21e-20	Promoter	Pino		2L	3294347	3294396	1.23169	2.93e-10	3.04e-10	Promoter	CG9664		2L	875161	875560	1.89848	2.57e-144	5.97e-144	Exon (FBtr0091489/FBgn0053526, exon 5 of 5)	ninaA		2L	2745278	2745427	1.31256	1.95e-11	2.09e-11	Promoter	Cwc25		2L	1176192	1176516	-0.721564	2.09e-09	3.9e-09	Exon (FBtr0077966/FBgn0031318, exon 10 of 12)	CG4896		2L	1173594	1173947	-0.380845	0.000939558
2L	1139313	1139362	1.57215	2.75e-79	5.96e-79	Exon (FBtr0077957/FBgn0031306, exon 3 of 5)	lncRNA:CR45717		2L	3295001	3295075	1.54179	2.09e-14	2.38e-14	Promoter	CG9664		2L	876136	877010	2.82166	0	0	Promoter	ninaA		2L	2746090	2746564	1.92431	1.05e-129	5.45e-129	Promoter	Cwc25		2L	1177027	1177151	-1.34617	2.58e-10	5.12e-10	Promoter	CG4896		2L	1176217	1176541	-0.748387	2.34e-13
2L	1139510	1139684	1.59974	2.38e-91	5.65e-91	Exon (FBtr0077957/FBgn0031306, exon 4 of 5)	lncRNA:CR45717		2L	3301652	3303118	1.75156	2.28e-15	2.66e-15	Promoter	CG9663		2L	957589	957663	2.26711	5.75e-86	1.03e-85	3' UTR	lncRNA:CR44801		2L	2756308	2756407	1.4017	9.45e-46	2.01e-45	3' UTR	lncRNA:CR44772		2L	1181148	1181497	-0.850156	5.76e-16	1.57e-15	3' UTR	CG5126		2L	1181098	1181447	-0.895914	2.12e-22
2L	1148147	1148221	1.82518	5.53e-19	6.27e-19	Promoter	l(2)10685		2L	3304100	3304799	2.14918	1.48e-49	3.11e-49	Promoter	CG3277		2L	1009653	1009902	1.87944	0	0	3' UTR	asRNA:CR46486		2L	2757458	2757732	1.25013	8.47e-124	4.19e-123	Promoter	lncRNA:CR44772		2L	1200205	1200579	-0.622342	4.17e-23	1.57e-22	Promoter	CG43349		2L	1200205	1200579	-0.714254	6.93e-29
2L	1160415	1161089	2.06916	0	0	3' UTR	asRNA:CR43767		2L	3362604	3362653	1.39956	2.67e-11	2.83e-11	Exon (FBtr0306335/FBgn0085423, exon 6 of 8)	GramD1B		2L	1010603	1011452	2.25628	0	0	3' UTR	asRNA:CR46486		2L	2772327	2772626	1.7994	4.13e-53	9.83e-53	Promoter	CG15399		2L	1200771	1201095	-0.577601	1.11e-11	2.4e-11	Promoter	CG5011		2L	1200746	1201070	-0.770434	2.48e-21
2L	1173644	1173768	1.93097	7.78e-67	1.53e-66	Promoter	CG4887		2L	3368093	3368142	1.41311	2.39e-33	3.92e-33	Exon (FBtr0112639/FBgn0085423, exon 2 of 10)	GramD1B		2L	1012303	1012577	1.87949	0	0	3' UTR	asRNA:CR46486		2L	2779581	2779755	1.06903	4.97e-31	8.27e-31	3' UTR	CG15399		2L	1217129	1217353	-0.765134	3.51e-05	4.71e-05	Promoter	lncRNA:CR43263		2L	1498980	1499615	-0.683128	1.23e-15
2L	1173819	1173947	1.51363	6.14e-32	8.39e-32	Promoter	CG4887		2L	3368168	3369138	1.43697	7.48e-22	9.91e-22	Promoter	GramD1B		2L	1013128	1013427	2.01149	0	0	3' UTR	asRNA:CR46486		2L	2780331	2780405	1.07896	2.21e-28	3.46e-28	3' UTR	CG15399		2L	1256417	1256916	-2.5578	1.25e-25	5.22e-25	Promoter	robo3		2L	1697640	1697964	-0.837079	1.08e-06
2L	1176192	1176516	1.66608	3.82e-81	8.39e-81	Exon (FBtr0077966/FBgn0031318, exon 10 of 12)	CG4896		2L	3421581	3422816	1.33245	4.85e-09	4.93e-09	Promoter	Pgant2		2L	1013903	1014202	1.90533	0	0	3' UTR	asRNA:CR46486		2L	2780456	2780530	1.14562	1.21e-23	1.72e-23	3' UTR	CG15399		2L	1498730	1498779	-0.781618	1.77e-05	2.44e-05	Exon (FBtr0077938/FBgn0031343, exon 3 of 3)	CG31661		2L	1706212	1706261	-0.822645	1.74e-09
2L	1177027	1177151	1.99006	5.02e-39	7.51e-39	Promoter	CG4896		2L	3449708	3450189	1.44222	1.72e-39	3.1e-39	Promoter	Snx1		2L	1015546	1015695	1.36421	0	0	Exon (FBtr0301417/FBgn0031294, exon 8 of 12)	asRNA:CR46486		2L	2780656	2780755	1.45662	1.6e-26	2.42e-26	3' UTR	CG15399		2L	1498955	1499615	-0.474349	4.01e-07	6.32e-07	Promoter	CG18131		2L	1706312	1706386	-1.16293	2.18e-17
2L	1181148	1181497	1.65948	9.19e-112	2.47e-111	3' UTR	CG5126		2L	3502916	3503297	1.48736	0	0	Promoter	snoRNA:Or-CD16		2L	1015746	1015795	1.38584	9.74e-273	3.38e-272	Exon (FBtr0301417/FBgn0031294, exon 8 of 12)	asRNA:CR46486		2L	2798493	2799979	1.86758	7.82e-83	2.66e-82	Promoter	Syt1		2L	1694591	1695290	-0.819527	8.2e-10	1.57e-09	Exon (FBtr0077877/FBgn0086758, exon 5 of 7)	cpb		2L	1710061	1710214	-1.17222	0.000238962
2L	1200205	1200554	2.66951	0	0	Promoter	CG43349		2L	3507320	3508119	1.85176	7.36e-177	4.57e-176	Promoter	tim		2L	1016011	1017422	2.28777	0	0	Exon (FBtr0301417/FBgn0031294, exon 6 of 12)	asRNA:CR46486		2L	2857264	2857563	1.58197	3.44e-68	9.89e-68	Promoter	CG2991		2L	1695316	1695365	-0.987205	2.28e-05	3.1e-05	Exon (FBtr0077877/FBgn0086758, exon 5 of 7)	cpb		2L	1843100	1843374	-1.1229	2.06e-14
2L	1200771	1201095	2.38169	0	0	Promoter	CG5011		2L	3546807	3546956	1.1022	6.86e-20	8.7e-20	3' UTR	drm		2L	1050049	1050148	2.30173	1.99e-85	3.54e-85	3' UTR	IA-2		2L	2873751	2874275	1.55046	1.07e-212	9.12e-212	Promoter	CG31694		2L	1695503	1695864	-0.941376	7.81e-10	1.5e-09	Exon (FBtr0077877/FBgn0086758, exon 6 of 7)	cpb		2L	1844225	1844649	-0.850287	3.83e-09
2L	1217129	1217353	1.40861	2.06e-27	2.64e-27	Promoter	lncRNA:CR43263		2L	3547482	3547956	1.57452	6e-94	2.07e-93	3' UTR	drm		2L	1050574	1051323	2.29994	0	0	3' UTR	IA-2		2L	2875911	2875960	1.0738	9.62e-54	2.31e-53	Exon (FBtr0077629/FBgn0031478, exon 2 of 3)	CG8814		2L	1697665	1698014	-0.505102	0.00608029	0.00680313	3' UTR	cpb		2L	1858260	1858534	-1.13954	1.04e-11
2L	1256417	1256916	5.03994	4.18e-164	1.46e-163	Promoter	robo3		2L	3605599	3605923	1.54651	6.55e-33	1.06e-32	Promoter	odd		2L	1082630	1083077	2.22221	0	0	3' UTR	Atg4a		2L	2885929	2886528	2.75671	1.79e-208	1.49e-207	Promoter	lilli		2L	1702090	1702189	-1.25633	0.000717319	0.000860966	3' UTR	cpb		2L	1869143	1869492	-0.609751	8.01e-07
2L	1498730	1498779	1.37619	2.44e-27	3.12e-27	Exon (FBtr0077938/FBgn0031343, exon 3 of 3)	CG31661		2L	3606535	3606584	1.13354	4.22e-09	4.29e-09	Promoter	odd		2L	1084116	1084165	1.51668	4.53e-41	6e-41	3' UTR	Atg4a		2L	2888384	2888458	1.25154	2.76e-09	2.82e-09	Promoter	lilli		2L	1706337	1706386	-1.30429	4.04e-15	1.07e-14	3' UTR	cpb		2L	1937362	1937910	-0.565471	8.6e-05
2L	1498955	1499615	2.33245	1.84e-262	9.59e-262	Promoter	CG18131		2L	3631792	3631891	1.41908	7.01e-13	7.73e-13	Promoter	for		2L	1084128	1084177	1.58184	2.61e-45	3.56e-45	3' UTR	Atg4a		2L	2889884	2890158	1.62672	1.02e-35	1.83e-35	Promoter	lilli		2L	1717712	1717898	-0.900409	1.38e-08	2.44e-08	Exon (FBtr0305618/FBgn0031359, exon 5 of 7)	frtz		2L	1938608	1939127	-0.649553	0.00195151
2L	1694591	1695290	1.81849	1.48e-86	3.38e-86	Exon (FBtr0077877/FBgn0086758, exon 5 of 7)	cpb		2L	3639859	3640508	1.86138	0	0	Promoter	for		2L	1107686	1108105	1.98446	1.5e-76	2.54e-76	Promoter	mtRNApol		2L	2890334	2890783	2.0739	2.91e-115	1.35e-114	Promoter	lilli		2L	1843125	1843349	-0.955984	4.03e-09	7.37e-09	Exon (FBtr0089786/FBgn0051665, exon 3 of 13)	lncRNA:CR44074		2L	1974057	1974156	-0.771522	1.16e-16
2L	1695316	1695365	2.03632	1.47e-36	2.14e-36	Exon (FBtr0077877/FBgn0086758, exon 5 of 7)	cpb		2L	3655278	3655327	1.26103	3.18e-51	6.8e-51	5' UTR	for		2L	1118602	1119001	2.265	0	0	Promoter	Pino		2L	2945527	2946646	1.56317	1.5e-45	3.17e-45	Promoter	lilli		2L	1844250	1844674	-0.738046	2.19e-06	3.26e-06	Exon (FBtr0089786/FBgn0051665, exon 3 of 13)	lncRNA:CR44074		2L	1975688	1975887	-0.711232	0.00148707
2L	1695503	1695839	1.83539	1.42e-69	2.85e-69	Exon (FBtr0077877/FBgn0086758, exon 6 of 7)	cpb		2L	3655353	3656799	1.30509	4.52e-97	1.6e-96	Promoter	for		2L	1128199	1128831	1.46669	2.01e-31	2.47e-31	Promoter	Pino		2L	2946847	2947171	1.28353	1.07e-64	2.97e-64	Promoter	lilli		2L	1858235	1858550	-0.866641	8.52e-08	1.42e-07	3' UTR	CG7295		2L	1976538	1976762	-0.880877	4.87e-05
2L	1695965	1697314	3.43532	0	0	3' UTR	cpb		2L	3662795	3663194	1.96203	1.72e-25	2.44e-25	Promoter	Drgx		2L	1139313	1139734	1.59078	5.85e-204	1.67e-203	Exon (FBtr0077957/FBgn0031306, exon 3 of 5)	lncRNA:CR45717		2L	2947620	2947719	1.26041	4.12e-27	6.3e-27	Exon (FBtr0077632/FBgn0041111, exon 6 of 13)	lilli		2L	1869193	1869417	-1.01197	4.23e-12	9.38e-12	Promoter	CG7295		2L	1977334	1977633	-0.564128	0.00182224
2L	1697340	1697464	2.00329	1.06e-58	1.93e-58	3' UTR	cpb		2L	3723741	3725134	2.01879	1.12e-29	1.71e-29	3' UTR	Shaw		2L	1147947	1148446	1.72735	3.02e-51	4.32e-51	Promoter	l(2)10685		2L	2949462	2949661	1.08527	2.62e-44	5.43e-44	Exon (FBtr0077632/FBgn0041111, exon 8 of 13)	lilli		2L	1937337	1938532	-0.692713	5.34e-06	7.71e-06	Promoter	tRNA:Gly-GCC-1-1		2L	1997277	1997376	-1.30872	0.000207368
2L	1697665	1698014	2.2718	3.78e-68	7.49e-68	3' UTR	cpb		2L	3771700	3772055	2.18655	9.98e-28	1.47e-27	Promoter	bowl		2L	1152514	1152688	1.29606	2.08e-112	4.21e-112	Exon (FBtr0100023/FBgn0261458, exon 6 of 7)	Vps29		2L	2949912	2950211	1.38355	8.85e-80	2.92e-79	Exon (FBtr0077632/FBgn0041111, exon 8 of 13)	lilli		2L	1938583	1939102	-0.743473	0.0011787	0.00139142	Promoter	tRNA:Gly-GCC-1-1		2L	2037714	2038163	-0.951342	1.82e-15
2L	1702090	1702189	2.04816	3.18e-15	3.41e-15	3' UTR	cpb		2L	3805696	3806820	1.90133	9.25e-110	3.68e-109	Promoter	Reph		2L	1153526	1153600	1.33216	1.43e-112	2.9e-112	5' UTR	capt		2L	2960987	2961659	2.03316	0	0	5' UTR	Rbp9		2L	1943068	1943167	-0.831161	7.17e-13	1.67e-12	3' UTR	CG15357		2L	2039733	2040244	-0.816331	8.44e-08
2L	1706337	1706386	1.54666	4.53e-39	6.78e-39	3' UTR	cpb		2L	3807932	3808381	1.46089	2.76e-107	1.07e-106	3' UTR	Reph		2L	1154946	1155787	2.07073	3.45e-32	4.24e-32	Promoter	capt		2L	2963431	2963805	1.23645	0	0	3' UTR	Rbp9		2L	1974032	1974231	-0.567164	8.1e-10	1.56e-09	Promoter	Der-1		2L	2040807	2041679	-0.838767	3.92e-41
2L	1717712	1717898	1.19745	4.25e-26	5.36e-26	Exon (FBtr0305618/FBgn0031359, exon 5 of 7)	frtz		2L	3869967	3870281	1.27905	1.39e-65	3.56e-65	Promoter	Cep97		2L	1160390	1161309	2.17256	0	0	3' UTR	asRNA:CR43767		2L	2966456	2966705	1.47306	4.68e-37	8.59e-37	3' UTR	Ts		2L	1976538	1976612	-0.806899	0.00233855	0.00269619	3' UTR	Der-1		2L	2059040	2059864	-0.835073	4.89e-14
2L	1843125	1843349	1.52682	2.11e-40	3.21e-40	Exon (FBtr0089786/FBgn0051665, exon 3 of 13)	lncRNA:CR44074		2L	3874508	3874632	1.23447	1.47e-50	3.12e-50	Exon (FBtr0290079/FBgn0000256, exon 3 of 6)	CG31957		2L	1161335	1161384	1.4451	9.73e-76	1.64e-75	Exon (FBtr0077981/FBgn0031313, exon 4 of 5)	asRNA:CR43767		2L	2971383	2971457	1.42467	1.25e-13	1.42e-13	Exon (FBtr0077678/FBgn0004584, exon 1 of 5)	Rrp1		2L	2009934	2010208	-1.38455	8.59e-08	1.43e-07	Promoter	CG4238		2L	2130863	2131012	-0.608869	1.44e-31
2L	1844250	1844674	1.82066	5.24e-58	9.49e-58	Exon (FBtr0089786/FBgn0051665, exon 3 of 13)	lncRNA:CR44074		2L	3888816	3889471	1.44252	1.07e-29	1.64e-29	Promoter	capu		2L	1161410	1161459	1.32412	5.31e-96	1e-95	Exon (FBtr0077981/FBgn0031313, exon 4 of 5)	asRNA:CR43767		2L	2971608	2972032	1.65286	1.66e-51	3.87e-51	Promoter	Rrp1		2L	2037714	2038163	-1.05206	5.81e-15	1.52e-14	Promoter	Su(dx)		2L	2139967	2140241	-0.616898	3.82e-07
2L	1858235	1858550	2.14408	4.03e-75	8.47e-75	3' UTR	CG7295		2L	3895635	3896034	2.00244	1.02e-54	2.27e-54	Promoter	capu		2L	1161560	1161809	1.41851	3.94e-194	1.09e-193	Exon (FBtr0077981/FBgn0031313, exon 4 of 5)	CG5080		2L	2980940	2981164	1.12244	3.34e-48	7.38e-48	Exon (FBtr0331654/FBgn0250786, exon 5 of 7)	CG9643		2L	2039783	2040269	-1.31443	2.04e-14	5.19e-14	Promoter	Su(dx)		2L	2151754	2151953	-0.88659	3.84e-11
2L	1869193	1869417	1.80858	1.63e-66	3.2e-66	Promoter	CG7295		2L	4031377	4032768	1.78901	7.58e-86	2.41e-85	Promoter	ed		2L	1173594	1173947	1.35127	3.58e-77	6.1e-77	Promoter	CG4887		2L	2982340	2982639	1.3829	2.04e-88	7.33e-88	Exon (FBtr0331654/FBgn0250786, exon 5 of 7)	CG9643		2L	2040832	2041556	-1.15813	6.12e-53	5.59e-52	Exon (FBtr0339529/FBgn0003557, exon 4 of 7)	Su(dx)		2L	2157934	2158283	-0.462484	0.000218772
2L	1937337	1938532	1.23118	6.07e-30	8.09e-30	Promoter	tRNA:Gly-GCC-1-1		2L	4107556	4107630	1.18951	1.19e-19	1.5e-19	Exon (FBtr0077465/FBgn0000547, exon 8 of 9)	Sr-CIII		2L	1176217	1176541	1.92053	2.88e-202	8.21e-202	Exon (FBtr0077966/FBgn0031318, exon 10 of 12)	CG4896		2L	2985514	2985718	1.32513	3.67e-31	6.13e-31	Exon (FBtr0331654/FBgn0250786, exon 2 of 7)	Chd1		2L	2059065	2059689	-0.766659	6.39e-10	1.24e-09	3' UTR	Or22c		2L	2190716	2191140	-0.723868	1.01e-08
2L	1938583	1939102	1.60863	2.2e-23	2.67e-23	Promoter	tRNA:Gly-GCC-1-1		2L	4123143	4123442	2.22345	5.88e-87	1.89e-86	Exon (FBtr0077467/FBgn0014033, exon 3 of 4)	Sr-CI		2L	1178428	1178875	1.48616	2.47e-22	2.78e-22	Promoter	CG4896		2L	2985744	2985793	1.18469	5.67e-28	8.81e-28	Exon (FBtr0331654/FBgn0250786, exon 2 of 7)	Chd1		2L	2130863	2131087	-0.618369	8.23e-33	4.35e-32	Promoter	GlyP		2L	2190724	2191919	-0.679615	1.7e-08
2L	1943093	1943167	1.32202	2.54e-45	4.07e-45	3' UTR	CG15357		2L	4284718	4285042	1.58096	1.95e-30	3.02e-30	Promoter	tutl		2L	1181098	1181447	2.21162	0	0	3' UTR	CG5126		2L	2993045	2993119	1.17724	1.12e-13	1.27e-13	Promoter	CG3558		2L	2139967	2140016	-0.89703	1.9e-08	3.32e-08	Exon (FBtr0077853/FBgn0031390, exon 11 of 15)	tho2		2L	2226753	2227410	-0.965959	5.86e-89
2L	1974032	1974231	1.4391	4.7e-96	1.15e-95	Promoter	Der-1		2L	4323344	4323668	1.54683	5.68e-75	1.62e-74	Promoter	bdl		2L	1200205	1200579	2.71744	0	0	Promoter	CG43349		2L	2993370	2993804	1.60963	6.49e-81	2.16e-80	Promoter	CG3558		2L	2151754	2151928	-1.01227	3.39e-11	7.13e-11	Promoter	AIF		2L	2229990	2230339	-0.731045	4.26e-27
2L	1975688	1975812	1.8991	1.81e-21	2.13e-21	3' UTR	Der-1		2L	4324554	4325078	2.5711	0	0	Promoter	bdl		2L	1200771	1201070	2.60995	0	0	Promoter	CG5011		2L	3013672	3014271	1.89519	3.04e-28	4.74e-28	Exon (FBtr0077646/FBgn0031488, exon 2 of 4)	CG17224		2L	2156859	2156933	-0.817767	5.34e-05	7.06e-05	3' UTR	CG15382		2L	2323908	2324207	-0.531851	0.00144869
2L	1976538	1976612	1.80837	3.86e-20	4.45e-20	3' UTR	Der-1		2L	4439164	4439438	1.46717	1.54e-14	1.76e-14	Promoter	CG15431		2L	1214799	1215123	1.99961	6.71e-25	7.77e-25	Promoter	lncRNA:CR45346		2L	3023301	3023575	1.57747	1.01e-21	1.38e-21	Promoter	CG3542		2L	2157984	2158208	-0.905841	7.17e-10	1.38e-09	3' UTR	CG15382		2L	2340314	2340363	-0.950806	7.29e-06
2L	1977434	1977583	1.53359	7.13e-18	7.94e-18	Exon (FBtr0077869/FBgn0031377, exon 4 of 5)	CG15356		2L	4475343	4476807	1.40443	8.22e-21	1.06e-20	Promoter	ine		2L	1292934	1293008	1.49438	3.58e-13	3.68e-13	Exon (FBtr0077921/FBgn0041097, exon 12 of 12)	a5		2L	3028296	3028877	1.65031	1.6e-137	8.8e-137	Promoter	Sf3b2		2L	2190716	2191140	-0.46851	0.000814016	0.000971857	Promoter	asRNA:CR44065		2L	2340664	2340938	-0.572488	0.000233264
2L	2009934	2010208	2.2435	6.5e-37	9.5e-37	Promoter	CG4238		2L	4643022	4643455	1.99477	0	0	Promoter	CG15635		2L	1382258	1382307	1.83833	1.94e-17	2.08e-17	Promoter	lncRNA:CR44898		2L	3043947	3044146	1.23978	9.51e-187	7.12e-186	Promoter	FASN2		2L	2190724	2191919	-0.478959	0.00031694	0.000391452	Promoter	CG10874		2L	2365345	2365744	-1.00328	2.32e-06
2L	2037714	2038163	2.94402	5.14e-201	2.14e-200	Promoter	Su(dx)		2L	4793673	4793972	1.45239	2.81e-15	3.27e-15	Promoter	fipi		2L	1382333	1382482	2.03374	2.83e-21	3.15e-21	Exon (FBtr0343840/FBgn0266202, exon 1 of 1)	lncRNA:CR44898		2L	3071650	3071724	1.3167	1.39e-41	2.76e-41	Promoter	toc		2L	2223347	2223546	-1.00842	4.54e-16	1.25e-15	Promoter	papi		2L	2366368	2366642	-0.934209	7.29e-10
2L	2039783	2040269	1.85438	5.73e-49	9.54e-49	Promoter	Su(dx)		2L	4796775	4796974	1.06711	6.72e-62	1.64e-61	3' UTR	CG3294		2L	1382336	1382485	2.03981	3.65e-21	4.07e-21	Exon (FBtr0343840/FBgn0266202, exon 1 of 1)	lncRNA:CR44898		2L	3089879	3090153	1.4412	6.47e-64	1.77e-63	Promoter	toc		2L	2226753	2227410	-0.811674	4.61e-53	4.22e-52	Promoter	asRNA:CR44114		2L	2370070	2370137	-1.20399	0.000935102
2L	2040832	2041556	2.0606	0	0	Exon (FBtr0339529/FBgn0003557, exon 4 of 7)	Su(dx)		2L	4813009	4813208	1.55875	2.9e-23	3.97e-23	Promoter	CG15629		2L	1498980	1499615	2.58414	0	0	Promoter	CG18131		2L	3124405	3124604	1.04022	3.82e-24	5.48e-24	Exon (FBtr0077662/FBgn0015600, exon 3 of 11)	CG15403		2L	2229990	2230039	-0.669005	1.23e-11	2.65e-11	Exon (FBtr0100673/FBgn0267378, exon 5 of 5)	asRNA:CR44114		2L	2379379	2379478	-0.756219	0.00013299
2L	2059065	2059689	2.47354	8.43e-169	3.03e-168	3' UTR	Or22c		2L	4821824	4822923	2.51851	0	0	Promoter	CG15628		2L	1606661	1606710	2.22556	3.43e-18	3.71e-18	3' UTR	CG31935		2L	3294976	3295250	1.3197	1.29e-16	1.56e-16	Promoter	CG9664		2L	2230065	2230339	-0.883598	8.85e-33	4.67e-32	3' UTR	asRNA:CR44114		2L	2379604	2380228	-0.818886	6.11e-12
2L	2130863	2131087	1.40552	0	0	Promoter	GlyP		2L	4828114	4828313	1.03714	6.34e-94	2.18e-93	3' UTR	mir-4912		2L	1606736	1607060	2.39054	4.17e-30	5.05e-30	3' UTR	CG31935		2L	3301677	3303118	1.82143	1.33e-14	1.55e-14	Promoter	CG9663		2L	2235835	2236417	-0.373497	0.00721962	0.00802172	Promoter	asRNA:CR44115		2L	2455062	2455886	-1.29862	2.38e-36
2L	2139967	2140016	1.66792	5.3e-47	8.66e-47	Exon (FBtr0077853/FBgn0031390, exon 11 of 15)	tho2		2L	4847941	4848215	1.34966	3.91e-51	8.34e-51	Promoter	CG11927		2L	1697665	1697964	2.42862	6.69e-125	1.43e-124	3' UTR	cpb		2L	3304225	3304799	2.3312	2.15e-45	4.55e-45	Promoter	CG3277		2L	2323883	2324182	-0.484873	0.00206948	0.00239528	Exon (FBtr0344662/FBgn0031414, exon 2 of 14)	eys		2L	2457860	2458284	-0.722592	1.28e-06
2L	2151754	2151928	1.41957	2.38e-39	3.58e-39	Promoter	AIF		2L	4865314	4865613	1.74175	1.41e-25	2e-25	Exon (FBtr0077388/FBgn0051660, exon 3 of 14)	smog		2L	1704590	1704682	2.0538	5.4e-17	5.76e-17	Promoter	cpb		2L	3353457	3353656	1.64183	2.23e-12	2.45e-12	5' UTR	E23		2L	2340639	2340963	-0.541699	0.000174529	0.000220492	Exon (FBtr0344662/FBgn0031414, exon 5 of 14)	CG9967		2L	2458760	2459034	-0.752104	2e-06
2L	2156859	2156933	1.61792	6.86e-26	8.61e-26	3' UTR	CG15382		2L	4878466	4878515	1.5026	1.28e-39	2.31e-39	3' UTR	Cf2		2L	1706212	1706261	1.44968	4.87e-66	7.74e-66	3' UTR	cpb		2L	3361182	3362453	1.38452	5.21e-45	1.1e-44	Exon (FBtr0306335/FBgn0085423, exon 6 of 8)	GramD1B		2L	2359667	2359916	-0.804485	5.49e-30	2.65e-29	3' UTR	Rab5		2L	2459310	2459459	-1.10725	8.89e-07
2L	2157984	2158208	1.80444	1.63e-57	2.94e-57	3' UTR	CG15382		2L	4881555	4881829	1.2054	1.32e-89	4.33e-89	Exon (FBtr0304887/FBgn0000286, exon 2 of 4)	Cf2		2L	1706312	1706386	1.81739	1e-104	1.96e-104	3' UTR	cpb		2L	3362604	3362653	1.3893	9.82e-11	1.04e-10	Exon (FBtr0306335/FBgn0085423, exon 6 of 8)	GramD1B		2L	2360092	2360503	-0.966736	1.48e-48	1.21e-47	3' UTR	Rab5		2L	2495664	2496423	-0.429084	0.00511082
2L	2190741	2191140	2.86739	2.1e-179	7.87e-179	Promoter	asRNA:CR44065		2L	4882555	4882654	1.49391	7.99e-14	8.98e-14	Promoter	Cf2		2L	1710061	1710214	1.86784	3.62e-20	4e-20	Promoter	CG17660		2L	3367943	3369138	1.31162	2.11e-35	3.77e-35	Promoter	GramD1B		2L	2365395	2365669	-1.45237	6.03e-10	1.17e-09	Promoter	Axud1		2L	2496524	2497273	-0.728353	1.86e-19
2L	2190749	2191919	2.80129	1.21e-178	4.52e-178	Promoter	CG10874		2L	4928235	4928284	1.278	1.24e-16	1.48e-16	Promoter	hoe1		2L	1712062	1712168	1.71416	4.74e-15	4.95e-15	Exon (FBtr0077911/FBgn0086698, exon 5 of 7)	mRpL48		2L	3417043	3417117	1.13604	9.71e-34	1.69e-33	Promoter	CG31952		2L	2366368	2366492	-1.14725	7.9e-09	1.42e-08	Promoter	Axud1		2L	2584345	2585412	-0.760611	1.85e-12
2L	2223347	2223546	1.57272	2.66e-70	5.37e-70	Promoter	papi		2L	4952768	4952817	1.42025	2.88e-64	7.24e-64	Promoter	Jon25Bii		2L	1839494	1839768	3.02307	1.81e-45	2.48e-45	Promoter	lncRNA:CR44073		2L	3417643	3417692	1.24841	1.9e-35	3.39e-35	Promoter	CG31952		2L	2379404	2379528	-0.889627	3.68e-05	4.93e-05	Exon (FBtr0331438/FBgn0031420, exon 3 of 3)	Eogt		2L	2736017	2736341	-1.34719	1.78e-50
2L	2226753	2227410	3.0875	0	0	Promoter	asRNA:CR44114		2L	5009330	5009604	1.20107	2.03e-216	1.53e-215	Promoter	Rtnl1		2L	1843100	1843374	1.80732	1.26e-93	2.34e-93	Exon (FBtr0089786/FBgn0051665, exon 3 of 13)	lncRNA:CR44074		2L	3449708	3450189	1.67568	3.94e-56	9.78e-56	Promoter	Snx1		2L	2379554	2380228	-0.98144	4.08e-14	1.02e-13	Promoter	Eogt		2L	2740395	2740765	-1.13265	1.48e-09
2L	2229990	2230039	1.53925	6.07e-98	1.5e-97	Exon (FBtr0100673/FBgn0267378, exon 5 of 5)	asRNA:CR44114		2L	5017658	5017757	1.18974	1.39e-54	3.09e-54	Exon (FBtr0079036/FBgn0016075, exon 5 of 9)	SelT		2L	1844225	1844649	1.94554	6.35e-115	1.3e-114	Exon (FBtr0089786/FBgn0051665, exon 3 of 13)	lncRNA:CR44074		2L	3464245	3464344	1.28383	6.3e-30	1.02e-29	Promoter	mir-4971		2L	2407872	2408096	-0.742919	1.5e-05	2.07e-05	3' UTR	VGlut		2L	2741407	2741982	-0.59547	1.24e-09
2L	2230065	2230339	1.7287	1.58e-218	7.02e-218	3' UTR	asRNA:CR44114		2L	5018083	5018157	1.1438	8.42e-34	1.39e-33	Exon (FBtr0079036/FBgn0016075, exon 5 of 9)	SelT		2L	1858260	1858534	2.65223	9.99e-165	2.49e-164	3' UTR	CG7295		2L	3502866	3503347	1.63023	0	0	Promoter	snoRNA:Or-CD16		2L	2428397	2429021	-1.71717	3.65e-14	9.13e-14	Promoter	dpp		2L	2742233	2742382	-0.568725	5.7e-06
2L	2235835	2236417	1.416	7.62e-40	1.15e-39	Promoter	asRNA:CR44115		2L	5036665	5037064	1.77696	1.94e-227	1.54e-226	Promoter	CG14042		2L	1869143	1869492	1.82612	1e-121	2.11e-121	Promoter	CG7295		2L	3507370	3508119	2.06309	5.43e-199	4.29e-198	Promoter	tim		2L	2451267	2452166	-2.08586	1.96e-65	2.3e-64	Promoter	dpp		2L	2745173	2745889	-0.837545	4.5e-09
2L	2236347	2236421	1.6675	6.25e-34	8.77e-34	Promoter	asRNA:CR44115		2L	5037759	5038158	1.55236	1.92e-30	2.98e-30	Promoter	CG14042		2L	1937362	1937910	1.38235	2.53e-52	3.65e-52	Promoter	tRNA:Gly-GCC-1-1		2L	3518698	3518847	1.10831	1.83e-305	2.47e-304	Promoter	CG3213		2L	2455137	2455811	-1.78402	4.86e-64	5.55e-63	Promoter	dpp		2L	2746040	2746589	-0.879151	1.32e-20
2L	2323883	2324182	1.71113	2.34e-52	4.02e-52	Exon (FBtr0344662/FBgn0031414, exon 2 of 14)	eys		2L	5046209	5046683	1.25535	2.41e-207	1.76e-206	Promoter	CG44001		2L	1938608	1939127	1.78892	2.59e-45	3.53e-45	Promoter	tRNA:Gly-GCC-1-1		2L	3545109	3545633	1.54053	1.54e-144	8.83e-144	5' UTR	drm		2L	2457910	2457959	-0.836017	0.00344792	0.00392551	Exon (FBtr0077771/FBgn0000490, exon 3 of 3)	tRNA:Tyr-GTA-1-2		2L	2756308	2756457	-0.959843	7.32e-15
2L	2340639	2340963	1.76095	1e-63	1.92e-63	Exon (FBtr0344662/FBgn0031414, exon 5 of 14)	CG9967		2L	5110391	5110815	1.53034	1.44e-45	2.84e-45	Exon (FBtr0303385/FBgn0261836, exon 1 of 27)	Msp300		2L	1974057	1974131	2.23307	1.19e-273	4.15e-273	Promoter	Der-1		2L	3546807	3546906	1.24044	1.13e-19	1.47e-19	3' UTR	drm		2L	2458785	2459034	-0.70965	7.6e-05	9.89e-05	3' UTR	tRNA:Tyr-GTA-1-2		2L	2757458	2757732	-0.717059	8.99e-25
2L	2359667	2359916	1.23771	3.43e-122	9.81e-122	3' UTR	Rab5		2L	5146491	5147029	1.23145	9.63e-28	1.42e-27	Promoter	Msp300		2L	1975688	1975887	1.51936	5.36e-30	6.49e-30	3' UTR	Der-1		2L	3547457	3547881	1.52156	1.51e-81	5.06e-81	3' UTR	drm		2L	2459310	2459484	-1.05946	1.13e-06	1.72e-06	Promoter	tRNA:Tyr-GTA-1-2		2L	2772327	2772651	-1.07803	2.1e-13
2L	2360092	2360503	1.57519	3.18e-230	1.48e-229	3' UTR	Rab5		2L	5151828	5151902	1.11969	2.19e-09	2.24e-09	Promoter	Msp300		2L	1976538	1976762	1.6991	3.37e-38	4.36e-38	3' UTR	Der-1		2L	3605574	3605973	1.534	1.67e-31	2.81e-31	Promoter	odd		2L	2495664	2495813	-1.05939	1.87e-07	3.03e-07	Exon (FBtr0077779/FBgn0011818, exon 3 of 4)	oaf		2L	2780306	2780530	-1.07315	4.22e-20
2L	2365395	2365669	2.31856	1.23e-43	1.94e-43	Promoter	Axud1		2L	5158588	5159012	1.73694	3.25e-124	1.44e-123	Exon (FBtr0303384/FBgn0261836, exon 6 of 6)	Msp300		2L	1977234	1977283	1.43222	1.84e-19	2.01e-19	Exon (FBtr0077869/FBgn0031377, exon 4 of 5)	Der-1		2L	3631792	3631966	1.16807	4.56e-08	4.59e-08	Promoter	for		2L	2495839	2497298	-0.7605	4.85e-20	1.61e-19	3' UTR	oaf		2L	2780606	2780855	-1.14148	1.72e-18
2L	2366368	2366492	1.43721	1.04e-24	1.28e-24	Promoter	Axud1		2L	5185513	5185562	1.07728	2.38e-15	2.77e-15	Exon (FBtr0303384/FBgn0261836, exon 6 of 6)	snoRNA:Psi28S-2263		2L	1977334	1977633	1.7335	3.33e-52	4.78e-52	Exon (FBtr0077869/FBgn0031377, exon 4 of 5)	CG15356		2L	3639384	3639458	1.07881	1.25e-67	3.57e-67	Promoter	for		2L	2584345	2585430	-0.797669	9.11e-11	1.86e-10	Promoter	Drp1		2L	2810413	2810562	-0.443091	0.00393905
2L	2379404	2379528	1.28059	7.02e-18	7.82e-18	Exon (FBtr0331438/FBgn0031420, exon 3 of 3)	Eogt		2L	5185638	5186062	1.96628	1.34e-121	5.82e-121	Exon (FBtr0303384/FBgn0261836, exon 6 of 6)	snoRNA:Psi28S-2263		2L	1979009	1979058	1.65744	8.46e-20	9.3e-20	Exon (FBtr0077869/FBgn0031377, exon 4 of 5)	CG15356		2L	3639784	3640508	2.02586	0	0	Promoter	for		2L	2736017	2736316	-1.36983	4.01e-51	3.51e-50	Promoter	CG31689		2L	2840124	2840573	-1.37763	4.25e-07
2L	2379554	2380178	2.3001	2.87e-137	8.93e-137	Promoter	Eogt		2L	5189825	5190174	1.42182	3.22e-87	1.03e-86	Exon (FBtr0303389/FBgn0261836, exon 21 of 29)	snoRNA:Psi28S-2263		2L	1997277	1997376	1.73742	1.06e-20	1.17e-20	3' UTR	asRNA:CR43464		2L	3662795	3663244	2.47122	1.02e-33	1.78e-33	Promoter	Drgx		2L	2741482	2741607	-0.999541	2.79e-06	4.12e-06	Promoter	Hrs		2L	2875836	2876035	-0.4482	6.6e-09
2L	2407872	2408096	1.2978	1.68e-25	2.1e-25	3' UTR	VGlut		2L	5236897	5237271	1.4547	3.42e-81	1.04e-80	Promoter	tkv		2L	2037714	2038163	2.84543	0	0	Promoter	Su(dx)		2L	3723741	3725109	2.03597	3.18e-24	4.58e-24	3' UTR	Shaw		2L	2741733	2741832	-0.734621	9.6e-08	1.59e-07	Promoter	Hrs		2L	2881129	2881203	-0.672084	3.84e-13
2L	2428397	2429021	3.05577	6.04e-81	1.32e-80	Promoter	dpp		2L	5279890	5280395	1.57696	1.16e-55	2.63e-55	Promoter	Bub1		2L	2039733	2040244	1.6194	3.62e-70	5.9e-70	Promoter	Su(dx)		2L	3771775	3772080	2.18797	2.28e-25	3.37e-25	Promoter	bowl		2L	2742233	2742282	-0.688947	4.47e-06	6.5e-06	Exon (FBtr0089751/FBgn0031450, exon 6 of 6)	Hrs		2L	2885031	2885130	-1.5224	1.01e-24
2L	2451267	2452166	3.9633	0	0	Promoter	dpp		2L	5280721	5281245	1.39041	1.1e-83	3.43e-83	Exon (FBtr0346455/FBgn0031696, exon 2 of 3)	Bub1		2L	2040807	2041679	2.01828	0	0	Exon (FBtr0339529/FBgn0003557, exon 4 of 7)	Su(dx)		2L	3782817	3782866	1.09642	3.7e-17	4.55e-17	Exon (FBtr0077490/FBgn0004893, exon 4 of 4)	CG31960		2L	2745198	2745589	-1.18808	2.53e-07	4.06e-07	Promoter	Cwc25		2L	2947620	2948361	-0.569818	1.2e-08
2L	2455137	2455786	3.59865	0	0	Promoter	dpp		2L	5281446	5281670	1.22748	1.23e-39	2.21e-39	Exon (FBtr0346455/FBgn0031696, exon 2 of 3)	Bub1		2L	2059040	2059864	2.66924	0	0	3' UTR	Or22c		2L	3805996	3806770	2.02379	7.91e-100	3.2e-99	Promoter	Reph		2L	2745840	2746589	-0.954109	6.71e-21	2.31e-20	Promoter	Cwc25		2L	2948712	2949011	-0.56499	7.89e-11
2L	2457910	2457959	1.37996	7.04e-11	7.16e-11	Exon (FBtr0077771/FBgn0000490, exon 3 of 3)	tRNA:Tyr-GTA-1-2		2L	5307777	5307851	1.2118	2.29e-238	1.91e-237	5' UTR	vri		2L	2130863	2131012	1.59634	0	0	Promoter	GlyP		2L	3807782	3808456	1.58703	2.37e-121	1.15e-120	3' UTR	Reph		2L	2756308	2756457	-1.16748	1.34e-19	4.34e-19	3' UTR	lncRNA:CR44772		2L	2949287	2950361	-0.688771	2.51e-29
2L	2458785	2459034	1.46271	4.09e-28	5.3e-28	3' UTR	tRNA:Tyr-GTA-1-2		2L	5308685	5309059	1.2686	0	0	Exon (FBtr0342936/FBgn0016076, exon 3 of 3)	vri		2L	2139967	2140241	1.58377	2.05e-97	3.87e-97	Exon (FBtr0077853/FBgn0031390, exon 11 of 15)	tho2		2L	3863583	3863857	1.11578	1.66e-100	6.77e-100	Promoter	TTLL4B		2L	2757433	2757782	-0.874346	8.71e-32	4.45e-31	Promoter	lncRNA:CR44772		2L	2957081	2957205	-1.69036	3.48e-07
2L	2459310	2459484	1.25623	2.9e-15	3.11e-15	Promoter	tRNA:Tyr-GTA-1-2		2L	5309260	5309534	1.11394	0	0	Exon (FBtr0342936/FBgn0016076, exon 3 of 3)	vri		2L	2151754	2151928	1.50434	1e-70	1.64e-70	Promoter	AIF		2L	3869967	3870306	1.40608	1.26e-84	4.36e-84	Promoter	Cep97		2L	2767890	2767964	-0.960351	8.21e-08	1.37e-07	Promoter	Taf10		2L	2960962	2961750	-0.928156	6.8e-102
2L	2495664	2495813	1.6034	4.64e-30	6.19e-30	Exon (FBtr0077779/FBgn0011818, exon 3 of 4)	oaf		2L	5309660	5309734	1.13843	0	0	3' UTR	vri		2L	2157934	2158283	1.72476	2.82e-97	5.33e-97	3' UTR	CG15382		2L	3874354	3874682	1.30458	1.26e-88	4.52e-88	Exon (FBtr0290079/FBgn0000256, exon 3 of 6)	CG31957		2L	2769915	2770039	-1.40015	6.63e-19	2.08e-18	Promoter	colt		2L	2963456	2963780	-0.472729	1.9e-32
2L	2495839	2497298	2.29687	0	0	3' UTR	oaf		2L	5318522	5318971	1.45961	4.83e-93	1.65e-92	Exon (FBtr0307041/FBgn0031698, exon 4 of 6)	CG14024		2L	2190716	2191140	2.93478	7.79e-299	2.89e-298	Promoter	asRNA:CR44065		2L	3888666	3889571	1.38847	5.82e-47	1.26e-46	Promoter	capu		2L	2779556	2779780	-0.646452	1.2e-08	2.13e-08	3' UTR	CG15399		2L	2965181	2965255	-1.08591	3.59e-07
2L	2584345	2585430	1.92536	3.49e-103	8.89e-103	Promoter	Drp1		2L	5319997	5320471	1.54621	3.01e-87	9.67e-87	Exon (FBtr0307041/FBgn0031698, exon 4 of 6)	CG14024		2L	2190724	2191919	2.80164	1.8e-302	6.74e-302	Promoter	CG10874		2L	3895660	3896034	2.25295	1.06e-51	2.48e-51	Promoter	capu		2L	2780256	2780580	-0.895483	3.18e-16	8.83e-16	3' UTR	CG15399		2L	2966456	2966730	-1.12332	9.02e-16
2L	2736017	2736316	1.64741	1.09e-137	3.39e-137	Promoter	CG31689		2L	5321047	5321346	1.47217	1.26e-46	2.54e-46	Exon (FBtr0307041/FBgn0031698, exon 4 of 6)	lncRNA:CR44985		2L	2226753	2227410	3.1636	0	0	Promoter	asRNA:CR44114		2L	4100724	4100798	1.26484	1.13e-22	1.57e-22	Exon (FBtr0077465/FBgn0000547, exon 7 of 9)	snoRNA:Me28S-C437		2L	2780656	2780880	-0.795384	1.02e-08	1.82e-08	3' UTR	CG15399		2L	2971122	2972332	-1.20886	2.76e-28
2L	2741482	2741607	1.69637	8.68e-28	1.12e-27	Promoter	Hrs		2L	5322047	5322346	1.35892	6.82e-39	1.21e-38	Exon (FBtr0307041/FBgn0031698, exon 4 of 6)	lncRNA:CR44985		2L	2229990	2230339	1.78785	0	0	3' UTR	asRNA:CR44114		2L	4123168	4123442	1.91943	6.24e-60	1.63e-59	Exon (FBtr0077467/FBgn0014033, exon 3 of 4)	Sr-CI		2L	2840274	2840498	-1.40859	7.09e-06	1.01e-05	Promoter	asRNA:CR45342		2L	2975205	2975279	-0.851796	3.55e-14
2L	2741733	2741832	1.55156	3.79e-51	6.45e-51	Promoter	Hrs		2L	5323439	5323488	1.36619	1.16e-15	1.36e-15	Exon (FBtr0307041/FBgn0031698, exon 3 of 6)	lncRNA:CR44985		2L	2235860	2236392	1.58928	1.77e-84	3.14e-84	Promoter	asRNA:CR44115		2L	4192652	4192876	1.14267	2.05e-34	3.6e-34	Exon (FBtr0077483/FBgn0031589, exon 9 of 12)	Naprt		2L	2854747	2855146	-2.01394	6.83e-10	1.32e-09	Promoter	CG3104		2L	2980940	2981264	-0.658472	7.05e-13
2L	2742233	2742282	1.40076	2.66e-36	3.85e-36	Exon (FBtr0089751/FBgn0031450, exon 6 of 6)	Hrs		2L	5323964	5324263	1.32124	1.3e-25	1.84e-25	Exon (FBtr0307041/FBgn0031698, exon 3 of 6)	lncRNA:CR44985		2L	2236347	2236396	1.77832	1.73e-66	2.76e-66	Promoter	asRNA:CR44115		2L	4284718	4284767	1.92494	1.61e-17	1.99e-17	Promoter	tutl		2L	2875811	2876035	-0.513403	5.25e-10	1.02e-09	Promoter	CG8814		2L	2981715	2981989	-0.627928	7.85e-08
2L	2745198	2745589	1.94471	2.05e-33	2.86e-33	Promoter	Cwc25		2L	5324339	5324613	1.49191	3.97e-32	6.36e-32	Exon (FBtr0307041/FBgn0031698, exon 3 of 6)	lncRNA:CR44985		2L	2323908	2324207	1.90941	4.48e-76	7.56e-76	Exon (FBtr0344662/FBgn0031414, exon 2 of 14)	eys		2L	4323369	4323668	1.451	6.83e-49	1.53e-48	Promoter	bdl		2L	2881154	2881203	-0.411323	2.68e-05	3.64e-05	3' UTR	NTPase		2L	2982090	2982839	-0.835938	1.03e-32
2L	2745840	2746589	2.52344	6.85e-258	3.52e-257	Promoter	Cwc25		2L	5326504	5326765	2.21521	1.72e-66	4.49e-66	Promoter	Ncoa6		2L	2340314	2340363	1.29528	5.55e-23	6.3e-23	Exon (FBtr0344662/FBgn0031414, exon 5 of 14)	CG9967		2L	4324554	4325103	2.69638	0	0	Promoter	bdl		2L	2947620	2947669	-1.00207	2.44e-07	3.91e-07	Exon (FBtr0077632/FBgn0041111, exon 6 of 13)	lilli		2L	2992895	2993829	-1.03116	6.49e-29
2L	2756308	2756457	2.17209	1.96e-111	5.26e-111	3' UTR	lncRNA:CR44772		2L	5335638	5336037	1.60324	9.24e-27	1.34e-26	Promoter	fusl		2L	2340664	2340938	1.89353	7.24e-90	1.32e-89	Exon (FBtr0344662/FBgn0031414, exon 5 of 14)	CG9967		2L	4372051	4372475	2.0755	1.34e-28	2.1e-28	Promoter	Traf4		2L	2948287	2948361	-0.511544	0.00677674	0.00754822	Exon (FBtr0077632/FBgn0041111, exon 8 of 13)	lilli		2L	3023226	3023675	-0.604816	0.00224793
2L	2757458	2757757	2.00973	1.64e-273	8.86e-273	Promoter	lncRNA:CR44772		2L	5342031	5342230	1.29655	2.12e-26	3.04e-26	Promoter	CG12512		2L	2364657	2364871	1.72065	9.13e-11	9.22e-11	Promoter	Rab5		2L	4397766	4397890	1.11476	1.29e-21	1.76e-21	Exon (FBtr0077432/FBgn0022153, exon 6 of 9)	CG33003		2L	2948787	2948861	-0.937151	4.81e-16	1.32e-15	Exon (FBtr0077632/FBgn0041111, exon 8 of 13)	lilli		2L	3026009	3026083	-0.854801	0.0001515
2L	2767890	2767964	1.59937	3.86e-33	5.36e-33	Promoter	Taf10		2L	5461639	5462013	2.20152	1.72e-30	2.68e-30	Promoter	mid		2L	2365345	2365744	2.28422	5.32e-80	9.19e-80	Promoter	Axud1		2L	4439139	4439438	1.71065	7.45e-17	9.1e-17	Promoter	CG15431		2L	2949387	2949711	-0.786181	5.57e-14	1.38e-13	Exon (FBtr0077632/FBgn0041111, exon 8 of 13)	lilli		2L	3028271	3029084	-0.837383	2.37e-25
2L	2769915	2770014	1.31188	1.58e-32	2.18e-32	Promoter	colt		2L	5463828	5464152	1.883	1.07e-31	1.71e-31	Exon (FBtr0310358/FBgn0261963, exon 2 of 4)	mid		2L	2366368	2366642	1.63977	3.02e-73	5.02e-73	Promoter	Axud1		2L	4449870	4450169	1.63761	1.8e-21	2.45e-21	Exon (FBtr0077455/FBgn0031606, exon 2 of 2)	MFS18		2L	2949912	2950336	-0.871805	5.88e-22	2.13e-21	Exon (FBtr0077632/FBgn0041111, exon 8 of 13)	lilli		2L	3034043	3034342	-0.733264	0.000142559
2L	2779556	2779755	1.48554	1.81e-66	3.54e-66	3' UTR	CG15399		2L	5524964	5525213	1.07783	2.46e-56	5.6e-56	Promoter	CG6907		2L	2370070	2370137	1.81995	3.08e-17	3.3e-17	3' UTR	CG3597		2L	4450195	4450244	1.63984	6.33e-13	7.05e-13	Exon (FBtr0077455/FBgn0031606, exon 2 of 2)	MFS18		2L	2957081	2957205	-1.44414	7.45e-06	1.06e-05	Promoter	Rbp9		2L	3034443	3034567	-0.893873	9.31e-05
2L	2780256	2780580	1.77038	1.04e-110	2.78e-110	3' UTR	CG15399		2L	5546231	5546555	1.71475	2.64e-86	8.43e-86	Promoter	Oscillin		2L	2379379	2379478	1.63753	4.44e-43	5.97e-43	Exon (FBtr0331438/FBgn0031420, exon 3 of 3)	Eogt		2L	4474893	4475042	1.11397	1.69e-26	2.54e-26	5' UTR	ine		2L	2960962	2961750	-1.05961	6.53e-115	1.87e-113	5' UTR	Rbp9		2L	3034593	3034742	-0.888254	5.12e-05
2L	2780656	2780880	1.7452	1.45e-63	2.76e-63	3' UTR	CG15399		2L	5721302	5721376	1.09451	1.37e-07	1.37e-07	Promoter	sip1		2L	2379604	2380228	2.46185	2.14e-265	7.3e-265	Promoter	Eogt		2L	4476683	4476782	1.74806	2.07e-13	2.34e-13	Promoter	ine		2L	2963381	2963805	-0.63698	5.48e-59	5.74e-58	3' UTR	Rbp9		2L	3036743	3037117	-0.781451	7.06e-30
2L	2840274	2840498	2.45627	5.5e-27	7.02e-27	Promoter	asRNA:CR45342		2L	5724656	5725180	1.54317	6.63e-59	1.55e-58	Promoter	CG11030		2L	2455062	2455861	3.58535	0	0	Promoter	dpp		2L	4643047	4643430	1.69765	0	0	Promoter	CG15635		2L	2964731	2964830	-0.917172	9.38e-26	3.93e-25	3' UTR	Ts		2L	3069345	3069444	-0.93727	2.1e-20
2L	2854747	2855146	3.23927	1.28e-45	2.06e-45	Promoter	CG3104		2L	5759047	5759321	1.25228	3.2e-44	6.2e-44	Exon (FBtr0079135/FBgn0031736, exon 2 of 4)	obst-E		2L	2457860	2458284	1.85956	3.92e-77	6.68e-77	Exon (FBtr0077771/FBgn0000490, exon 3 of 3)	tRNA:Tyr-GTA-1-2		2L	4793648	4793972	1.72806	2.63e-29	4.22e-29	Promoter	fipi		2L	2965131	2965405	-0.967208	1.67e-07	2.72e-07	3' UTR	Ts		2L	3069470	3069544	-0.613457	1.16e-13
2L	2875811	2876035	1.27182	4.39e-94	1.06e-93	Promoter	CG8814		2L	5845509	5845558	1.32399	7.38e-11	7.75e-11	Exon (FBtr0330222/FBgn0085410, exon 2 of 10)	TrissinR		2L	2458760	2459034	1.74889	3.05e-66	4.85e-66	3' UTR	tRNA:Tyr-GTA-1-2		2L	4796775	4796999	1.02522	8.61e-75	2.68e-74	3' UTR	CG3294		2L	2966456	2966855	-1.11962	8.44e-17	2.41e-16	3' UTR	Ts		2L	3070961	3072240	-0.739499	1.25e-44
2L	2881154	2881203	1.45553	4.46e-86	1.02e-85	3' UTR	NTPase		2L	5879131	5879498	2.38026	1.32e-30	2.05e-30	Promoter	rau		2L	2459310	2459459	1.40907	3.95e-23	4.5e-23	Promoter	tRNA:Tyr-GTA-1-2		2L	4813009	4813383	1.71404	4.5e-23	6.31e-23	Promoter	CG15629		2L	2966881	2966930	-0.795585	5.67e-05	7.47e-05	3' UTR	Ts		2L	3080670	3081000	-0.650933	2.64e-14
2L	2947620	2947669	1.62765	1.93e-31	2.62e-31	Exon (FBtr0077632/FBgn0041111, exon 6 of 13)	lilli		2L	5922876	5922950	1.35082	2.85e-128	1.3e-127	Promoter	CG9016		2L	2495664	2496423	1.47933	4.58e-57	6.83e-57	Exon (FBtr0077779/FBgn0011818, exon 3 of 4)	oaf		2L	4821824	4822923	2.60556	0	0	Promoter	CG15628		2L	2971172	2971532	-1.59297	3.43e-11	7.2e-11	Promoter	Rrp1		2L	3086061	3086385	-1.03009	2.99e-06
2L	2948287	2948361	1.37698	2.23e-23	2.7e-23	Exon (FBtr0077632/FBgn0041111, exon 8 of 13)	lilli		2L	5990875	5991274	1.77247	6.32e-269	5.99e-268	Exon (FBtr0345336/FBgn0031759, exon 5 of 5)	ifc		2L	2496524	2497273	2.41708	0	0	3' UTR	oaf		2L	4827314	4827663	1.31343	1.2e-268	1.35e-267	3' UTR	mir-4912		2L	2971583	2972182	-1.32681	7.19e-20	2.37e-19	Promoter	Rrp1		2L	3124305	3124654	-1.0637	5.31e-18
2L	2948787	2948861	1.36112	1.71e-64	3.29e-64	Exon (FBtr0077632/FBgn0041111, exon 8 of 13)	lilli		2L	6054327	6054601	2.14156	5.43e-21	7.06e-21	Promoter	CG13995		2L	2584345	2585412	1.87216	1.23e-160	3.03e-160	Promoter	Drp1		2L	4828089	4828338	1.0621	1.34e-82	4.55e-82	3' UTR	mir-4912		2L	2980940	2981239	-1.03874	4.24e-22	1.55e-21	Exon (FBtr0331654/FBgn0250786, exon 5 of 7)	CG9643		2L	3126599	3126648	-1.41387	5.31e-05
2L	2949387	2949711	1.55563	1.09e-98	2.71e-98	Exon (FBtr0077632/FBgn0041111, exon 8 of 13)	lilli		2L	6093199	6093273	1.21878	5.94e-66	1.54e-65	3' UTR	Kr-h1		2L	2719359	2719431	1.6903	1.08e-10	1.09e-10	3' UTR	CG31689		2L	4847916	4848240	1.23842	5.78e-47	1.25e-46	Promoter	CG11927		2L	2981740	2981914	-0.94762	9.98e-11	2.04e-10	Exon (FBtr0331654/FBgn0250786, exon 5 of 7)	CG9643		2L	3126674	3126748	-1.24071	4.59e-05
2L	2949912	2950336	1.77906	6.9e-169	2.48e-168	Exon (FBtr0077632/FBgn0041111, exon 8 of 13)	lilli		2L	6093299	6093373	1.14489	1.8e-70	4.88e-70	3' UTR	Kr-h1		2L	2736017	2736341	1.72758	8.59e-233	2.67e-232	Promoter	CG31689		2L	4848441	4848640	1.23473	1.79e-35	3.19e-35	Promoter	CG11927		2L	2982265	2982789	-1.22293	7.53e-43	5.32e-42	Exon (FBtr0331654/FBgn0250786, exon 5 of 7)	CG9643		2L	3278593	3279289	-0.813711	0.000249223
2L	2957081	2957205	1.7586	5.5e-16	5.96e-16	Promoter	Rbp9		2L	6093399	6093473	1.20238	4.18e-81	1.27e-80	3' UTR	Kr-h1		2L	2740395	2740765	1.76356	1.03e-50	1.47e-50	Promoter	Hrs		2L	4865214	4865613	2.21598	4.9e-35	8.7e-35	5' UTR	smog		2L	2984990	2985164	-0.886651	5.13e-11	1.07e-10	Exon (FBtr0331654/FBgn0250786, exon 5 of 7)	Chd1		2L	3294222	3294646	-2.14959	3.84e-33
2L	2960962	2961750	3.03329	0	0	5' UTR	Rbp9		2L	6123012	6123086	1.2001	1.6e-54	3.56e-54	3' UTR	Arpc4		2L	2741407	2741982	1.59808	7.92e-149	1.86e-148	Promoter	Hrs		2L	4878291	4878540	1.36585	3.06e-29	4.89e-29	3' UTR	Cf2		2L	2985252	2985301	-1.07722	2.64e-07	4.22e-07	Exon (FBtr0331654/FBgn0250786, exon 4 of 7)	Chd1		2L	3352732	3353880	-1.20071	5.62e-13
2L	2963381	2963805	1.76108	0	0	3' UTR	Rbp9		2L	6125132	6125256	1.30104	2.32e-42	4.37e-42	Promoter	Arpc4		2L	2742233	2742382	1.58325	1.58e-91	2.91e-91	Exon (FBtr0089751/FBgn0031450, exon 6 of 6)	Hrs		2L	4879041	4879090	1.247	4.08e-44	8.43e-44	Exon (FBtr0304887/FBgn0000286, exon 4 of 4)	Cf2		2L	2985327	2985993	-1.07265	8.37e-23	3.13e-22	Exon (FBtr0331654/FBgn0250786, exon 2 of 7)	Chd1		2L	3361182	3362478	-0.492627	0.000148217
2L	2964731	2964830	1.44825	2.5e-116	6.9e-116	3' UTR	Ts		2L	6208666	6208890	1.2489	4.82e-18	5.9e-18	3' UTR	Ugt37B1		2L	2745173	2745889	2.03191	2.64e-131	5.82e-131	Promoter	Cwc25		2L	4881530	4881854	1.52398	2.3e-139	1.28e-138	Exon (FBtr0304887/FBgn0000286, exon 2 of 4)	Cf2		2L	2986069	2986118	-0.688674	0.000356609	0.000438257	Exon (FBtr0331654/FBgn0250786, exon 2 of 7)	Chd1		2L	3364031	3364230	-0.515698	4e-06
2L	2965131	2965405	1.51905	5.72e-30	7.62e-30	3' UTR	Ts		2L	6330175	6330474	1.92097	3.3e-23	4.51e-23	Exon (FBtr0079249/FBgn0265778, exon 6 of 8)	PDZ-GEF		2L	2746040	2746589	2.80104	0	0	Promoter	Cwc25		2L	4882180	4882504	1.49009	2.64e-94	1.01e-93	Promoter	Cf2		2L	2987405	2987708	-1.48519	4.27e-14	1.06e-13	Promoter	Chd1		2L	3367459	3367633	-0.650506	6.87e-07
2L	2966456	2966855	2.20798	4.76e-118	1.33e-117	3' UTR	Ts		2L	6455555	6455929	1.39244	8.66e-72	2.38e-71	Promoter	retm		2L	2756308	2756457	2.05454	7.84e-131	1.72e-130	3' UTR	lncRNA:CR44772		2L	4911744	4911818	1.21233	1.05e-14	1.23e-14	5' UTR	hoe1		2L	2992920	2993829	-1.09975	2.36e-28	1.08e-27	Promoter	CG3558		2L	3375273	3375372	-0.843352	0.00043674
2L	2966881	2966930	1.37009	3.48e-21	4.09e-21	3' UTR	Ts		2L	6483286	6483585	1.57151	7.42e-39	1.32e-38	Exon (FBtr0344764/FBgn0031820, exon 2 of 4)	lncRNA:CR45463		2L	2757483	2757707	2.08907	0	0	Promoter	lncRNA:CR44772		2L	4911844	4912697	1.14898	2.86e-14	3.3e-14	5' UTR	hoe1		2L	3023351	3023575	-1.13189	5.71e-06	8.22e-06	Promoter	CG3542		2L	3375423	3375472	-1.03119	5.58e-05
2L	2971172	2971532	2.48223	1.02e-50	1.72e-50	Promoter	Rrp1		2L	6498722	6498971	1.20893	2.82e-35	4.77e-35	Promoter	CG31637		2L	2772327	2772651	2.91848	9.4e-234	2.93e-233	Promoter	CG15399		2L	4952768	4952842	1.20983	2.65e-26	3.97e-26	Promoter	Jon25Bii		2L	3028271	3029002	-0.984662	9.74e-28	4.39e-27	Promoter	Sf3b2		2L	3407774	3407948	-1.23077	0.000128628
2L	2971583	2972182	2.48203	2.1e-140	6.63e-140	Promoter	Rrp1		2L	6530160	6530209	1.3668	1.83e-12	2e-12	Promoter	eya		2L	2779581	2779630	1.70128	2.46e-106	4.85e-106	3' UTR	CG15399		2L	4981914	4982013	1.05583	4.92e-14	5.63e-14	Promoter	CG34126		2L	3034818	3034867	-0.91792	0.00723615	0.00803664	Promoter	CG17258		2L	3416893	3417542	-0.916928	2.06e-28
2L	2980940	2981239	1.58061	3.36e-93	8.07e-93	Exon (FBtr0331654/FBgn0250786, exon 5 of 7)	CG9643		2L	6546687	6546976	1.84564	6.93e-17	8.3e-17	Promoter	eya		2L	2779656	2779755	1.39961	5.18e-77	8.81e-77	3' UTR	CG15399		2L	5009255	5009629	1.34757	5.3e-286	6.56e-285	Promoter	Rtnl1		2L	3036843	3037017	-0.919699	1.77e-24	7.03e-24	Promoter	CG17260		2L	3417568	3417892	-1.10017	3.17e-20
2L	2981740	2981914	1.25846	1.2e-31	1.63e-31	Exon (FBtr0331654/FBgn0250786, exon 5 of 7)	CG9643		2L	6559205	6559304	1.34897	4.49e-59	1.06e-58	Promoter	COX5BL		2L	2780306	2780530	2.11366	7.08e-206	2.04e-205	3' UTR	CG15399		2L	5016383	5016932	1.42217	1.75e-173	1.21e-172	Exon (FBtr0079036/FBgn0016075, exon 5 of 9)	SelT		2L	3043525	3043593	-0.707277	2.86e-12	6.42e-12	Promoter	FASN2		2L	3449683	3450214	-0.989894	1.67e-13
2L	2982265	2982789	2.02474	8.74e-232	4.09e-231	Exon (FBtr0331654/FBgn0250786, exon 5 of 7)	CG9643		2L	6571925	6572224	2.19299	1.5e-49	3.13e-49	3' UTR	CG13766		2L	2780606	2780855	2.1313	3.13e-178	8.19e-178	3' UTR	CG15399		2L	5017283	5017982	1.55893	1.51e-205	1.24e-204	Exon (FBtr0079036/FBgn0016075, exon 5 of 9)	SelT		2L	3071111	3071235	-0.673654	3.29e-15	8.72e-15	Exon (FBtr0329906/FBgn0015600, exon 5 of 6)	toc		2L	3463493	3463617	-0.71968	4.93e-05
2L	2984990	2985164	1.48706	1.19e-52	2.05e-52	Exon (FBtr0331654/FBgn0250786, exon 5 of 7)	Chd1		2L	6586930	6587079	1.50729	5.55e-17	6.66e-17	5' UTR	CG11319		2L	2810413	2810562	1.5079	1.23e-65	1.95e-65	Exon (FBtr0077720/FBgn0031461, exon 3 of 5)	CG2964		2L	5018008	5018610	1.50038	3.15e-89	1.14e-88	Exon (FBtr0079036/FBgn0016075, exon 3 of 9)	SelT		2L	3071486	3072240	-1.0284	4.75e-24	1.86e-23	Promoter	toc		2L	3464120	3464444	-0.618875	3.07e-07
2L	2985252	2985301	1.8114	8.34e-35	1.18e-34	Exon (FBtr0331654/FBgn0250786, exon 4 of 7)	Chd1		2L	6600747	6601068	2.04985	1.18e-34	1.98e-34	Promoter	CG11319		2L	2840124	2840573	2.36342	7.45e-48	1.04e-47	Promoter	CG2975		2L	5031328	5032577	1.32864	0	0	Exon (FBtr0079003/FBgn0000299, exon 4 of 9)	Col4a1		2L	3080845	3081025	-0.949205	4.25e-21	1.48e-20	Exon (FBtr0329906/FBgn0015600, exon 2 of 6)	toc		2L	3502841	3503597	-0.757513	3.53e-154
2L	2985327	2985993	1.83236	5.01e-124	1.45e-123	Exon (FBtr0331654/FBgn0250786, exon 2 of 7)	Chd1		2L	6611523	6611572	1.28196	4.33e-11	4.58e-11	Promoter	CG11050		2L	2854797	2855171	3.95142	3.45e-78	5.91e-78	Promoter	CG3104		2L	5032678	5032827	1.39951	1.7e-143	9.68e-143	Exon (FBtr0079003/FBgn0000299, exon 6 of 9)	Col4a1		2L	3124305	3124654	-1.0045	3.74e-11	7.82e-11	Exon (FBtr0077662/FBgn0015600, exon 3 of 11)	CG15403		2L	3514548	3514597	-1.16975	0.000272906
2L	2987405	2987708	2.04916	1.58e-52	2.71e-52	Promoter	Chd1		2L	6612897	6612971	1.23853	1.54e-135	7.42e-135	Exon (FBtr0079291/FBgn0031836, exon 3 of 5)	CG11050		2L	2875836	2876035	1.35719	4.9e-168	1.24e-167	Promoter	CG8814		2L	5032878	5032927	1.29632	1.7e-95	6.56e-95	Exon (FBtr0079003/FBgn0000299, exon 6 of 9)	Col4a1		2L	3294222	3294621	-2.19561	7.32e-25	2.96e-24	Promoter	CG9664		2L	3516783	3516982	-0.815039	2.22e-22
2L	2992920	2993829	2.55312	5.88e-275	3.19e-274	Promoter	CG3558		2L	6639257	6639417	1.30699	9.54e-27	1.38e-26	Exon (FBtr0331187/FBgn0051635, exon 5 of 9)	Oatp26F		2L	2881129	2881203	1.44424	3.95e-137	8.9e-137	3' UTR	NTPase		2L	5033078	5033402	1.2831	6.91e-163	4.48e-162	Exon (FBtr0079003/FBgn0000299, exon 6 of 9)	Col4a1		2L	3295001	3295250	-0.82932	0.000324355	0.000400134	Promoter	CG9664		2L	3518548	3519047	-0.738333	3.66e-148
2L	3014022	3014296	2.39942	1.04e-34	1.47e-34	Exon (FBtr0077646/FBgn0031488, exon 2 of 4)	CG17224		2L	6646305	6647478	2.24777	1.04e-298	1.15e-297	Promoter	CG31635		2L	2885031	2885130	1.9018	1.19e-104	2.32e-104	Promoter	NTPase		2L	5033803	5034564	1.47661	4.91e-293	6.25e-292	Exon (FBtr0079003/FBgn0000299, exon 6 of 9)	CG14042		2L	3352832	3353056	-1.0079	0.000553826	0.000670624	Exon (FBtr0089979/FBgn0020445, exon 2 of 9)	E23		2L	3519098	3519197	-0.638737	1.86e-49
2L	3023351	3023575	1.75364	6.78e-23	8.15e-23	Promoter	CG3542		2L	6647729	6647953	1.56245	1.3e-17	1.57e-17	Promoter	CG31635		2L	2947645	2948361	1.70728	1.04e-162	2.59e-162	Exon (FBtr0077632/FBgn0041111, exon 6 of 13)	lilli		2L	5034840	5034889	1.30849	5e-68	1.43e-67	Exon (FBtr0079003/FBgn0000299, exon 7 of 9)	CG14042		2L	3353307	3353905	-1.84789	6.8e-10	1.32e-09	Promoter	E23		2L	3520900	3521049	-1.11014	1.5e-30
2L	3028271	3029002	2.30434	2.26e-277	1.23e-276	Promoter	Sf3b2		2L	6665532	6665781	1.18806	3.02e-98	1.08e-97	5' UTR	CG34310		2L	2948712	2949011	1.32771	9.62e-137	2.17e-136	Exon (FBtr0077632/FBgn0041111, exon 8 of 13)	lilli		2L	5034915	5035146	1.34449	2.78e-100	1.13e-99	Exon (FBtr0079003/FBgn0000299, exon 7 of 9)	CG14042		2L	3361182	3361356	-1.01149	2.45e-10	4.87e-10	Exon (FBtr0306335/FBgn0085423, exon 7 of 8)	CG8838		2L	3521434	3521583	-0.767899	3.08e-11
2L	3034818	3034867	1.76206	3.82e-15	4.08e-15	Promoter	CG17258		2L	6708370	6708594	1.25281	1.33e-42	2.51e-42	Promoter	Tsp		2L	2949287	2950361	1.90549	0	0	Exon (FBtr0077632/FBgn0041111, exon 8 of 13)	lilli		2L	5035497	5035771	1.28054	1.98e-144	1.14e-143	Exon (FBtr0079003/FBgn0000299, exon 8 of 9)	CG14042		2L	3365441	3365565	-1.16421	4.84e-07	7.59e-07	Promoter	GramD1B		2L	3546757	3547106	-0.694804	4.07e-08
2L	3036843	3037017	1.43945	3e-103	7.64e-103	Promoter	CG17260		2L	6730734	6731008	1.45503	6.36e-64	1.6e-63	3' UTR	TTLL3B		2L	2957081	2957205	2.11587	6.32e-28	7.52e-28	Promoter	Rbp9		2L	5036615	5037039	1.58184	5.38e-169	3.6e-168	Promoter	CG14042		2L	3416918	3417167	-0.876505	8.33e-15	2.16e-14	Promoter	CG31952		2L	3547132	3547231	-0.811318	1.19e-07
2L	3043525	3043593	1.27997	7.68e-70	1.54e-69	Promoter	FASN2		2L	6754012	6754186	1.36377	3.75e-12	4.07e-12	Exon (FBtr0079303/FBgn0031855, exon 2 of 2)	CG11322		2L	2960962	2961750	2.9164	0	0	5' UTR	Rbp9		2L	5037834	5038208	1.96644	4.53e-56	1.12e-55	Promoter	SP555		2L	3417468	3417867	-1.06418	5.42e-16	1.48e-15	Promoter	CG31952		2L	3547457	3547981	-0.802782	1.05e-14
2L	3071111	3071235	1.42466	2.22e-120	6.26e-120	Exon (FBtr0329906/FBgn0015600, exon 5 of 6)	toc		2L	6774041	6774665	1.71967	2.75e-54	6.11e-54	Promoter	CG17378		2L	2963456	2963780	1.898	0	0	3' UTR	Rbp9		2L	5046309	5046683	1.21347	2.83e-181	2.06e-180	Promoter	CG44001		2L	3449683	3450214	-1.17572	9.06e-14	2.22e-13	Promoter	Snx1		2L	3579809	3580108	-1.214	0.000110749
2L	3071486	3072240	1.53921	1.74e-105	4.51e-105	Promoter	toc		2L	6786317	6786816	1.38431	0	0	Promoter	nrv1		2L	2966456	2966730	2.62861	4.97e-221	1.49e-220	3' UTR	Ts		2L	5062711	5062910	1.29635	3.74e-12	4.08e-12	Promoter	qtc		2L	3464195	3464344	-1.12804	4.1e-13	9.68e-13	Promoter	mir-4971		2L	3580234	3580769	-2.28205	3.09e-13
2L	3080845	3081025	1.31948	5.91e-77	1.26e-76	Exon (FBtr0329906/FBgn0015600, exon 2 of 6)	toc		2L	6822334	6822933	2.15822	6.52e-49	1.35e-48	Promoter	sens-2		2L	2971122	2972332	2.73447	0	0	Promoter	Rrp1		2L	5066883	5066932	1.05708	1.26e-23	1.8e-23	Promoter	qtc		2L	3502866	3503547	-1.06538	6.48e-248	7.08e-246	Promoter	snoRNA:Or-CD16		2L	3604624	3604723	-0.804169	0.000425977
2L	3124305	3124654	2.00209	4.16e-74	8.66e-74	Exon (FBtr0077662/FBgn0015600, exon 3 of 11)	CG15403		2L	6860930	6861204	1.29392	1.55e-67	4.09e-67	3' UTR	l(2)k09022		2L	2975205	2975279	1.70201	5.51e-148	1.3e-147	Exon (FBtr0077676/FBgn0031483, exon 1 of 2)	CG9641		2L	5073895	5073969	1.23073	9.53e-29	1.51e-28	Exon (FBtr0079026/FBgn0031681, exon 10 of 10)	asRNA:CR45305		2L	3516758	3517057	-1.0589	5.32e-28	2.41e-27	3' UTR	CG17593		2L	3605574	3606659	-0.704449	8.2e-08
2L	3294222	3294621	2.97574	2.31e-103	5.89e-103	Promoter	CG9664		2L	6910483	6910932	2.01187	2.2e-109	8.7e-109	3' UTR	Rat1		2L	2980237	2980553	1.65683	2.4e-54	3.5e-54	Promoter	CG9643		2L	5079127	5079276	1.09529	3.88e-35	6.9e-35	5' UTR	asRNA:CR45305		2L	3518598	3518897	-0.759692	2.1e-88	3.85e-87	Promoter	CG3213		2L	3639034	3639083	-0.593923	7.78e-10
2L	3295001	3295250	1.76385	4.06e-26	5.12e-26	Promoter	CG9664		2L	6915001	6915075	1.24962	4.77e-26	6.81e-26	Promoter	Wee1		2L	2980940	2981264	1.75741	3.34e-223	1.01e-222	Exon (FBtr0331654/FBgn0250786, exon 5 of 7)	CG9643		2L	5110391	5110815	1.77989	2.57e-60	6.75e-60	Exon (FBtr0303385/FBgn0261836, exon 1 of 27)	Msp300		2L	3546757	3547231	-0.99583	5.65e-15	1.48e-14	3' UTR	drm		2L	3639384	3639458	-0.254446	0.00167655
2L	3352832	3353056	2.12216	8.15e-24	9.96e-24	Exon (FBtr0089979/FBgn0020445, exon 2 of 9)	E23		2L	6915251	6915325	1.34006	2.18e-22	2.93e-22	Exon (FBtr0332328/FBgn0028554, exon 2 of 2)	Wee1		2L	2981715	2981989	1.40588	8.87e-90	1.62e-89	Exon (FBtr0331654/FBgn0250786, exon 5 of 7)	CG9643		2L	5146466	5147029	1.39769	1.68e-27	2.58e-27	Promoter	Msp300		2L	3547432	3547956	-0.852798	1.59e-14	4.06e-14	3' UTR	drm		2L	3639684	3640483	-0.867897	2.43e-109
2L	3353307	3353905	3.58382	8.45e-67	1.66e-66	Promoter	E23		2L	6919674	6919848	1.64967	3.16e-49	6.59e-49	Promoter	x16		2L	2982090	2982839	2.06609	0	0	Exon (FBtr0331654/FBgn0250786, exon 5 of 7)	CG9643		2L	5155215	5155443	1.4019	8.2e-47	1.77e-46	Exon (FBtr0303389/FBgn0261836, exon 16 of 29)	Msp300		2L	3606099	3606609	-1.13655	8.28e-08	1.38e-07	Promoter	odd		2L	3713360	3713634	-1.28772	3.84e-22
2L	3361182	3361356	1.84957	3.24e-56	5.78e-56	Exon (FBtr0306335/FBgn0085423, exon 7 of 8)	CG8838		2L	6919949	6920210	1.28111	2.26e-27	3.31e-27	Promoter	x16		2L	2992100	2992149	1.39345	3.93e-09	3.94e-09	Promoter	okr		2L	5158563	5158987	1.66359	1.41e-102	5.87e-102	Exon (FBtr0303384/FBgn0261836, exon 6 of 6)	Msp300		2L	3639734	3640508	-1.21764	4.2e-167	2.48e-165	Promoter	for		2L	3764177	3764276	-1.1691	0.000107919
2L	3365441	3365565	1.52209	5.82e-20	6.69e-20	Promoter	GramD1B		2L	6925765	6925989	1.2273	0	0	3' UTR	Hrb27C		2L	2992895	2993829	2.62341	0	0	Promoter	CG3558		2L	5185638	5186062	1.76079	3.08e-94	1.18e-93	Exon (FBtr0303384/FBgn0261836, exon 6 of 6)	snoRNA:Psi28S-2263		2L	3662745	3663294	-2.50651	2.08e-20	7.02e-20	Promoter	Drgx		2L	3764452	3764751	-1.21135	1.56e-05
2L	3416968	3417167	1.62086	8.6e-74	1.79e-73	Promoter	CG31952		2L	6926940	6927339	1.75379	0	0	3' UTR	CG43232		2L	3014984	3015233	2.17531	2.95e-21	3.28e-21	Exon (FBtr0077646/FBgn0031488, exon 4 of 4)	CG17224		2L	5189725	5190174	1.41798	4.29e-89	1.55e-88	Exon (FBtr0303389/FBgn0261836, exon 21 of 29)	snoRNA:Psi28S-2263		2L	3713360	3713734	-1.37072	2.5e-28	1.15e-27	Promoter	CG2818		2L	3807607	3808506	-0.842366	1.57e-26
2L	3417468	3417867	1.89792	4.2e-94	1.01e-93	Promoter	CG31952		2L	6931340	6931639	1.74857	6.76e-177	4.21e-176	Promoter	CG43232		2L	3015259	3015458	2.18827	4.07e-23	4.63e-23	Exon (FBtr0077646/FBgn0031488, exon 4 of 4)	CG17224		2L	5236897	5237296	1.54099	1.34e-85	4.69e-85	Promoter	tkv		2L	3723716	3725134	-0.675476	0.00792632	0.00877967	3' UTR	Shaw		2L	3809132	3809256	-0.871547	1.14e-08
2L	3449683	3450214	2.62975	2.9e-119	8.13e-119	Promoter	Snx1		2L	6966780	6967029	1.23362	2.58e-225	2.03e-224	Promoter	smt3		2L	3023226	3023650	2.18805	2.26e-73	3.75e-73	Promoter	CG3542		2L	5278321	5278445	1.23559	1.81e-16	2.19e-16	Promoter	Bsg25D		2L	3807582	3808481	-0.993999	7.69e-33	4.07e-32	3' UTR	Reph		2L	3809832	3810081	-0.791099	2.54e-11
2L	3464195	3464344	1.86918	4.27e-62	8.05e-62	Promoter	mir-4971		2L	7025429	7025478	1.18128	4.23e-27	6.18e-27	Exon (FBtr0079429/FBgn0051908, exon 3 of 3)	Gart		2L	3026009	3026083	1.50948	7.69e-25	8.89e-25	Exon (FBtr0077648/FBgn0031492, exon 6 of 6)	CG3542		2L	5279865	5280395	1.74191	9.6e-64	2.62e-63	Promoter	Bub1		2L	3809107	3809231	-0.533042	0.000795934	0.000950816	3' UTR	Reph		2L	3810507	3810671	-0.966215	0.000116674
2L	3502866	3503547	2.29159	0	0	Promoter	snoRNA:Or-CD16		2L	7025579	7025703	1.25653	2.76e-45	5.43e-45	Exon (FBtr0079429/FBgn0051908, exon 3 of 3)	CG31908		2L	3028271	3029084	2.48838	0	0	Promoter	Sf3b2		2L	5280746	5281320	1.54911	1.43e-94	5.46e-94	Exon (FBtr0346455/FBgn0031696, exon 2 of 3)	Bub1		2L	3809832	3810081	-0.587777	3.63e-07	5.73e-07	3' UTR	CG3407		2L	3836840	3837289	-1.93633	5.78e-10
2L	3516758	3517057	1.46434	4.42e-98	1.09e-97	3' UTR	CG17593		2L	7035119	7035893	1.39502	6.08e-200	4.28e-199	3' UTR	milt		2L	3033643	3033917	1.44397	4.65e-27	5.5e-27	Exon (FBtr0300814/FBgn0031496, exon 2 of 6)	CG17258		2L	5281446	5281645	1.21013	5.48e-32	9.26e-32	Exon (FBtr0346455/FBgn0031696, exon 2 of 3)	Bub1		2L	3863558	3863882	-0.887428	2.69e-32	1.39e-31	Promoter	TTLL4B		2L	3837490	3837664	-1.37473	0.000188784
2L	3518598	3518897	1.42944	0	0	Promoter	CG3213		2L	7037957	7038356	1.90815	2.79e-71	7.64e-71	Promoter	milt		2L	3034043	3034342	1.48965	1.35e-37	1.73e-37	Exon (FBtr0300814/FBgn0031496, exon 2 of 6)	CG17258		2L	5289019	5289493	2.66085	5.62e-35	9.97e-35	Promoter	vri		2L	3863908	3864107	-0.612069	3.46e-12	7.72e-12	Promoter	TTLL4B		2L	3863558	3864132	-0.836606	1.36e-48
2L	3546757	3547231	1.86551	1.6e-84	3.6e-84	3' UTR	drm		2L	7049354	7049703	1.64861	1.75e-40	3.2e-40	Promoter	milt		2L	3034443	3034567	1.81928	1.7e-39	2.23e-39	Promoter	CG17258		2L	5308310	5308409	1.24451	3.15e-234	2.99e-233	Exon (FBtr0342936/FBgn0016076, exon 3 of 3)	vri		2L	3869917	3870331	-1.04856	1.38e-27	6.16e-27	Promoter	Cep97		2L	3869967	3870331	-0.6535	1.26e-13
2L	3547432	3547956	2.36609	6.58e-177	2.44e-176	3' UTR	drm		2L	7050496	7050720	1.7039	6.99e-17	8.38e-17	Promoter	milt		2L	3034593	3034742	1.74435	1.56e-40	2.06e-40	Promoter	CG17258		2L	5308685	5309109	1.54248	0	0	Exon (FBtr0342936/FBgn0016076, exon 3 of 3)	vri		2L	3874379	3874657	-0.625242	2.66e-10	5.29e-10	Exon (FBtr0290079/FBgn0000256, exon 3 of 6)	CG31957		2L	3874354	3874707	-0.438032	2.12e-08
2L	3580284	3580769	3.08455	1.4e-40	2.13e-40	Promoter	sob		2L	7054103	7054302	1.16437	4.32e-130	1.99e-129	Exon (FBtr0306228/FBgn0262872, exon 6 of 6)	Mnn1		2L	3036743	3037117	1.60908	0	0	Promoter	CG17260		2L	5309135	5309184	1.20397	1.61e-100	6.56e-100	Exon (FBtr0342936/FBgn0016076, exon 3 of 3)	vri		2L	3913846	3914095	-0.811097	3.76e-18	1.14e-17	Promoter	CG31773		2L	3913846	3914070	-0.76334	4.17e-19
2L	3605699	3605873	2.14748	6.62e-36	9.55e-36	Promoter	odd		2L	7056476	7056750	1.44298	7.34e-81	2.23e-80	Promoter	Mnn1		2L	3069345	3069444	1.5859	5.33e-141	1.22e-140	3' UTR	toc		2L	5309210	5309859	1.3169	0	0	3' UTR	vri		2L	4004380	4004479	-0.553581	0.00100062	0.00118645	Promoter	CG34176		2L	4123118	4123442	-0.624457	1.63e-05
2L	3606024	3606073	1.59093	1.18e-13	1.24e-13	Promoter	odd		2L	7156609	7156983	1.97355	3.23e-44	6.25e-44	Promoter	Pvf3		2L	3069470	3069519	1.4933	1.02e-158	2.48e-158	3' UTR	toc		2L	5317465	5317514	1.18797	1.32e-27	2.03e-27	3' UTR	CG14024		2L	4099992	4100623	-0.862713	9.64e-05	0.0001244	Exon (FBtr0077465/FBgn0000547, exon 6 of 9)	snoRNA:Me28S-C437		2L	4192652	4192901	-0.668214	2.67e-08
2L	3606099	3606609	2.20042	2.95e-49	4.94e-49	Promoter	odd		2L	7157209	7157695	2.58915	4.29e-55	9.65e-55	Promoter	Pvf3		2L	3070961	3072240	1.64178	0	0	Promoter	toc		2L	5317590	5317664	1.16264	4.83e-23	6.77e-23	3' UTR	CG14024		2L	4107556	4107755	-0.590309	0.000909692	0.00108173	Exon (FBtr0077465/FBgn0000547, exon 8 of 9)	Sr-CIII		2L	4196535	4197191	-1.76445	2.19e-58
2L	3639734	3640458	2.98487	0	0	Promoter	for		2L	7195208	7195282	1.29236	1.24e-43	2.38e-43	Promoter	CG4497		2L	3080670	3081000	1.41186	2.36e-153	5.65e-153	Exon (FBtr0329906/FBgn0015600, exon 2 of 6)	toc		2L	5318547	5319021	1.66152	5.04e-120	2.43e-119	Exon (FBtr0307041/FBgn0031698, exon 4 of 6)	CG14024		2L	4123118	4123467	-0.700618	3.69e-05	4.94e-05	Exon (FBtr0077467/FBgn0014033, exon 3 of 4)	Sr-CI		2L	4197367	4198071	-1.98156	2.65e-15
2L	3662745	3663294	4.52458	5.3e-119	1.49e-118	Promoter	Drgx		2L	7195308	7195432	1.1607	2.4e-62	5.89e-62	Promoter	CG4497		2L	3086061	3086385	1.68111	1.94e-45	2.65e-45	Promoter	toc		2L	5320022	5320521	1.7765	6.01e-115	2.79e-114	Exon (FBtr0307041/FBgn0031698, exon 4 of 6)	CG14024		2L	4196535	4197191	-1.58794	6.67e-42	4.59e-41	Promoter	Naprt		2L	4307907	4307956	-0.734642	0.00313548
2L	3713360	3714114	1.6419	2.92e-86	6.67e-86	Promoter	CG2818		2L	7196229	7196830	1.67276	5.66e-108	2.21e-107	5' UTR	CG4497		2L	3124305	3124654	2.16189	5.02e-177	1.31e-176	Exon (FBtr0077662/FBgn0015600, exon 3 of 11)	CG15403		2L	5321072	5321446	1.39063	1.3e-46	2.79e-46	Exon (FBtr0307041/FBgn0031698, exon 4 of 6)	lncRNA:CR44985		2L	4197884	4198071	-1.82234	1.36e-10	2.75e-10	Promoter	Naprt		2L	4321244	4321318	-1.23685	1.38e-12
2L	3723716	3725134	2.70043	1.44e-50	2.43e-50	3' UTR	Shaw		2L	7218954	7220028	2.72739	0	0	Promoter	CG13784		2L	3126674	3126748	1.34853	4.34e-16	4.59e-16	Exon (FBtr0077662/FBgn0015600, exon 2 of 11)	CG15403		2L	5321897	5322371	1.36877	1.86e-47	4.07e-47	Exon (FBtr0307041/FBgn0031698, exon 4 of 6)	lncRNA:CR44985		2L	4295231	4295405	-1.0161	8.5e-06	1.2e-05	Exon (FBtr0089268/FBgn0010473, exon 3 of 7)	tutl		2L	4322944	4323068	-0.962648	4.81e-11
2L	3807582	3808481	2.27859	0	0	3' UTR	Reph		2L	7226680	7226979	1.56289	3.23e-154	1.75e-153	Promoter	CG43799		2L	3192470	3193094	3.05077	6.01e-64	9.42e-64	5' UTR	CG34393		2L	5323414	5323713	1.64537	6.72e-31	1.11e-30	Exon (FBtr0307041/FBgn0031698, exon 3 of 6)	lncRNA:CR44985		2L	4321119	4321368	-0.923182	5.47e-11	1.13e-10	3' UTR	bdl		2L	4323344	4323718	-1.25145	2.52e-24
2L	3809107	3809231	1.2027	6.12e-26	7.69e-26	3' UTR	Reph		2L	7248890	7249264	2.09425	2.63e-35	4.45e-35	Promoter	Ndae1		2L	3270282	3270381	1.86742	1.55e-14	1.61e-14	Promoter	CG3347		2L	5324214	5324613	1.47593	9.88e-40	1.91e-39	Exon (FBtr0307041/FBgn0031698, exon 3 of 6)	lncRNA:CR44985		2L	4323344	4323668	-0.739611	9.78e-10	1.87e-09	Promoter	bdl		2L	4330419	4330468	-0.531731	0.00362814
2L	3809832	3810081	1.47251	1.6e-65	3.1e-65	3' UTR	CG3407		2L	7334039	7334413	1.84035	9.19e-73	2.56e-72	Promoter	Wnt6		2L	3278593	3279289	1.5456	8.64e-34	1.08e-33	Promoter	OtopLb		2L	5325968	5326683	2.9045	0	0	Promoter	Ncoa6		2L	4324554	4325128	-1.72114	9.74e-90	1.82e-88	Promoter	bdl		2L	4397691	4397940	-0.449577	0.000862012
2L	3863558	3863857	1.68097	1.21e-212	5.25e-212	Promoter	TTLL4B		2L	7383519	7383743	1.10868	2.84e-49	5.92e-49	3' UTR	CG5149		2L	3294222	3294646	3.01111	9.47e-190	2.58e-189	Promoter	CG9664		2L	5326504	5326765	2.72514	3.22e-86	1.14e-85	Promoter	Ncoa6		2L	4397741	4397940	-0.885492	2.77e-08	4.78e-08	Exon (FBtr0077432/FBgn0022153, exon 6 of 9)	CG33003		2L	4407492	4407691	-0.888678	0.00121197
2L	3863908	3864107	1.38751	7.38e-105	1.9e-104	Promoter	TTLL4B		2L	7412617	7412741	1.21349	5.01e-16	5.91e-16	Promoter	chm		2L	3294976	3295125	2.05111	3.16e-47	4.39e-47	Promoter	CG9664		2L	5332355	5332579	1.06702	1.25e-37	2.33e-37	5' UTR	TotM		2L	4449945	4450244	-1.14106	1.89e-06	2.83e-06	Exon (FBtr0077455/FBgn0031606, exon 2 of 2)	MFS18		2L	4408267	4408835	-0.598088	0.00507165
2L	3869917	3870306	2.33701	5.64e-246	2.77e-245	Promoter	Cep97		2L	7424070	7424219	1.5927	5.89e-16	6.93e-16	Promoter	lncRNA:CR43857		2L	3324237	3324361	2.38585	8.48e-29	1.02e-28	Promoter	CG33281		2L	5335663	5335987	1.69816	9.06e-34	1.58e-33	Promoter	fusl		2L	4453369	4453418	-1.00838	0.000674437	0.000811184	Promoter	CG15439		2L	4449845	4450344	-0.510118	0.00829392
2L	3874379	3874657	1.6101	6.99e-114	1.9e-113	Exon (FBtr0290079/FBgn0000256, exon 3 of 6)	CG31957		2L	7498530	7498704	1.41845	3.71e-53	8.14e-53	3' UTR	Obp28a		2L	3352732	3353880	2.66011	9.42e-179	2.47e-178	Promoter	E23		2L	5342031	5342230	1.54117	1.99e-25	2.93e-25	Promoter	CG12512		2L	4453494	4453543	-1.03054	3.12e-05	4.21e-05	Promoter	CG15439		2L	4453344	4453618	-0.957515	5.74e-09
2L	3913846	3914070	1.41163	7.7e-95	1.87e-94	Promoter	CG31773		2L	7529749	7529898	1.78807	1.6e-28	2.4e-28	Promoter	RapGAP1		2L	3361182	3362478	1.96692	2.62e-119	5.48e-119	Exon (FBtr0306335/FBgn0085423, exon 6 of 8)	GramD1B		2L	5364875	5365049	1.73794	4.98e-13	5.55e-13	3' UTR	lncRNA:CR42850		2L	4478512	4478786	-1.26721	8.9e-31	4.41e-30	3' UTR	ine		2L	4478587	4478861	-0.737193	1.56e-13
2L	4004380	4004479	1.47056	6.09e-33	8.43e-33	Promoter	CG34176		2L	7529924	7530498	1.81589	6.34e-62	1.55e-61	Promoter	RapGAP1		2L	3364031	3364230	1.43075	1.05e-84	1.86e-84	Promoter	GramD1B		2L	5461639	5462013	2.34269	1.69e-25	2.5e-25	Promoter	mid		2L	4643022	4643455	-0.395254	2.09e-09	3.9e-09	Promoter	CG15635		2L	4643047	4643455	-0.784494	3.49e-49
2L	4099992	4100623	1.46993	5.61e-21	6.56e-21	Exon (FBtr0077465/FBgn0000547, exon 6 of 9)	snoRNA:Me28S-C437		2L	7575934	7576514	2.36603	1.55e-44	3.02e-44	Promoter	RapGAP1		2L	3367459	3367633	1.50182	8.6e-71	1.41e-70	Exon (FBtr0112639/FBgn0085423, exon 3 of 10)	GramD1B		2L	5524964	5525213	1.35911	4.24e-93	1.6e-92	Promoter	CG6907		2L	4705582	4705781	-1.12779	0.000877163	0.00104484	5' UTR	Taf12L		2L	4796775	4796999	-0.79561	1.92e-27
2L	4107556	4107755	1.76002	1.82e-45	2.93e-45	Exon (FBtr0077465/FBgn0000547, exon 8 of 9)	Sr-CIII		2L	7643655	7643954	1.10382	1.33e-41	2.48e-41	3' UTR	lncRNA:CR44800		2L	3375273	3375372	1.54827	4.68e-39	6.11e-39	Promoter	CG15412		2L	5540472	5540646	1.03719	2.22e-10	2.33e-10	3' UTR	CG14015		2L	4736123	4736272	-1.15009	5.32e-06	7.68e-06	Exon (FBtr0077418/FBgn0031627, exon 6 of 7)	CG15631		2L	4801522	4801871	-1.59211	1.03e-07
2L	4123118	4123467	2.81861	2.38e-102	6.05e-102	Exon (FBtr0077467/FBgn0014033, exon 3 of 4)	Sr-CI		2L	7656250	7656324	1.14166	4.4e-34	7.31e-34	5' UTR	Slob		2L	3375423	3375472	1.68835	2.81e-45	3.84e-45	Promoter	CG15412		2L	5546231	5546555	1.71421	9.47e-68	2.71e-67	Promoter	Oscillin		2L	4793648	4794022	-2.11939	5.13e-18	1.55e-17	Promoter	fipi		2L	4813009	4813458	-1.25828	3.48e-09
2L	4196535	4197191	1.91417	2.24e-122	6.41e-122	Promoter	Naprt		2L	7683319	7683593	1.27587	7.12e-50	1.5e-49	Exon (FBtr0079474/FBgn0040299, exon 5 of 5)	lncRNA:CR44148		2L	3407774	3407948	1.81947	1.46e-19	1.6e-19	Exon (FBtr0077592/FBgn0031530, exon 3 of 8)	CG8840		2L	5579905	5580479	1.33125	2.11e-90	7.74e-90	Promoter	CG14011		2L	4796750	4796999	-0.785133	8.11e-18	2.42e-17	3' UTR	CG3294		2L	4821774	4822948	-1.24044	5e-308
2L	4197884	4198071	2.25145	9.66e-28	1.25e-27	Promoter	Naprt		2L	7783415	7783489	1.1269	6.74e-12	7.26e-12	Promoter	CG7154		2L	3416893	3417517	1.879	1.27e-297	4.69e-297	Promoter	CG31952		2L	5587715	5587996	1.21349	6.15e-77	1.96e-76	Promoter	CG7251		2L	4813009	4813433	-1.69796	1.9e-15	5.07e-15	Promoter	CG15629		2L	4827067	4827763	-0.826038	3.5e-85
2L	4295231	4295405	1.77113	5.58e-33	7.73e-33	Exon (FBtr0089268/FBgn0010473, exon 3 of 7)	tutl		2L	7790091	7790315	1.33164	8.24e-26	1.17e-25	Promoter	CG7149		2L	3417568	3417892	2.21635	4.24e-200	1.2e-199	Promoter	CG31952		2L	5721352	5721601	1.49774	1.16e-22	1.61e-22	Promoter	sip1		2L	4827214	4827738	-1.13555	2.71e-112	7.49e-111	3' UTR	mir-4912		2L	4828064	4828388	-0.904184	6.68e-41
2L	4321119	4321368	1.58622	7.33e-57	1.32e-56	3' UTR	bdl		2L	7790341	7790415	1.36284	4.42e-23	6.01e-23	Promoter	CG7149		2L	3449683	3450214	2.73211	8.14e-244	2.61e-243	Promoter	Snx1		2L	5724656	5725205	1.69654	5.31e-68	1.52e-67	Promoter	CG11030		2L	4828064	4828338	-0.849392	1.39e-30	6.83e-30	3' UTR	mir-4912		2L	4837300	4837499	-0.705036	9.88e-07
2L	4323344	4323668	2.3091	2.5e-157	8.5e-157	Promoter	bdl		2L	7799674	7799823	1.18717	1.51e-46	3.04e-46	Promoter	Herp		2L	3463393	3463442	1.31032	2.64e-32	3.26e-32	Promoter	mir-4971		2L	5759022	5759346	1.67576	1.76e-71	5.25e-71	Exon (FBtr0079135/FBgn0031736, exon 2 of 4)	obst-E		2L	4837300	4837449	-0.914505	4.52e-08	7.69e-08	Promoter	tank		2L	4839067	4839141	-0.707228	9.03e-05
2L	4324554	4325128	4.15785	0	0	Promoter	bdl		2L	7802568	7803242	1.46013	3.28e-139	1.62e-138	3' UTR	r2d2		2L	3463493	3463617	1.43779	3.33e-35	4.21e-35	Promoter	mir-4971		2L	5759613	5759747	1.24729	2.17e-15	2.58e-15	Exon (FBtr0079135/FBgn0031736, exon 3 of 4)	obst-E		2L	4838506	4839241	-0.801863	1.87e-06	2.81e-06	Promoter	CG12194		2L	4847891	4849265	-0.845095	1.71e-36
2L	4397741	4397790	1.53609	4.55e-33	6.32e-33	Exon (FBtr0077432/FBgn0022153, exon 6 of 9)	CG33003		2L	7804499	7804748	1.10627	3.71e-53	8.14e-53	3' UTR	r2d2		2L	3464120	3464444	1.54348	2.3e-97	4.35e-97	Promoter	mir-4971		2L	5802345	5802619	1.60301	1.27e-28	2e-28	Promoter	CG7239		2L	4847891	4848815	-0.881118	5.17e-23	1.94e-22	Promoter	CG11927		2L	4878266	4878540	-0.705395	3.85e-06
2L	4397816	4397940	1.55865	4.26e-34	5.99e-34	Exon (FBtr0077432/FBgn0022153, exon 6 of 9)	CG33003		2L	7810448	7810597	1.2909	2.87e-27	4.19e-27	Promoter	cdc14		2L	3502841	3503597	2.28017	0	0	Promoter	snoRNA:Or-CD16		2L	5802645	5803028	1.74503	6.53e-34	1.14e-33	Promoter	CG7239		2L	4848891	4849290	-1.03064	4.12e-17	1.19e-16	Exon (FBtr0077386/FBgn0031638, exon 1 of 1)	CG11927		2L	4878666	4878740	-0.553453	2.11e-05
2L	4449945	4450244	2.13177	1.43e-40	2.19e-40	Exon (FBtr0077455/FBgn0031606, exon 2 of 2)	MFS18		2L	7811438	7811712	1.53458	1.8e-18	2.22e-18	Promoter	LanB1		2L	3514548	3514597	1.60361	2.11e-14	2.19e-14	Promoter	LeuRS		2L	5803204	5803403	1.53712	3.25e-20	4.29e-20	Promoter	CG7239		2L	4865239	4865613	-1.23892	7.64e-07	1.18e-06	5' UTR	smog		2L	4878816	4879165	-0.491707	4.14e-09
2L	4453369	4453418	1.7738	1.48e-15	1.59e-15	Promoter	CG15439		2L	7821752	7822661	1.79585	2e-134	9.52e-134	Promoter	CG7115		2L	3516783	3516982	1.8762	1.07e-301	4.01e-301	3' UTR	CG17593		2L	5845509	5845633	1.48814	9.78e-17	1.19e-16	Exon (FBtr0330222/FBgn0085410, exon 2 of 10)	TrissinR		2L	4878291	4878540	-0.958015	5.4e-10	1.05e-09	3' UTR	Cf2		2L	4882105	4882754	-0.919581	1.23e-28
2L	4453494	4453543	1.58495	3.81e-18	4.26e-18	Promoter	CG15439		2L	7831800	7831849	1.04371	1.09e-63	2.71e-63	3' UTR	mts		2L	3518548	3519022	1.71214	0	0	Promoter	CG3213		2L	5879131	5879480	2.35543	3.33e-31	5.57e-31	Promoter	rau		2L	4878641	4878765	-0.67136	5.85e-07	9.12e-07	3' UTR	Cf2		2L	4883681	4883755	-0.958677	2.6e-11
2L	4478512	4478786	1.91106	3.46e-129	1.03e-128	3' UTR	ine		2L	7832275	7832849	1.53654	0	0	3' UTR	mts		2L	3519123	3519172	1.44316	0	0	Promoter	CG3213		2L	5921747	5921896	1.30441	1.18e-14	1.37e-14	3' UTR	CG9016		2L	4879041	4879115	-0.338716	0.00878044	0.00970194	Exon (FBtr0304887/FBgn0000286, exon 4 of 4)	Cf2		2L	4892437	4892561	-1.90181	8.56e-111
2L	4643022	4643455	2.41268	0	0	Promoter	CG15635		2L	7846630	7846704	1.38959	4.02e-09	4.09e-09	3' UTR	CG14537		2L	3520900	3521049	1.5727	2.48e-159	6.07e-159	Promoter	CG8851		2L	5922901	5922975	1.2994	3.25e-176	2.29e-175	Promoter	CG9016		2L	4880313	4880462	-0.857503	6.95e-12	1.52e-11	Exon (FBtr0304887/FBgn0000286, exon 3 of 4)	Cf2		2L	4903384	4903508	-0.877832	1.17e-43
2L	4705582	4705781	2.49472	1.12e-26	1.42e-26	5' UTR	Taf12L		2L	7894012	7894686	1.3921	1.76e-103	6.56e-103	3' UTR	Spn28Db		2L	3521434	3521483	1.4591	1.69e-70	2.76e-70	Exon (FBtr0333251/FBgn0031546, exon 3 of 3)	CG8851		2L	5990850	5991449	1.73767	1.81e-302	2.4e-301	Exon (FBtr0345336/FBgn0031759, exon 5 of 5)	ifc		2L	4881430	4881904	-0.914286	9.6e-33	5.05e-32	Exon (FBtr0304887/FBgn0000286, exon 2 of 4)	Cf2		2L	4994258	4994393	-0.810373	7.54e-23
2L	4736123	4736272	1.80798	1.47e-25	1.84e-25	Exon (FBtr0077418/FBgn0031627, exon 6 of 7)	CG15631		2L	7894837	7894911	1.31504	6.49e-43	1.23e-42	Exon (FBtr0112718/FBgn0085450, exon 3 of 3)	Spn28Db		2L	3521509	3521558	1.4306	1.17e-79	2.01e-79	Exon (FBtr0333251/FBgn0031546, exon 3 of 3)	CG8851		2L	6054327	6054601	1.66389	2.57e-13	2.89e-13	Promoter	CG13995		2L	4882130	4882779	-1.2096	5.76e-39	3.63e-38	Promoter	Cf2		2L	5008530	5008704	-0.568717	5.47e-26
2L	4793648	4794022	3.55723	2.48e-104	6.37e-104	Promoter	fipi		2L	7894987	7895111	1.07084	2.37e-26	3.4e-26	Exon (FBtr0112718/FBgn0085450, exon 3 of 3)	Spn28Db		2L	3546757	3547106	1.92543	7.32e-127	1.58e-126	3' UTR	drm		2L	6063341	6063565	1.22531	1.59e-44	3.31e-44	Promoter	CG13994		2L	4892337	4892586	-1.38073	6.98e-92	1.35e-90	Promoter	CG3036		2L	5009105	5009720	-1.20706	1.17e-173
2L	4796775	4796999	1.8587	5.25e-177	1.95e-176	3' UTR	CG3294		2L	7895487	7895836	1.31185	5.95e-41	1.1e-40	Exon (FBtr0112718/FBgn0085450, exon 3 of 3)	Spn28Db		2L	3547132	3547231	1.76158	1.21e-73	2.01e-73	3' UTR	drm		2L	6082603	6083727	2.36758	0	0	Promoter	Kr-h1		2L	4903359	4903558	-0.713222	4.08e-40	2.66e-39	3' UTR	snsl		2L	5014935	5015034	-0.753631	5.35e-13
2L	4813009	4813433	2.97356	5.15e-75	1.08e-74	Promoter	CG15629		2L	7895862	7895911	1.42006	1.72e-19	2.17e-19	Exon (FBtr0112718/FBgn0085450, exon 3 of 3)	Spn28Db		2L	3547457	3547981	2.3962	2.1e-284	7.52e-284	3' UTR	drm		2L	6091599	6091723	1.48649	1.32e-10	1.39e-10	Promoter	Kr-h1		2L	4981614	4982063	-1.40296	1.41e-24	5.64e-24	Promoter	CG34126		2L	5015110	5015184	-0.892063	3.48e-16
2L	4827214	4827738	1.99786	0	0	3' UTR	mir-4912		2L	7976271	7977195	2.66196	0	0	Promoter	Snoo		2L	3579809	3580108	2.61584	1.97e-38	2.56e-38	Promoter	sob		2L	6093224	6093523	1.29141	5.54e-64	1.52e-63	3' UTR	Kr-h1		2L	4994183	4994418	-1.22536	1.91e-57	1.94e-56	3' UTR	Rtnl1		2L	5036540	5037089	-0.859335	1.01e-33
2L	4828064	4828338	1.83126	8.37e-236	3.99e-235	3' UTR	mir-4912		2L	7993526	7994184	2.02531	1.14e-51	2.44e-51	Promoter	pes		2L	3580234	3580769	3.55895	4.05e-78	6.93e-78	Promoter	sob		2L	6094534	6094633	1.37142	1.07e-60	2.81e-60	3' UTR	Kr-h1		2L	5008530	5008579	-0.731429	4.1e-27	1.81e-26	Exon (FBtr0079038/FBgn0053113, exon 1 of 5)	Rtnl1		2L	5037709	5038258	-1.30079	2.9e-18
2L	4837350	4837449	1.49472	4.4e-32	6.04e-32	Promoter	tank		2L	7998869	7999143	1.35567	1.26e-102	4.69e-102	Promoter	Sirup		2L	3604624	3604723	1.47903	1.4e-23	1.6e-23	3' UTR	odd		2L	6123012	6123111	1.14956	5.04e-49	1.13e-48	3' UTR	Arpc4		2L	5009155	5009720	-1.22828	2.88e-151	1.39e-149	Promoter	Rtnl1		2L	5041348	5041522	-0.627052	5.33e-09
2L	4838506	4839241	1.58821	9.72e-38	1.43e-37	Promoter	CG12194		2L	8107800	8108249	1.72301	0	0	3' UTR	mon2		2L	3605574	3606659	2.14319	1.41e-155	3.41e-155	Promoter	odd		2L	6125132	6125356	1.43467	8.93e-65	2.47e-64	Promoter	Arpc4		2L	5010331	5010555	-0.52426	1.02e-05	1.43e-05	Promoter	CG31917		2L	5042776	5042825	-0.60327	0.000142964
2L	4847891	4848740	2.06839	4.08e-218	1.8e-217	Promoter	CG11927		2L	8109925	8110274	1.53724	5.88e-29	8.84e-29	3' UTR	mon2		2L	3617421	3617619	1.87289	2.02e-14	2.09e-14	Exon (FBtr0339570/FBgn0265369, exon 1 of 1)	lncRNA:CR44310		2L	6140482	6140681	1.32571	4.66e-44	9.63e-44	Exon (FBtr0079202/FBgn0031785, exon 1 of 1)	CG13991		2L	5015783	5016907	-0.945772	3.8e-51	3.33e-50	Exon (FBtr0079036/FBgn0016075, exon 5 of 9)	SelT		2L	5042851	5042970	-0.531823	0.00384477
2L	4848766	4848815	1.9557	5.06e-48	8.35e-48	Promoter	CG11927		2L	8110800	8110949	1.27295	1.37e-50	2.91e-50	3' UTR	mon2		2L	3639034	3639083	1.58862	1.65e-143	3.82e-143	Promoter	for		2L	6207941	6209108	1.7796	2.44e-68	7.02e-68	3' UTR	Ugt37B1		2L	5027215	5027340	-1.13545	0.000594814	0.00071833	Promoter	vkg		2L	5046209	5046783	-1.3586	1.33e-162
2L	4848891	4849290	1.66766	1.81e-84	4.07e-84	Exon (FBtr0077386/FBgn0031638, exon 1 of 1)	CG11927		2L	8110975	8111024	1.22466	5.62e-37	9.72e-37	3' UTR	mon2		2L	3639384	3639458	1.40511	3.02e-162	7.47e-162	Promoter	for		2L	6330225	6330474	1.66714	9.04e-13	1e-12	Exon (FBtr0079249/FBgn0265778, exon 6 of 8)	PDZ-GEF		2L	5033628	5034639	-1.05003	1.78e-87	3.19e-86	Exon (FBtr0079003/FBgn0000299, exon 6 of 9)	CG14042		2L	5058504	5058628	-0.703588	2.1e-10
2L	4865239	4865613	2.94767	2.91e-55	5.15e-55	5' UTR	smog		2L	8112525	8112624	1.47258	6.09e-39	1.08e-38	3' UTR	mon2		2L	3639484	3639558	1.41368	4.25e-144	9.85e-144	Promoter	for		2L	6335911	6336160	1.38516	8.81e-19	1.12e-18	Exon (FBtr0079284/FBgn0031799, exon 2 of 7)	Pez		2L	5034740	5035621	-0.892759	1.84e-61	2.01e-60	Exon (FBtr0079003/FBgn0000299, exon 7 of 9)	CG14042		2L	5067992	5068334	-0.556526	1.93e-10
2L	4878291	4878540	2.07414	4.37e-71	8.86e-71	3' UTR	Cf2		2L	8112650	8112849	1.37683	1.72e-42	3.25e-42	3' UTR	mon2		2L	3639684	3640483	2.88955	0	0	Promoter	for		2L	6336186	6336235	1.52209	1.24e-10	1.31e-10	Exon (FBtr0079284/FBgn0031799, exon 2 of 7)	Pez		2L	5035647	5035946	-0.737064	4.2e-23	1.58e-22	Exon (FBtr0079003/FBgn0000299, exon 8 of 9)	CG14042		2L	5069158	5070109	-0.770607	3.44e-06
2L	4878641	4878765	1.17847	1.54e-31	2.09e-31	3' UTR	Cf2		2L	8115300	8116299	1.71036	1.25e-152	6.69e-152	3' UTR	mon2		2L	3713360	3713634	1.91283	9.57e-141	2.19e-140	Promoter	CG2818		2L	6336286	6336335	1.4208	7.59e-10	7.85e-10	Exon (FBtr0079284/FBgn0031799, exon 2 of 7)	Pez		2L	5036590	5037089	-0.761732	9.96e-22	3.58e-21	Promoter	CG14042		2L	5070160	5070259	-0.922441	3.66e-14
2L	4879041	4879115	1.33497	8.75e-43	1.37e-42	Exon (FBtr0304887/FBgn0000286, exon 4 of 4)	Cf2		2L	8127201	8127650	2.02015	1.94e-90	6.45e-90	Promoter	CG8668		2L	3723716	3725109	2.72372	1.04e-82	1.82e-82	3' UTR	Shaw		2L	6358945	6359169	1.61441	1.91e-13	2.16e-13	Promoter	CG9500		2L	5037759	5038308	-1.70851	2.35e-24	9.32e-24	Promoter	CG14042		2L	5073745	5074156	-0.773734	1.58e-12
2L	4880313	4880462	1.44114	2.36e-55	4.18e-55	Exon (FBtr0304887/FBgn0000286, exon 3 of 4)	Cf2		2L	8153370	8153469	1.15759	3.66e-43	6.99e-43	Exon (FBtr0339672/FBgn0263256, exon 2 of 5)	PAPLA1		2L	3764052	3764101	1.39075	8.7e-12	8.83e-12	Exon (FBtr0321304/FBgn0263846, exon 12 of 19)	CG43703		2L	6424761	6424985	1.08129	1.02e-24	1.48e-24	Promoter	Fic		2L	5046209	5046758	-1.24313	3.19e-109	8.49e-108	Promoter	CG44001		2L	5079027	5079351	-0.711582	4.92e-14
2L	4881430	4881904	1.95841	2.51e-265	1.31e-264	Exon (FBtr0304887/FBgn0000286, exon 2 of 4)	Cf2		2L	8153520	8153569	1.25682	1.08e-35	1.84e-35	Exon (FBtr0339672/FBgn0263256, exon 2 of 5)	PAPLA1		2L	3764152	3764276	1.42038	2.13e-16	2.26e-16	Exon (FBtr0321304/FBgn0263846, exon 12 of 19)	CG43703		2L	6483261	6483735	1.61219	7.58e-45	1.59e-44	Exon (FBtr0344764/FBgn0031820, exon 2 of 4)	lncRNA:CR45463		2L	5051193	5051242	-0.641732	3.72e-13	8.82e-13	Promoter	CG9121		2L	5079377	5079426	-0.672435	2.68e-08
2L	4882130	4882779	2.12289	2.21e-219	9.86e-219	Promoter	Cf2		2L	8183663	8184357	2.10949	4.73e-27	6.9e-27	Exon (FBtr0335175/FBgn0264953, exon 20 of 30)	CG34134		2L	3764452	3764751	1.76663	2.67e-25	3.11e-25	Promoter	CG43703		2L	6498647	6499271	1.59123	7.77e-89	2.81e-88	Promoter	CG31637		2L	5058504	5058628	-0.725877	5.07e-08	8.59e-08	Promoter	Nepl3		2L	5098302	5098451	-0.884524	1.02e-25
2L	4892337	4892586	1.4965	5.87e-202	2.45e-201	Promoter	CG3036		2L	8239676	8239875	1.34397	8.74e-14	9.82e-14	Promoter	Pvr		2L	3790034	3790817	2.8206	5.14e-42	6.86e-42	Promoter	bark		2L	6530160	6530234	1.32007	3.54e-10	3.68e-10	Promoter	eya		2L	5069158	5069207	-1.25559	7e-09	1.26e-08	Promoter	mir-2495		2L	5110066	5110915	-0.768177	5.97e-12
2L	4903359	4903558	1.30309	7.46e-229	3.46e-228	3' UTR	snsl		2L	8245931	8246481	1.84539	1.28e-140	6.34e-140	Exon (FBtr0306391/FBgn0032010, exon 11 of 14)	CG43057		2L	3807607	3808506	2.32897	0	0	3' UTR	Reph		2L	6571900	6572224	2.07178	4.37e-39	8.34e-39	3' UTR	CG13766		2L	5073745	5074019	-0.825248	1.9e-10	3.81e-10	3' UTR	asRNA:CR45305		2L	5146416	5147079	-1.50653	2.4e-27
2L	4952768	4952817	1.28933	1.27e-59	2.34e-59	Promoter	Jon25Bii		2L	8257099	8257498	2.34337	2.58e-288	2.69e-287	Promoter	CG8086		2L	3809132	3809256	1.57812	1.76e-69	2.86e-69	3' UTR	Reph		2L	6612872	6613046	1.21492	1.99e-109	8.84e-109	Exon (FBtr0079291/FBgn0031836, exon 3 of 5)	CG11050		2L	5079002	5079276	-0.750676	1.43e-10	2.88e-10	5' UTR	asRNA:CR45305		2L	5151828	5151902	-1.27828	2.74e-07
2L	4981614	4982063	2.19565	3.49e-114	9.53e-114	Promoter	CG34126		2L	8262521	8262620	1.27368	4.97e-13	5.51e-13	5' UTR	Btk29A		2L	3809832	3810081	1.76573	9.26e-136	2.08e-135	3' UTR	CG3407		2L	6639207	6639417	1.1261	3.46e-23	4.87e-23	Exon (FBtr0331187/FBgn0051635, exon 5 of 9)	Oatp26F		2L	5098327	5098576	-1.04104	2.41e-30	1.18e-29	3' UTR	ND-13A		2L	5154615	5154714	-0.658741	2.83e-09
2L	4994183	4994418	1.32943	1.86e-133	5.67e-133	3' UTR	Rtnl1		2L	8277448	8277672	1.66693	5.34e-20	6.8e-20	Promoter	Btk29A		2L	3810532	3810671	1.91165	2.48e-37	3.19e-37	3' UTR	CG3407		2L	6646330	6647428	2.03776	3.04e-238	2.96e-237	Promoter	CG31635		2L	5110266	5110915	-1.06402	2.91e-16	8.07e-16	Exon (FBtr0303385/FBgn0261836, exon 1 of 27)	Msp300		2L	5154765	5154814	-0.628485	3.32e-07
2L	5009155	5009720	2.22617	0	0	Promoter	Rtnl1		2L	8369984	8370058	1.33867	6.01e-114	2.47e-113	Promoter	CG17292		2L	3836840	3837264	3.1933	1.02e-61	1.57e-61	Promoter	slp2		2L	6647729	6648053	1.78198	1.64e-26	2.47e-26	Promoter	CG31635		2L	5146391	5147079	-1.71387	3.58e-35	2.04e-34	Promoter	Msp300		2L	5154915	5155622	-0.774069	9.81e-24
2L	5010331	5010555	1.07279	1.13e-35	1.62e-35	Promoter	CG31917		2L	8427658	8427757	1.40351	2.91e-303	3.26e-302	Promoter	Akap200		2L	3837365	3837439	2.17887	3.54e-19	3.86e-19	Promoter	slp2		2L	6651269	6651318	1.41003	1.21e-84	4.19e-84	Exon (FBtr0303224/FBgn0286898, exon 2 of 7)	Tango1		2L	5151753	5152072	-0.899628	2.21e-05	3.02e-05	Promoter	Msp300		2L	5158563	5159037	-0.65168	1.62e-12
2L	5015783	5016907	2.02802	0	0	Exon (FBtr0079036/FBgn0016075, exon 5 of 9)	SelT		2L	8428008	8428332	1.22276	4.31e-233	3.5e-232	Exon (FBtr0079667/FBgn0027932, exon 4 of 5)	Akap200		2L	3837490	3837664	1.99188	1.51e-18	1.64e-18	Promoter	slp2		2L	6672740	6672814	1.20033	1.66e-79	5.45e-79	Promoter	Spn27A		2L	5155015	5155622	-1.41168	2.53e-55	2.44e-54	Exon (FBtr0303389/FBgn0261836, exon 16 of 29)	Msp300		2L	5159313	5159612	-0.919678	8.48e-15
2L	5027215	5027340	1.70396	1.47e-14	1.56e-14	Promoter	vkg		2L	8430351	8430450	1.5571	4.99e-112	2.03e-111	3' UTR	grk		2L	3863558	3864132	1.95909	0	0	Promoter	TTLL4B		2L	6708370	6708619	1.60024	9.49e-49	2.12e-48	Promoter	Tsp		2L	5158563	5159037	-0.654156	5.9e-11	1.22e-10	Exon (FBtr0303384/FBgn0261836, exon 6 of 6)	Msp300		2L	5160413	5160687	-0.741123	8.02e-13
2L	5033628	5034639	2.00713	0	0	Exon (FBtr0079003/FBgn0000299, exon 6 of 9)	CG14042		2L	8430476	8430875	1.83468	0	0	3' UTR	grk		2L	3869967	3870331	2.06825	0	0	Promoter	Cep97		2L	6728340	6728439	1.1854	1.66e-18	2.1e-18	Exon (FBtr0079300/FBgn0046704, exon 9 of 15)	TTLL3B		2L	5159313	5159587	-0.818259	1.66e-10	3.33e-10	Exon (FBtr0303384/FBgn0261836, exon 6 of 6)	Msp300		2L	5162613	5162762	-0.99742	4.58e-15
2L	5034740	5035471	1.78679	0	0	Exon (FBtr0079003/FBgn0000299, exon 7 of 9)	CG14042		2L	8509294	8509693	1.8744	3.44e-110	1.37e-109	3' UTR	CG13096		2L	3874354	3874707	1.65365	8.24e-253	2.7e-252	Exon (FBtr0290079/FBgn0000256, exon 3 of 6)	CG31957		2L	6730634	6731008	1.65651	4.22e-79	1.38e-78	3' UTR	TTLL3B		2L	5160338	5160587	-0.885907	6.09e-14	1.51e-13	Exon (FBtr0303384/FBgn0261836, exon 6 of 6)	Msp300		2L	5185038	5185237	-0.465463	1.98e-06
2L	5035497	5035621	1.86717	2.18e-226	1e-225	Exon (FBtr0079003/FBgn0000299, exon 8 of 9)	CG14042		2L	8526724	8527073	1.4862	1.11e-65	2.87e-65	Promoter	lmgB		2L	3913846	3914070	1.42087	1.23e-161	3.04e-161	Promoter	CG31773		2L	6745543	6745617	1.20332	4.15e-39	7.93e-39	Promoter	CG31910		2L	5160638	5160687	-1.09043	1.11e-13	2.7e-13	Exon (FBtr0303384/FBgn0261836, exon 6 of 6)	Msp300		2L	5185463	5185612	-0.473622	0.00687366
2L	5035647	5035946	1.60232	1.41e-208	6.01e-208	Exon (FBtr0079003/FBgn0000299, exon 8 of 9)	CG14042		2L	8527099	8527148	1.4396	4.32e-23	5.89e-23	Promoter	lmgB		2L	4123143	4123442	2.57967	3.83e-169	9.71e-169	Exon (FBtr0077467/FBgn0014033, exon 3 of 4)	Sr-CI		2L	6765794	6765868	1.23843	5.41e-12	5.88e-12	Exon (FBtr0331216/FBgn0031857, exon 12 of 17)	LUBEL		2L	5162613	5162762	-1.2466	7.52e-20	2.48e-19	Exon (FBtr0303384/FBgn0261836, exon 6 of 6)	Msp300		2L	5185638	5186062	-0.794141	1.09e-12
2L	5036590	5037089	2.55908	0	0	Promoter	CG14042		2L	8543622	8544824	2.14156	9.22e-26	1.31e-25	Promoter	Sema1a		2L	4192652	4192901	1.8384	9.63e-128	2.09e-127	Exon (FBtr0077483/FBgn0031589, exon 9 of 12)	Naprt		2L	6774041	6774640	1.91323	3.29e-56	8.17e-56	Promoter	CG17378		2L	5169938	5170237	-0.891806	1.15e-21	4.12e-21	Exon (FBtr0303384/FBgn0261836, exon 6 of 6)	snoRNA:Psi28S-2263		2L	5189750	5190174	-0.672576	1.01e-13
2L	5037759	5038308	3.04735	6.81e-155	2.29e-154	Promoter	CG14042		2L	8666352	8666526	1.44138	3.63e-14	4.11e-14	3' UTR	Glt		2L	4196535	4197191	2.12343	6.56e-239	2.08e-238	Promoter	Naprt		2L	6822359	6822783	2.15694	2.93e-36	5.3e-36	Promoter	sens-2		2L	5185638	5186062	-0.633591	3.46e-07	5.48e-07	Exon (FBtr0303384/FBgn0261836, exon 6 of 6)	snoRNA:Psi28S-2263		2L	5194875	5195074	-0.735376	5.28e-19
2L	5046209	5046758	2.46994	0	0	Promoter	CG44001		2L	8669702	8669851	1.37754	7.14e-12	7.68e-12	3' UTR	Glt		2L	4197367	4198071	2.19699	5.07e-50	7.19e-50	Promoter	Naprt		2L	6860930	6861229	1.31561	1.01e-74	3.15e-74	3' UTR	l(2)k09022		2L	5189825	5190174	-0.895993	1.92e-18	5.9e-18	Exon (FBtr0303389/FBgn0261836, exon 21 of 29)	snoRNA:Psi28S-2263		2L	5202068	5202167	-0.67512	4.34e-21
2L	5051193	5051242	1.53314	1.23e-117	3.43e-117	Promoter	CG9121		2L	8675307	8675981	1.52176	0	0	Exon (FBtr0079727/FBgn0001114, exon 3 of 3)	Glt		2L	4307907	4307956	1.74112	2.41e-35	3.05e-35	Exon (FBtr0089269/FBgn0010473, exon 8 of 10)	bdl		2L	6897519	6897793	1.23895	1.42e-15	1.69e-15	Promoter	Nlg2		2L	5196068	5196167	-0.792281	3.19e-12	7.15e-12	Promoter	snmRNA:128		2L	5203117	5203166	-0.558293	5.92e-09
2L	5058504	5058628	1.23565	3.52e-35	5.03e-35	Promoter	Nepl3		2L	8688115	8688289	1.05752	3.32e-73	9.31e-73	Exon (FBtr0079747/FBgn0004914, exon 7 of 8)	Trs23		2L	4321244	4321318	2.32879	7.52e-123	1.59e-122	3' UTR	bdl		2L	6905262	6905311	1.52901	3.55e-13	3.98e-13	Exon (FBtr0307033/FBgn0031866, exon 13 of 13)	CG13773		2L	5202093	5202167	-0.625	4.73e-13	1.11e-12	Promoter	snoRNA:Psi18S-525k		2L	5206318	5206367	-0.901691	5.62e-41
2L	5069158	5069207	1.56339	3.03e-25	3.77e-25	Promoter	mir-2495		2L	8689883	8691068	1.23126	5.87e-130	2.7e-129	Promoter	Hnf4		2L	4322944	4323043	1.3147	8.86e-48	1.24e-47	3' UTR	bdl		2L	6905362	6905411	1.56782	4.12e-16	4.94e-16	Exon (FBtr0307033/FBgn0031866, exon 13 of 13)	CG13773		2L	5206343	5206592	-0.887881	4.22e-30	2.04e-29	Promoter	snmRNA:158		2L	5206443	5206592	-0.930789	1.23e-27
2L	5073745	5074019	1.56324	1.77e-62	3.36e-62	3' UTR	asRNA:CR45305		2L	8698935	8699709	2.07084	3.5e-228	2.79e-227	Promoter	Hnf4		2L	4323344	4323718	2.7252	6.51e-294	2.38e-293	Promoter	bdl		2L	6910458	6910957	2.12228	1.17e-114	5.4e-114	3' UTR	Rat1		2L	5274384	5274608	-0.850459	2.31e-11	4.91e-11	Exon (FBtr0079085/FBgn0000228, exon 4 of 7)	Bsg25D		2L	5242974	5243273	-1.51359	3.84e-12
2L	5079002	5079276	1.69596	4.5e-87	1.03e-86	5' UTR	asRNA:CR45305		2L	8734738	8735637	2.17898	0	0	Promoter	raw		2L	4330419	4330468	1.45411	8.45e-38	1.09e-37	Exon (FBtr0077425/FBgn0028482, exon 4 of 6)	Atet		2L	6925390	6925514	1.01051	8.48e-277	1e-275	3' UTR	Hrb27C		2L	5274684	5274908	-0.848534	3.47e-13	8.23e-13	Exon (FBtr0079085/FBgn0000228, exon 4 of 7)	Bsg25D		2L	5273348	5273883	-1.13958	6.95e-12
2L	5098327	5098576	1.4716	4.79e-115	1.31e-114	3' UTR	ND-13A		2L	8740425	8740574	1.47676	2.84e-16	3.36e-16	Promoter	raw		2L	4397691	4397940	1.40808	1.46e-64	2.3e-64	Exon (FBtr0077432/FBgn0022153, exon 6 of 9)	CG33003		2L	6925740	6926014	1.27881	0	0	3' UTR	Hrb27C		2L	5278171	5278495	-1.25972	5.97e-13	1.4e-12	Promoter	Bsg25D		2L	5274309	5274983	-0.822864	4.1e-25
2L	5110266	5110915	2.52547	1.35e-185	5.24e-185	Exon (FBtr0303385/FBgn0261836, exon 1 of 27)	Msp300		2L	8825870	8826469	1.86741	1.25e-87	4.05e-87	Promoter	SoxN		2L	4407492	4407691	1.8163	9.05e-23	1.03e-22	Exon (FBtr0331436/FBgn0031602, exon 4 of 4)	CG43055		2L	6926940	6927339	1.72607	0	0	3' UTR	CG43232		2L	5279865	5280470	-0.727708	8.06e-08	1.34e-07	Promoter	Bub1		2L	5278196	5278520	-1.30813	3.77e-15
2L	5146391	5147079	2.81319	1.26e-199	5.21e-199	Promoter	Msp300		2L	8826695	8827394	1.69979	8.22e-89	2.68e-88	Exon (FBtr0079733/FBgn0029123, exon 1 of 1)	SoxN		2L	4408267	4408835	1.96426	4.8e-49	6.76e-49	Exon (FBtr0331436/FBgn0031602, exon 2 of 4)	CG43055		2L	6931340	6931639	1.64614	1.19e-121	5.8e-121	Promoter	CG43232		2L	5280721	5281295	-0.87606	1.08e-17	3.22e-17	Exon (FBtr0346455/FBgn0031696, exon 2 of 3)	Bub1		2L	5279840	5280520	-0.602224	3e-07
2L	5151753	5152072	1.35943	3.77e-20	4.34e-20	Promoter	Msp300		2L	8827470	8827594	1.20066	9.1e-18	1.11e-17	Exon (FBtr0079733/FBgn0029123, exon 1 of 1)	SoxN		2L	4449845	4450344	2.00153	2.39e-69	3.88e-69	Exon (FBtr0077455/FBgn0031606, exon 2 of 2)	MFS18		2L	6935611	6935860	1.22023	4.32e-34	7.57e-34	Exon (FBtr0079367/FBgn0031869, exon 9 of 16)	CG43232		2L	5281371	5281720	-0.601547	2.07e-06	3.09e-06	Exon (FBtr0346455/FBgn0031696, exon 2 of 3)	Bub1		2L	5280696	5281720	-0.767764	4.08e-24
2L	5155015	5155622	1.90179	2.93e-217	1.29e-216	Exon (FBtr0303389/FBgn0261836, exon 16 of 29)	Msp300		2L	8827620	8828219	1.81497	2.87e-68	7.62e-68	3' UTR	SoxN		2L	4453344	4453618	1.70109	3.42e-62	5.29e-62	Promoter	CG15439		2L	6938575	6938649	1.35281	1.47e-23	2.08e-23	Exon (FBtr0079367/FBgn0031869, exon 6 of 16)	CG18304		2L	5308160	5308584	-0.857168	8.03e-139	3.4e-137	Exon (FBtr0342936/FBgn0016076, exon 3 of 3)	vri		2L	5315290	5315439	-0.845228	9.73e-05
2L	5158563	5159037	2.37893	1.29e-261	6.72e-261	Exon (FBtr0303384/FBgn0261836, exon 6 of 6)	Msp300		2L	8828245	8828844	1.68966	2.34e-42	4.42e-42	3' UTR	SoxN		2L	4478587	4478861	1.56667	2.46e-135	5.5e-135	3' UTR	ine		2L	6966780	6967029	1.06208	6.39e-151	3.85e-150	Promoter	smt3		2L	5308635	5309934	-0.764483	1.54e-223	1.44e-221	3' UTR	vri		2L	5316890	5317139	-0.716257	8.87e-13
2L	5159313	5159587	1.62367	2.49e-77	5.32e-77	Exon (FBtr0303384/FBgn0261836, exon 6 of 6)	Msp300		2L	8898786	8899285	2.69718	3.6e-69	9.63e-69	Promoter	CG34398		2L	4643047	4643455	2.51149	0	0	Promoter	CG15635		2L	6970436	6970685	1.27001	4.48e-41	8.81e-41	Exon (FBtr0331375/FBgn0016978, exon 2 of 2)	snRNP-U1-70K		2L	5315390	5315564	-0.764308	6.11e-06	8.77e-06	Promoter	CG14024		2L	5317390	5317439	-0.482377	0.000706421
2L	5160338	5160587	1.53792	4.99e-82	1.1e-81	Exon (FBtr0303384/FBgn0261836, exon 6 of 6)	Msp300		2L	8915480	8915854	1.36477	2.3e-47	4.65e-47	5' UTR	CG34398		2L	4705607	4705731	1.92803	3.08e-19	3.36e-19	5' UTR	Taf12L		2L	6970786	6970860	1.32242	1.47e-26	2.22e-26	Promoter	snRNP-U1-70K		2L	5316865	5317114	-0.598442	2.09e-08	3.64e-08	3' UTR	CG14024		2L	5317715	5319196	-0.741377	9.42e-30
2L	5160638	5160687	1.55277	1.06e-55	1.89e-55	Exon (FBtr0303384/FBgn0261836, exon 6 of 6)	Msp300		2L	8922989	8923163	1.25939	2.37e-11	2.51e-11	Exon (FBtr0112648/FBgn0085427, exon 3 of 11)	Tsp29Fa		2L	4794841	4795340	1.99688	3.54e-46	4.87e-46	Promoter	CG3294		2L	7025604	7026441	1.41206	1.04e-130	5.44e-130	Promoter	CG31908		2L	5317665	5317714	-0.711918	0.000324643	0.000400442	3' UTR	CG14024		2L	5319222	5319321	-0.484349	0.000655351
2L	5162613	5162737	1.39942	8.64e-52	1.48e-51	Exon (FBtr0303384/FBgn0261836, exon 6 of 6)	Msp300		2L	8929362	8929536	1.08707	1.19e-54	2.67e-54	Exon (FBtr0112648/FBgn0085427, exon 9 of 11)	Tsp29Fa		2L	4796775	4796974	1.88104	0	0	3' UTR	CG3294		2L	7034561	7034635	1.14274	2.54e-28	3.98e-28	3' UTR	Caper		2L	5317865	5317972	-0.82454	0.000677098	0.000814291	Exon (FBtr0307041/FBgn0031698, exon 5 of 6)	CG14024		2L	5319372	5319721	-0.582644	1.06e-06
2L	5169938	5170237	1.35594	1.04e-99	2.61e-99	Exon (FBtr0303384/FBgn0261836, exon 6 of 6)	snoRNA:Psi28S-2263		2L	8930518	8931473	1.84951	6.03e-77	1.76e-76	3' UTR	Tsp29Fa		2L	4801522	4801871	2.3925	5.02e-45	6.84e-45	Promoter	slf		2L	7035119	7035943	1.72081	9.39e-295	1.2e-293	3' UTR	milt		2L	5317998	5319021	-1.05088	3.73e-35	2.12e-34	Exon (FBtr0307041/FBgn0031698, exon 4 of 6)	CG14024		2L	5319797	5320621	-0.624618	1.67e-13
2L	5185638	5186062	2.62252	3.02e-180	1.14e-179	Exon (FBtr0303384/FBgn0261836, exon 6 of 6)	snoRNA:Psi28S-2263		2L	8932624	8933048	1.05541	2.84e-21	3.72e-21	Promoter	Tsp29Fa		2L	4813009	4813458	2.95304	1.47e-116	3.04e-116	Promoter	CG15629		2L	7035969	7036317	1.2563	2.16e-67	6.17e-67	3' UTR	milt		2L	5319122	5319321	-0.828161	1.88e-09	3.52e-09	Exon (FBtr0307041/FBgn0031698, exon 4 of 6)	CG14024		2L	5320997	5321621	-0.841904	5.32e-16
2L	5189825	5190174	2.34047	6.33e-228	2.92e-227	Exon (FBtr0303389/FBgn0261836, exon 21 of 29)	snoRNA:Psi28S-2263		2L	8957686	8957985	1.46955	5.51e-24	7.63e-24	Promoter	CG31886		2L	4821774	4822948	3.90167	0	0	Promoter	CG15628		2L	7042456	7042505	1.29332	1.95e-11	2.09e-11	Promoter	milt		2L	5319597	5319646	-0.734204	9.54e-05	0.000123152	Exon (FBtr0307041/FBgn0031698, exon 4 of 6)	CG14024		2L	5321647	5322396	-0.661537	2.29e-10
2L	5196068	5196192	1.417	2.7e-69	5.4e-69	Promoter	snmRNA:128		2L	8962533	8962857	1.85979	7.21e-48	1.47e-47	Promoter	CG32985		2L	4827067	4827763	1.95381	0	0	3' UTR	mir-4912		2L	7046272	7046571	1.45697	3.35e-48	7.42e-48	5' UTR	milt		2L	5320022	5320621	-0.723052	6.28e-12	1.38e-11	Exon (FBtr0307041/FBgn0031698, exon 4 of 6)	CG14024		2L	5326504	5326790	-1.81394	3.96e-27
2L	5202093	5202167	1.26255	1.93e-87	4.44e-87	Promoter	snoRNA:Psi18S-525k		2L	9165496	9165595	1.19665	1.01e-32	1.63e-32	Promoter	CG9586		2L	4828064	4828388	1.97152	0	0	3' UTR	mir-4912		2L	7049404	7049653	1.51501	1.35e-28	2.12e-28	Promoter	milt		2L	5321072	5321596	-0.562378	1.17e-05	1.64e-05	Exon (FBtr0307041/FBgn0031698, exon 4 of 6)	lncRNA:CR44985		2L	5340944	5342230	-1.89424	1.04e-39
2L	5206343	5206592	1.48902	2.3e-147	7.5e-147	Promoter	snmRNA:158		2L	9241980	9242279	1.36515	9.53e-90	3.14e-89	Exon (FBtr0303871/FBgn0041092, exon 8 of 14)	tRNA:Thr-AGT-1-1		2L	4837300	4837499	1.83789	3.23e-99	6.15e-99	Promoter	tank		2L	7050496	7050670	1.6619	1.11e-13	1.26e-13	Promoter	milt		2L	5321722	5321771	-1.115	1.1e-06	1.69e-06	Exon (FBtr0307041/FBgn0031698, exon 4 of 6)	lncRNA:CR44985		2L	5524939	5525263	-0.718893	2.05e-19
2L	5274384	5274608	1.56187	3.37e-66	6.58e-66	Exon (FBtr0079085/FBgn0000228, exon 4 of 7)	Bsg25D		2L	9242580	9242804	1.21122	6.6e-43	1.25e-42	Exon (FBtr0303871/FBgn0041092, exon 8 of 14)	tRNA:Thr-AGT-1-1		2L	4838372	4838505	1.85695	4.47e-19	4.87e-19	Promoter	CG12194		2L	7054103	7054402	1.2995	8.99e-184	6.63e-183	Exon (FBtr0306228/FBgn0262872, exon 6 of 6)	Mnn1		2L	5321872	5322371	-0.634042	2.81e-06	4.15e-06	Exon (FBtr0307041/FBgn0031698, exon 4 of 6)	lncRNA:CR44985		2L	5543248	5544415	-0.86974	5.06e-30
2L	5274684	5274908	1.54642	5.82e-78	1.25e-77	Exon (FBtr0079085/FBgn0000228, exon 4 of 7)	Bsg25D		2L	9256813	9257137	1.60865	1.53e-244	1.31e-243	Promoter	Ggamma30A		2L	4847891	4849265	2.05083	0	0	Promoter	CG11927		2L	7056426	7056825	1.53116	1.3e-81	4.37e-81	Promoter	Mnn1		2L	5323364	5323588	-0.884423	3.31e-05	4.45e-05	Exon (FBtr0307041/FBgn0031698, exon 3 of 6)	lncRNA:CR44985		2L	5545431	5545705	-0.717099	4.02e-11
2L	5278171	5278495	2.2252	1.21e-69	2.43e-69	Promoter	Bsg25D		2L	9291102	9291501	1.52791	0	0	3' UTR	lncRNA:CR42844		2L	4865189	4865913	2.60198	1.65e-111	3.33e-111	5' UTR	smog		2L	7156609	7156933	1.88527	3.26e-33	5.62e-33	Promoter	Pvf3		2L	5323689	5323738	-0.843017	0.000572018	0.00069225	Exon (FBtr0307041/FBgn0031698, exon 3 of 6)	lncRNA:CR44985		2L	5546256	5546580	-0.518403	4.23e-05
2L	5279865	5280470	2.2265	5.92e-117	1.64e-116	Promoter	Bub1		2L	9295177	9295476	1.35756	3.84e-122	1.68e-121	3' UTR	lncRNA:CR42844		2L	4878266	4878540	2.12735	1.39e-115	2.86e-115	3' UTR	Cf2		2L	7157209	7157695	2.86604	1.63e-55	4.02e-55	Promoter	Pvf3		2L	5323789	5323888	-0.630045	0.0061113	0.00683268	Exon (FBtr0307041/FBgn0031698, exon 3 of 6)	lncRNA:CR44985		2L	5553746	5553845	-0.811785	2.25e-08
2L	5280721	5281295	2.25214	5.12e-204	2.16e-203	Exon (FBtr0346455/FBgn0031696, exon 2 of 3)	Bub1		2L	9437494	9437843	2.00456	1.79e-30	2.78e-30	Promoter	numb		2L	4878666	4878740	1.54026	2.56e-76	4.34e-76	3' UTR	Cf2		2L	7195333	7195432	1.10211	8.22e-47	1.77e-46	Promoter	CG4497		2L	5324139	5324800	-0.955099	1.47e-11	3.15e-11	Exon (FBtr0307041/FBgn0031698, exon 2 of 6)	lncRNA:CR44985		2L	5579880	5580504	-0.77055	2.55e-21
2L	5281371	5281720	1.72343	3.79e-77	8.07e-77	Exon (FBtr0346455/FBgn0031696, exon 2 of 3)	Bub1		2L	9495674	9496148	2.28805	5.38e-49	1.12e-48	Promoter	CG33298		2L	4878816	4879165	1.64176	5.91e-206	1.7e-205	3' UTR	Cf2		2L	7196204	7196855	1.7428	5.93e-115	2.75e-114	5' UTR	CG4497		2L	5326504	5326790	-2.30697	6.04e-39	3.8e-38	Promoter	Ncoa6		2L	5587540	5587996	-0.766141	3.63e-26
2L	5308160	5308584	1.56066	0	0	Exon (FBtr0342936/FBgn0016076, exon 3 of 3)	vri		2L	9521310	9521459	1.05446	1.32e-08	1.33e-08	Promoter	Oatp30B		2L	4882105	4882754	2.32116	0	0	Promoter	Cf2		2L	7219004	7220028	2.62119	0	0	Promoter	CG13784		2L	5328603	5328652	-1.14286	2.05e-09	3.83e-09	Promoter	CG14022		2L	5597833	5598282	-0.598391	3.7e-26
2L	5308635	5309184	1.99869	0	0	Exon (FBtr0342936/FBgn0016076, exon 3 of 3)	vri		2L	9529465	9529614	1.39048	4.46e-46	8.89e-46	Promoter	CG31883		2L	4883681	4883730	1.61403	3.45e-66	5.48e-66	Promoter	CG3008		2L	7226680	7226979	1.36712	2.55e-112	1.16e-111	Promoter	CG43799		2L	5335613	5336037	-1.37641	1.97e-11	4.21e-11	Promoter	fusl		2L	5669202	5669301	-0.56513	9.86e-48
2L	5309210	5309934	1.76483	0	0	3' UTR	vri		2L	9552331	9552855	1.35999	8.79e-141	4.37e-140	3' UTR	jp		2L	4892437	4892561	2.27421	0	0	Promoter	CG3036		2L	7230960	7231159	1.17116	1.5e-46	3.22e-46	Exon (FBtr0331664/FBgn0259111, exon 5 of 10)	CG43800		2L	5340944	5342230	-1.87579	4.39e-41	2.94e-40	Promoter	CG12512		2L	5721176	5721676	-0.714773	2.75e-05
2L	5315390	5315564	1.69365	4.03e-40	6.12e-40	Promoter	CG14024		2L	9570887	9571286	2.25299	1.49e-48	3.07e-48	Promoter	brwl		2L	4903384	4903508	1.62723	0	0	3' UTR	snsl		2L	7248890	7249239	2.11913	1.69e-34	2.97e-34	Promoter	Ndae1		2L	5524914	5525213	-0.875964	1.87e-20	6.31e-20	Promoter	CG6907		2L	5721702	5721751	-0.786057	0.000800344
2L	5316865	5317114	1.50942	1.75e-78	3.77e-78	3' UTR	CG14024		2L	9571412	9571523	1.25618	1.91e-10	1.99e-10	5' UTR	brwl		2L	4994344	4994393	1.63344	1.13e-198	3.19e-198	Exon (FBtr0079044/FBgn0053113, exon 4 of 5)	Rtnl1		2L	7333989	7334438	1.90869	5.02e-70	1.47e-69	Promoter	Wnt6		2L	5540497	5540696	-0.708667	0.00240193	0.00276619	3' UTR	CG14015		2L	5721777	5721876	-0.566137	0.00709114
2L	5317665	5317714	1.44409	3.07e-22	3.66e-22	3' UTR	CG14024		2L	9616469	9616940	1.33837	2.61e-18	3.21e-18	Promoter	GlcAT-S		2L	5008530	5008704	1.42709	0	0	Exon (FBtr0079038/FBgn0053113, exon 1 of 5)	Rtnl1		2L	7351217	7351366	1.21798	2.29e-12	2.51e-12	Exon (FBtr0334800/FBgn0031902, exon 3 of 4)	Wnt10		2L	5543323	5544315	-1.24847	1.94e-38	1.2e-37	Promoter	Lam		2L	5721902	5722151	-0.921928	2.38e-08
2L	5317865	5317972	1.63392	4.25e-21	4.98e-21	Exon (FBtr0307041/FBgn0031698, exon 5 of 6)	CG14024		2L	9682315	9682539	2.22521	1.29e-47	2.62e-47	3' UTR	lncRNA:CR44150		2L	5009105	5009720	2.4595	0	0	Promoter	Rtnl1		2L	7351392	7351466	1.34214	1.09e-17	1.35e-17	Exon (FBtr0334800/FBgn0031902, exon 3 of 4)	Wnt10		2L	5544391	5544440	-0.968791	8.74e-10	1.68e-09	Exon (FBtr0346460/FBgn0002525, exon 3 of 4)	Lam		2L	5759563	5759897	-0.830533	2.64e-05
2L	5317998	5319021	2.33035	0	0	Exon (FBtr0307041/FBgn0031698, exon 4 of 6)	CG14024		2L	9684115	9684264	1.0411	1.88e-77	5.51e-77	3' UTR	lncRNA:CR44150		2L	5014935	5015034	1.426	4.49e-121	9.43e-121	Exon (FBtr0079036/FBgn0016075, exon 6 of 9)	SelT		2L	7383519	7383844	1.24293	1.54e-87	5.49e-87	3' UTR	CG5149		2L	5545531	5545580	-0.64788	3.94e-06	5.75e-06	3' UTR	Oscillin		2L	5800867	5801191	-0.964069	2.84e-09
2L	5319122	5319321	1.38491	1.01e-43	1.6e-43	Exon (FBtr0307041/FBgn0031698, exon 4 of 6)	CG14024		2L	9698028	9699022	1.36574	3.09e-150	1.63e-149	Promoter	Pka-C1		2L	5015110	5015184	1.60689	1.21e-133	2.69e-133	Exon (FBtr0079036/FBgn0016075, exon 6 of 9)	SelT		2L	7408478	7408552	1.08317	8.39e-36	1.51e-35	3' UTR	CG5181		2L	5546031	5546180	-0.975168	1.04e-07	1.72e-07	Promoter	Oscillin		2L	5802295	5803453	-0.54624	3.08e-06
2L	5319597	5319646	1.68623	7.08e-34	9.93e-34	Exon (FBtr0307041/FBgn0031698, exon 4 of 6)	CG14024		2L	9708921	9709632	1.72503	0	0	3' UTR	CG4364		2L	5029734	5030234	1.77309	4.57e-24	5.26e-24	Promoter	Col4a1		2L	7412467	7412916	1.54427	5.82e-33	9.99e-33	Promoter	chm		2L	5546206	5546605	-0.574609	1.37e-05	1.9e-05	Promoter	Oscillin		2L	5922876	5922975	-0.424462	8.25e-13
2L	5320022	5320596	2.23906	1.04e-196	4.24e-196	Exon (FBtr0307041/FBgn0031698, exon 4 of 6)	CG14024		2L	9714362	9714611	1.27887	1.07e-64	2.72e-64	3' UTR	CG4364		2L	5036540	5037089	2.48453	0	0	Promoter	CG14042		2L	7413242	7413414	1.65159	4.85e-16	5.81e-16	Promoter	chm		2L	5553696	5553845	-1.05076	1.35e-14	3.46e-14	Promoter	CG14013		2L	5972815	5972939	-0.847599	1.18e-25
2L	5321097	5321596	1.92789	4.11e-88	9.54e-88	Exon (FBtr0307041/FBgn0031698, exon 4 of 6)	lncRNA:CR44985		2L	9715737	9715786	1.15888	9.51e-28	1.4e-27	3' UTR	CG4364		2L	5037709	5038258	3.26814	0	0	Promoter	CG14042		2L	7423970	7424194	1.69922	6.61e-14	7.54e-14	Promoter	lncRNA:CR43857		2L	5579880	5580404	-0.917998	2.92e-19	9.36e-19	Promoter	CG14011		2L	5990750	5991799	-0.798784	1.04e-58
2L	5321722	5321771	1.35604	3.57e-16	3.88e-16	Exon (FBtr0307041/FBgn0031698, exon 4 of 6)	lncRNA:CR44985		2L	9717162	9717361	1.08011	1.03e-31	1.64e-31	3' UTR	CG4364		2L	5041348	5041522	1.48709	9.48e-117	1.96e-116	Exon (FBtr0079034/FBgn0031673, exon 4 of 4)	CG31650		2L	7428545	7428594	1.21628	1.05e-55	2.59e-55	Promoter	muc		2L	5587640	5587996	-0.913315	4.17e-23	1.57e-22	Promoter	CG7251		2L	5991900	5991974	-0.33221	0.0058212
2L	5321872	5322371	1.77643	3.05e-68	6.05e-68	Exon (FBtr0307041/FBgn0031698, exon 4 of 6)	lncRNA:CR44985		2L	9742691	9743640	2.25885	6.99e-219	5.33e-218	5' UTR	Nckx30C		2L	5042851	5042970	1.53022	1.39e-41	1.85e-41	Promoter	CG31650		2L	7428893	7428942	1.19561	1.2e-58	3.07e-58	Exon (FBtr0079444/FBgn0283658, exon 4 of 7)	muc		2L	5588047	5588221	-0.892359	5.97e-18	1.8e-17	Promoter	CG7251		2L	5996482	5996738	-0.898951	1.28e-05
2L	5323364	5323588	1.95543	1.27e-33	1.77e-33	Exon (FBtr0307041/FBgn0031698, exon 3 of 6)	lncRNA:CR44985		2L	9782384	9782858	1.84484	2.64e-218	2e-217	Promoter	IP3K1		2L	5046209	5046783	2.56766	0	0	Promoter	CG44001		2L	7498555	7498779	1.44944	1.62e-45	3.42e-45	3' UTR	Obp28a		2L	5597858	5598182	-0.842851	6.51e-29	3.04e-28	Exon (FBtr0079109/FBgn0031724, exon 1 of 1)	CG18266		2L	6036886	6036935	-0.757812	0.0078024
2L	5323689	5323738	1.63086	2.93e-20	3.38e-20	Exon (FBtr0307041/FBgn0031698, exon 3 of 6)	lncRNA:CR44985		2L	9795442	9795716	1.32639	7.86e-21	1.02e-20	3' UTR	CG13123		2L	5058504	5058628	1.51499	5.03e-103	9.76e-103	Promoter	Nepl3		2L	7529799	7529873	1.44254	2.96e-15	3.49e-15	Promoter	RapGAP1		2L	5721302	5721476	-1.26846	1.46e-07	2.38e-07	Promoter	sip1		2L	6046566	6046690	-0.751443	1.59e-12
2L	5323789	5323863	1.59399	3.34e-21	3.92e-21	Exon (FBtr0307041/FBgn0031698, exon 3 of 6)	lncRNA:CR44985		2L	9796517	9796841	1.64492	2.24e-35	3.79e-35	3' UTR	CG13123		2L	5066131	5066907	1.50835	2.56e-51	3.66e-51	Promoter	qtc		2L	7529899	7530473	2.27247	1.66e-88	5.99e-88	Promoter	RapGAP1		2L	5721777	5721901	-0.935071	7.09e-05	9.26e-05	Promoter	sip1		2L	6046791	6046915	-0.758203	4.75e-34
2L	5324064	5324113	1.82836	1.3e-32	1.8e-32	Exon (FBtr0307041/FBgn0031698, exon 3 of 6)	lncRNA:CR44985		2L	9877272	9877746	2.35945	1.4e-116	5.86e-116	5' UTR	nAChRalpha6		2L	5067992	5068334	1.41299	7.35e-154	1.76e-153	Promoter	mir-2495		2L	7575934	7576489	2.44884	1.85e-38	3.49e-38	Promoter	RapGAP1		2L	5758897	5758946	-0.825142	3.59e-05	4.82e-05	Exon (FBtr0079135/FBgn0031736, exon 2 of 4)	obst-E		2L	6047116	6047190	-0.554808	1.55e-26
2L	5324139	5324800	2.37947	6.73e-131	2.01e-130	Exon (FBtr0307041/FBgn0031698, exon 2 of 6)	lncRNA:CR44985		2L	9877772	9877946	1.52225	1.83e-20	2.35e-20	5' UTR	nAChRalpha6		2L	5068385	5068459	1.55513	5.53e-14	5.72e-14	Promoter	mir-2495		2L	7643655	7644054	1.46782	1.27e-65	3.54e-65	3' UTR	lncRNA:CR44800		2L	5758997	5759462	-1.37032	1.28e-27	5.76e-27	Exon (FBtr0079135/FBgn0031736, exon 2 of 4)	obst-E		2L	6063316	6063565	-0.803129	6.08e-15
2L	5326504	5326790	4.54484	0	0	Promoter	Ncoa6		2L	9885772	9886246	3.39711	4.2e-197	2.91e-196	Promoter	nAChRalpha6		2L	5069158	5070109	1.54749	3.36e-53	4.87e-53	Promoter	mir-2495		2L	7656125	7656424	1.41036	9.79e-57	2.45e-56	5' UTR	Slob		2L	5759563	5759897	-1.23225	6.3e-08	1.06e-07	3' UTR	obst-E		2L	6093174	6093858	-0.645753	2.95e-16
2L	5328603	5328652	1.39382	2.87e-31	3.89e-31	Promoter	CG14022		2L	9907079	9907278	1.14301	1.47e-179	9.27e-179	5' UTR	CG13124		2L	5070160	5070259	1.49039	3.41e-86	6.1e-86	Promoter	RpL37A		2L	7683244	7683718	1.73968	3.53e-71	1.05e-70	Exon (FBtr0079474/FBgn0040299, exon 5 of 5)	lncRNA:CR44148		2L	5802695	5803428	-1.15004	8.91e-13	2.06e-12	Promoter	CG7239		2L	6094359	6094708	-0.497414	2.13e-09
2L	5335613	5336012	2.99158	6.09e-102	1.54e-101	Promoter	fusl		2L	9907479	9908365	2.11655	0	0	Promoter	CG13124		2L	5073745	5074156	1.58536	5.35e-123	1.13e-122	3' UTR	asRNA:CR45305		2L	7703130	7703179	1.33693	4.74e-13	5.29e-13	Promoter	Tep3		2L	5845484	5845558	-0.837057	0.00353857	0.00402167	Exon (FBtr0330222/FBgn0085410, exon 2 of 10)	TrissinR		2L	6122987	6123211	-0.598781	1.46e-11
2L	5340944	5342230	2.78874	5.74e-186	2.23e-185	Promoter	CG12512		2L	9937329	9938050	1.37733	4.84e-140	2.38e-139	Promoter	CG31712		2L	5079027	5079351	1.63689	6.52e-175	1.69e-174	5' UTR	asRNA:CR45305		2L	7790066	7790415	1.35811	8.96e-33	1.53e-32	Promoter	CG7149		2L	5845584	5845633	-1.00846	0.00203312	0.00235425	Exon (FBtr0330222/FBgn0085410, exon 2 of 10)	TrissinR		2L	6125132	6125356	-0.362781	0.000889856
2L	5524914	5525213	1.93746	3.17e-186	1.23e-185	Promoter	CG6907		2L	9937332	9937556	1.2882	2.02e-46	4.05e-46	Promoter	asRNA:CR45007		2L	5079377	5079426	1.50985	3.85e-91	7.06e-91	5' UTR	asRNA:CR45305		2L	7799624	7799823	1.1209	6.94e-46	1.48e-45	Promoter	Herp		2L	5879081	5879498	-2.04154	5.47e-12	1.21e-11	Promoter	rau		2L	6140407	6140806	-0.563894	1.07e-07
2L	5540497	5540696	1.39162	6.39e-16	6.91e-16	3' UTR	CG14015		2L	9937632	9938031	1.40978	5.48e-94	1.89e-93	Promoter	CG31712		2L	5098302	5098451	1.78298	3.5e-266	1.2e-265	3' UTR	ND-13A		2L	7802443	7802942	1.49529	6.12e-129	3.17e-128	3' UTR	r2d2		2L	5921697	5921996	-0.870243	4.2e-05	5.6e-05	3' UTR	CG9016		2L	6141107	6141281	-0.480432	0.00147378
2L	5543323	5544315	1.84304	1.73e-152	5.75e-152	Promoter	Lam		2L	10008640	10008839	1.20715	3.45e-56	7.85e-56	Promoter	Trp1		2L	5110066	5110915	2.44506	0	0	Exon (FBtr0303385/FBgn0261836, exon 1 of 27)	Msp300		2L	7802968	7803242	1.31331	7.09e-50	1.61e-49	3' UTR	r2d2		2L	5922876	5923000	-0.517546	5.5e-20	1.82e-19	Promoter	CG9016		2L	6207674	6209108	-0.880484	6.56e-12
2L	5544391	5544440	1.36342	2.09e-33	2.91e-33	Exon (FBtr0346460/FBgn0002525, exon 3 of 4)	Lam		2L	10011152	10011226	1.14127	3.63e-200	2.56e-199	Promoter	Trp1		2L	5146416	5147079	2.8537	2.6e-305	9.83e-305	Promoter	Msp300		2L	7804499	7804773	1.14572	3.96e-50	9.02e-50	3' UTR	r2d2		2L	5972690	5972964	-0.586123	6.36e-14	1.57e-13	3' UTR	asRNA:CR43465		2L	6210434	6210508	-1.577	7.87e-08
2L	5545531	5545580	1.41273	1.47e-40	2.24e-40	3' UTR	Oscillin		2L	10059994	10060093	1.41009	2.37e-174	1.45e-173	Promoter	Spn31A		2L	5151828	5151902	2.27506	1.44e-55	2.12e-55	Promoter	Msp300		2L	7810423	7810622	1.36956	3.86e-33	6.65e-33	Promoter	cdc14		2L	5990800	5991499	-0.922506	1.7e-46	1.32e-45	Exon (FBtr0345336/FBgn0031759, exon 5 of 5)	ifc		2L	6210659	6210883	-0.906922	0.000534709
2L	5546031	5546180	1.44409	1.65e-27	2.12e-27	Promoter	Oscillin		2L	10145076	10145250	1.18328	1.74e-14	1.99e-14	Promoter	CG4839		2L	5154640	5154714	1.4034	5.5e-92	1.01e-91	Exon (FBtr0303389/FBgn0261836, exon 16 of 29)	Msp300		2L	7811438	7811737	1.74844	7.1e-24	1.01e-23	Promoter	LanB1		2L	5996482	5996738	-1.25791	2.19e-07	3.53e-07	Promoter	lid		2L	6323792	6324116	-0.930898	2.25e-06
2L	5546206	5546605	2.30725	2.54e-119	7.14e-119	Promoter	Oscillin		2L	10145401	10145775	1.7191	9.05e-46	1.8e-45	Promoter	CG4839		2L	5154915	5155622	1.82293	0	0	Exon (FBtr0303389/FBgn0261836, exon 16 of 29)	Msp300		2L	7819929	7819978	1.05047	4.26e-21	5.74e-21	Exon (FBtr0079490/FBgn0261800, exon 4 of 5)	CG7115		2L	6063316	6063615	-0.938804	4.61e-15	1.21e-14	Promoter	CG13994		2L	6330125	6330549	-0.871047	0.000806976
2L	5553696	5553845	1.7689	5.36e-75	1.13e-74	Promoter	CG14013		2L	10146776	10147100	1.31877	3.28e-39	5.87e-39	5' UTR	CG4839		2L	5158563	5159037	2.31351	0	0	Exon (FBtr0303384/FBgn0261836, exon 6 of 6)	Msp300		2L	7820029	7820078	1.15388	4.33e-28	6.74e-28	Exon (FBtr0079490/FBgn0261800, exon 4 of 5)	CG7115		2L	6091649	6091823	-0.820302	0.00335436	0.00382277	Promoter	Kr-h1		2L	6335611	6336235	-0.681131	5.93e-06
2L	5579880	5580404	1.80865	3.55e-142	1.13e-141	Promoter	CG14011		2L	10202205	10202254	1.44826	1.37e-66	3.57e-66	3' UTR	RpL7		2L	5159338	5159612	1.71602	5.72e-139	1.3e-138	Exon (FBtr0303384/FBgn0261836, exon 6 of 6)	Msp300		2L	7821752	7822661	2.00461	4.39e-146	2.55e-145	Promoter	CG7115		2L	6093199	6093648	-0.769974	1.62e-23	6.21e-23	3' UTR	Kr-h1		2L	6415562	6415661	-0.682975	2.67e-05
2L	5587665	5587996	1.74279	3.48e-149	1.14e-148	Promoter	CG7251		2L	10203020	10204231	1.49396	3.76e-61	9.09e-61	Promoter	CG34159		2L	5160413	5160687	1.70373	1.35e-185	3.63e-185	Exon (FBtr0303384/FBgn0261836, exon 6 of 6)	Msp300		2L	7823888	7823987	1.09642	1.32e-47	2.91e-47	Exon (FBtr0331234/FBgn0027515, exon 3 of 6)	CG7115		2L	6094559	6094658	-0.478695	9.9e-08	1.64e-07	3' UTR	Kr-h1		2L	6417660	6417784	-0.569502	0.000342778
2L	5588047	5588221	1.36194	7.95e-79	1.71e-78	Promoter	CG7251		2L	10237732	10237981	1.73238	2.39e-14	2.71e-14	Promoter	mthl15		2L	5162613	5162762	1.4828	1.58e-102	3.06e-102	Exon (FBtr0303384/FBgn0261836, exon 6 of 6)	Msp300		2L	7832150	7832824	1.5344	0	0	3' UTR	mts		2L	6122987	6123236	-0.711986	2.94e-14	7.4e-14	3' UTR	Arpc4		2L	6418728	6419252	-0.865031	2.24e-19
2L	5597858	5598157	1.61829	7.35e-198	3.01e-197	Exon (FBtr0079109/FBgn0031724, exon 1 of 1)	CG18266		2L	10274976	10275050	1.21409	1.73e-09	1.78e-09	Exon (FBtr0080076/FBgn0260749, exon 7 of 13)	Utx		2L	5185038	5185237	1.30642	9.42e-94	1.75e-93	Exon (FBtr0303384/FBgn0261836, exon 6 of 6)	snoRNA:Psi28S-2263		2L	7893987	7894736	1.70659	3.51e-150	2.1e-149	3' UTR	Spn28Db		2L	6125132	6125381	-0.574529	8.07e-07	1.25e-06	Promoter	Arpc4		2L	6419353	6419602	-0.618527	5.57e-07
2L	5721302	5721476	2.17863	4.76e-39	7.12e-39	Promoter	sip1		2L	10334209	10334658	1.30152	4.11e-69	1.1e-68	Promoter	GATAd		2L	5185463	5185612	1.46766	1.21e-38	1.58e-38	Exon (FBtr0303384/FBgn0261836, exon 6 of 6)	snoRNA:Psi28S-2263		2L	7894762	7895111	1.59853	2.34e-88	8.43e-88	Exon (FBtr0112718/FBgn0085450, exon 3 of 3)	Spn28Db		2L	6140532	6140681	-0.945593	2.36e-11	5.01e-11	Exon (FBtr0079202/FBgn0031785, exon 1 of 1)	CG13991		2L	6419928	6420027	-0.81867	2.57e-09
2L	5721777	5721901	1.41434	3.1e-17	3.42e-17	Promoter	sip1		2L	10334684	10334808	1.13471	8.26e-20	1.05e-19	Promoter	GATAd		2L	5185638	5186062	2.62678	7.54e-296	2.78e-295	Exon (FBtr0303384/FBgn0261836, exon 6 of 6)	snoRNA:Psi28S-2263		2L	7895462	7895786	1.53565	2.65e-48	5.87e-48	Exon (FBtr0112718/FBgn0085450, exon 3 of 3)	Spn28Db		2L	6140707	6140781	-0.686863	0.000265866	0.000330692	Exon (FBtr0079202/FBgn0031785, exon 1 of 1)	CG13991		2L	6420803	6421127	-0.63264	1.3e-08
2L	5758897	5758946	1.48298	2.11e-23	2.56e-23	Exon (FBtr0079135/FBgn0031736, exon 2 of 4)	obst-E		2L	10390576	10390900	1.21276	5.63e-76	1.63e-75	Exon (FBtr0332196/FBgn0267821, exon 2 of 2)	da		2L	5189750	5190174	2.16907	0	0	Exon (FBtr0303389/FBgn0261836, exon 21 of 29)	snoRNA:Psi28S-2263		2L	7895812	7895911	1.57285	6.22e-27	9.48e-27	Exon (FBtr0112718/FBgn0085450, exon 3 of 3)	Spn28Db		2L	6207941	6209083	-1.35169	9.24e-23	3.45e-22	3' UTR	Ugt37B1		2L	6421153	6421227	-0.63717	4.38e-05
2L	5758997	5759462	2.56263	2.2e-172	8.03e-172	Exon (FBtr0079135/FBgn0031736, exon 2 of 4)	obst-E		2L	10392301	10392600	1.65128	5.64e-135	2.7e-134	Promoter	asRNA:CR45789		2L	5194875	5195074	1.42318	2.43e-167	6.12e-167	Promoter	snmRNA:128		2L	7976246	7977195	2.96165	0	0	Promoter	Snoo		2L	6210309	6210408	-1.03839	0.000140807	0.000179131	3' UTR	Ugt37B1		2L	6424736	6424960	-0.471852	0.000450871
2L	5759563	5759897	2.30469	5.3e-43	8.31e-43	3' UTR	obst-E		2L	10506162	10506311	1.3171	3.54e-14	4.01e-14	Promoter	asRNA:CR44224		2L	5202068	5202167	1.55142	2.81e-250	9.18e-250	Promoter	snoRNA:Psi18S-525k		2L	7993551	7994184	2.05948	2.06e-45	4.36e-45	Promoter	pes		2L	6210434	6210483	-1.1106	0.000148338	0.000188413	3' UTR	Ugt37B1		2L	6425111	6425385	-0.639134	3.82e-07
2L	5802695	5803428	2.28106	9.8e-89	2.29e-88	Promoter	CG7239		2L	10506512	10506779	1.6109	1.77e-26	2.55e-26	Promoter	Myo31DF		2L	5206443	5206592	1.70004	1.07e-218	3.19e-218	Promoter	snmRNA:158		2L	7998869	7999143	1.4822	5.22e-93	1.97e-92	Promoter	Sirup		2L	6210634	6210883	-1.11654	1.91e-06	2.86e-06	3' UTR	Ugt37B1		2L	6473660	6473859	-1.20586	5.25e-17
2L	5845484	5845558	2.129	3.57e-25	4.44e-25	Exon (FBtr0330222/FBgn0085410, exon 2 of 10)	TrissinR		2L	10506526	10506800	1.58031	2.13e-25	3.02e-25	Promoter	Myo31DF		2L	5242974	5243273	1.95628	2.41e-51	3.44e-51	Promoter	CR14033		2L	8107800	8108249	1.55759	0	0	3' UTR	mon2		2L	6323792	6324116	-1.89971	3.21e-18	9.77e-18	Promoter	PDZ-GEF		2L	6483261	6484085	-0.661802	5.46e-08
2L	5879081	5879498	4.43365	3.66e-97	8.99e-97	Promoter	rau		2L	10544883	10545432	2.09227	9.11e-60	2.16e-59	Promoter	Trim9		2L	5273348	5273883	1.8258	6.82e-67	1.09e-66	3' UTR	tkv		2L	8109900	8110249	2.13057	2.85e-35	5.08e-35	3' UTR	mon2		2L	6335736	6336235	-0.985325	2.66e-08	4.59e-08	Exon (FBtr0079284/FBgn0031799, exon 2 of 7)	Pez		2L	6484211	6484360	-0.476578	0.00228982
2L	5921697	5921996	1.59974	2.3e-24	2.83e-24	3' UTR	CG9016		2L	10679053	10679352	1.40453	1.27e-24	1.77e-24	Exon (FBtr0336846/FBgn0040496, exon 3 of 3)	lncRNA:CR44180		2L	5274309	5274983	1.68926	7.71e-272	2.67e-271	Exon (FBtr0079085/FBgn0000228, exon 4 of 7)	Bsg25D		2L	8110825	8111049	1.22306	1.68e-35	3e-35	3' UTR	mon2		2L	6338911	6339010	-0.912499	2.19e-28	1.01e-27	Promoter	Cpr		2L	6491161	6491285	-1.15475	6.3e-05
2L	5922876	5923000	1.39149	2.15e-246	1.06e-245	Promoter	CG9016		2L	10732728	10733027	1.31198	3.11e-51	6.65e-51	Promoter	Dpy-30L1		2L	5278196	5278520	2.29333	4.38e-131	9.63e-131	Promoter	Bsg25D		2L	8112475	8112649	1.31384	2.5e-28	3.91e-28	3' UTR	mon2		2L	6343912	6344203	-0.910009	2.24e-14	5.68e-14	Promoter	Cpr		2L	6491470	6491907	-0.877482	5.98e-07
2L	5972690	5972964	1.36011	7.73e-107	2.02e-106	3' UTR	asRNA:CR43465		2L	10733053	10733302	1.2267	2.42e-34	4.03e-34	Promoter	Dpy-30L1		2L	5279840	5280520	2.12976	1.88e-191	5.17e-191	Promoter	Bub1		2L	8114175	8114324	1.17574	1.98e-29	3.18e-29	3' UTR	mon2		2L	6359045	6359269	-1.76746	5.41e-09	9.83e-09	Promoter	lncRNA:CR44777		2L	6498647	6499396	-0.895611	1.01e-21
2L	5990800	5991499	2.43556	0	0	Exon (FBtr0345336/FBgn0031759, exon 5 of 5)	ifc		2L	10739578	10739852	1.56828	1.63e-22	2.19e-22	Exon (FBtr0080113/FBgn0032295, exon 2 of 2)	mir-4970		2L	5280696	5281720	2.2532	0	0	Exon (FBtr0346455/FBgn0031696, exon 2 of 3)	Bub1		2L	8115325	8115799	1.62525	1.51e-97	5.97e-97	3' UTR	mon2		2L	6417735	6417784	-1.05529	7.25e-06	1.03e-05	Exon (FBtr0343152/FBgn0011722, exon 4 of 6)	CG13982		2L	6546587	6546976	-2.03816	1.74e-12
2L	5996482	5996738	1.60456	6.03e-19	6.84e-19	Promoter	lid		2L	10762745	10762944	1.35349	5.39e-17	6.48e-17	Exon (FBtr0080114/FBgn0027550, exon 4 of 6)	CG6495		2L	5315290	5315439	2.10909	3.16e-56	4.68e-56	Promoter	CG14024		2L	8115825	8115874	1.58272	3.02e-33	5.21e-33	3' UTR	mon2		2L	6418753	6419077	-1.05459	7.78e-14	1.91e-13	Exon (FBtr0343152/FBgn0011722, exon 3 of 6)	Tig		2L	6559155	6559279	-0.912446	1.25e-27
2L	6054352	6054626	2.41041	3.13e-28	4.07e-28	Promoter	CG13995		2L	10774163	10774412	1.28531	1.71e-19	2.15e-19	Exon (FBtr0080189/FBgn0051869, exon 7 of 7)	CG17127		2L	5316890	5317139	1.51701	6.09e-125	1.3e-124	3' UTR	CG14024		2L	8116100	8116199	1.74545	2.48e-25	3.66e-25	3' UTR	mon2		2L	6419103	6419177	-1.00727	1.14e-08	2.03e-08	Exon (FBtr0343152/FBgn0011722, exon 3 of 6)	Tig		2L	6562575	6562824	-0.632458	6.1e-09
2L	6063316	6063615	1.70713	3.7e-91	8.79e-91	Promoter	CG13994		2L	10800800	10801099	2.28331	4.78e-33	7.78e-33	Promoter	CG31869		2L	5317390	5317439	1.54654	6.54e-68	1.05e-67	3' UTR	CG14024		2L	8116225	8116299	1.71708	1.08e-18	1.37e-18	3' UTR	mon2		2L	6419953	6420002	-1.05304	1.72e-08	3.02e-08	Exon (FBtr0343152/FBgn0011722, exon 3 of 6)	Tig		2L	6570625	6570824	-0.944273	1.15e-05
2L	6091649	6091823	1.71973	4.06e-18	4.54e-18	Promoter	Kr-h1		2L	10841255	10842004	2.01823	0	0	Promoter	CG6700		2L	5317715	5319196	2.20254	0	0	3' UTR	CG14024		2L	8127226	8127650	2.26562	9.58e-91	3.53e-90	Promoter	CG8668		2L	6424736	6424885	-1.01869	5.66e-10	1.1e-09	Promoter	Fic		2L	6571900	6572299	-0.489384	0.00631854
2L	6093199	6093648	1.85449	5.18e-226	2.37e-225	3' UTR	Kr-h1		2L	10847602	10847951	1.37078	0	0	Promoter	Porin2		2L	5319222	5319321	1.39758	1.58e-61	2.44e-61	Exon (FBtr0307041/FBgn0031698, exon 4 of 6)	CG14024		2L	8131865	8132074	1.02312	2.44e-15	2.89e-15	Exon (FBtr0079576/FBgn0031988, exon 2 of 4)	CG8668		2L	6425111	6425335	-0.792886	2.07e-07	3.34e-07	Promoter	Fic		2L	6611011	6611722	-1.51568	3.13e-19
2L	6094559	6094658	1.43754	2.04e-97	5.02e-97	3' UTR	Kr-h1		2L	10860862	10861427	1.7277	1.53e-262	1.41e-261	Exon (FBtr0080143/FBgn0027363, exon 3 of 4)	Stam		2L	5319372	5319721	1.45098	4.75e-90	8.67e-90	Exon (FBtr0307041/FBgn0031698, exon 4 of 6)	CG14024		2L	8153345	8153619	1.32424	8.13e-55	1.98e-54	Exon (FBtr0339672/FBgn0263256, exon 2 of 5)	PAPLA1		2L	6475113	6475162	-0.542795	0.00731956	0.0081258	Exon (FBtr0079267/FBgn0031818, exon 3 of 3)	mmy		2L	6612822	6613146	-0.446642	1.87e-11
2L	6122987	6123236	1.62168	5.22e-127	1.53e-126	3' UTR	Arpc4		2L	11015945	11016344	1.27427	0	0	Promoter	Acp32CD		2L	5319797	5320621	2.20746	0	0	Exon (FBtr0307041/FBgn0031698, exon 4 of 6)	CG14024		2L	8183663	8184357	1.91732	6.57e-23	9.19e-23	Exon (FBtr0335175/FBgn0264953, exon 20 of 30)	CG34134		2L	6482311	6482360	-0.656973	0.00149383	0.00175008	Exon (FBtr0344764/FBgn0031820, exon 2 of 4)	lncRNA:CR45463		2L	6616513	6616637	-0.457487	3.76e-11
2L	6125132	6125381	1.62022	2.31e-77	4.92e-77	Promoter	Arpc4		2L	11055421	11056477	1.317	2.17e-10	2.26e-10	Promoter	Samuel		2L	5320997	5321621	1.99015	1.11e-213	3.29e-213	Exon (FBtr0307041/FBgn0031698, exon 4 of 6)	lncRNA:CR44985		2L	8245931	8246695	1.65746	3.86e-113	1.77e-112	Exon (FBtr0306391/FBgn0032010, exon 10 of 14)	CG43057		2L	6483261	6483985	-0.873063	3.64e-09	6.69e-09	Exon (FBtr0344764/FBgn0031820, exon 2 of 4)	lncRNA:CR45463		2L	6639082	6639442	-0.681615	1.83e-09
2L	6129672	6129721	1.46612	3.02e-09	3.03e-09	Promoter	B9d2		2L	11086721	11087120	2.34505	8.3e-28	1.23e-27	Promoter	CG16854		2L	5321647	5322396	1.84114	3.48e-178	9.12e-178	Exon (FBtr0307041/FBgn0031698, exon 4 of 6)	lncRNA:CR44985		2L	8277398	8277497	1.77751	4.7e-18	5.91e-18	Promoter	Btk29A		2L	6486271	6486658	-0.909186	5.24e-08	8.87e-08	Exon (FBtr0344764/FBgn0031820, exon 3 of 4)	NA		2L	6648504	6649114	-1.79898	5.89e-09
2L	6140532	6140681	1.81571	2.31e-74	4.83e-74	Exon (FBtr0079202/FBgn0031785, exon 1 of 1)	CG13991		2L	11097254	11097561	1.22238	1.58e-31	2.51e-31	Exon (FBtr0080232/FBgn0283682, exon 5 of 10)	Ge-1		2L	5326504	5326790	4.61093	0	0	Promoter	Ncoa6		2L	8277548	8277622	1.62212	8.07e-16	9.64e-16	Promoter	Btk29A		2L	6491758	6491832	-1.03196	5.91e-06	8.48e-06	Promoter	CG31638		2L	6651069	6651543	-0.857186	6.34e-43
2L	6140707	6140781	1.34976	6.43e-24	7.87e-24	Exon (FBtr0079202/FBgn0031785, exon 1 of 1)	CG13991		2L	11158568	11158642	1.49203	8.79e-17	1.05e-16	3' UTR	CG6287		2L	5340944	5342230	2.86056	3.65e-275	1.28e-274	Promoter	CG12512		2L	8369984	8370033	1.44902	1.23e-127	6.32e-127	Promoter	CG17292		2L	6492619	6492718	-1.14127	0.000640252	0.000771587	Exon (FBtr0079262/FBgn0051638, exon 6 of 9)	CG31638		2L	6672615	6672964	-0.56003	1.99e-16
2L	6207941	6209083	2.51226	9.74e-141	3.08e-140	3' UTR	Ugt37B1		2L	11159318	11159592	1.14235	2.03e-28	3.03e-28	3' UTR	CG6287		2L	5364850	5365149	2.26101	4.95e-28	5.89e-28	3' UTR	lncRNA:CR42850		2L	8427033	8427371	1.15661	1.25e-213	1.07e-212	Promoter	Akap200		2L	6498647	6499196	-1.2507	1.08e-23	4.19e-23	Promoter	CG31637		2L	6714828	6715227	-0.921909	0.000173475
2L	6210309	6210383	1.59907	1.16e-15	1.24e-15	3' UTR	Ugt37B1		2L	11170391	11170865	2.54466	2.99e-50	6.3e-50	Promoter	NA		2L	5466616	5466690	1.85131	1.94e-13	1.99e-13	Exon (FBtr0310358/FBgn0261963, exon 4 of 4)	mid		2L	8427497	8428332	1.56933	0	0	Promoter	Akap200		2L	6546612	6546976	-1.34056	6.34e-06	9.09e-06	Promoter	eya		2L	6717975	6718124	-0.61299	0.000491993
2L	6210434	6210483	1.96918	1.11e-21	1.31e-21	3' UTR	Ugt37B1		2L	11235691	11235865	1.07926	1.78e-23	2.45e-23	Promoter	ab		2L	5466716	5466790	1.78882	1.05e-11	1.06e-11	3' UTR	mid		2L	8430351	8430450	1.2578	1.1e-60	2.89e-60	3' UTR	grk		2L	6559130	6559304	-1.16736	1.43e-41	9.74e-41	Promoter	COX5BL		2L	6718725	6718774	-0.886084	0.0050089
2L	6210634	6210883	1.74433	1.28e-25	1.6e-25	3' UTR	Ugt37B1		2L	11236228	11236727	2.3082	1.54e-132	7.25e-132	Exon (FBtr0332557/FBgn0264442, exon 5 of 9)	ab		2L	5524939	5525263	1.95034	0	0	Promoter	CG6907		2L	8430476	8430875	1.8275	0	0	3' UTR	grk		2L	6562600	6562774	-0.933306	3.89e-11	8.13e-11	Promoter	Ent2		2L	6721098	6721428	-0.61397	3.5e-05
2L	6323792	6324116	2.3017	1.15e-49	1.93e-49	Promoter	PDZ-GEF		2L	11255572	11255921	2.09568	4.03e-46	8.03e-46	Exon (FBtr0332561/FBgn0264442, exon 7 of 7)	cmet		2L	5540522	5540671	1.41006	3.36e-25	3.9e-25	3' UTR	CG14015		2L	8509294	8509718	2.07755	2.42e-128	1.25e-127	3' UTR	CG13096		2L	6570625	6570774	-1.07099	1.01e-05	1.42e-05	3' UTR	CG13766		2L	6721720	6721844	-0.337792	0.00683957
2L	6335736	6336235	1.98738	6.22e-51	1.05e-50	Exon (FBtr0079284/FBgn0031799, exon 2 of 7)	Pez		2L	11366958	11367107	1.27295	6.07e-21	7.88e-21	Exon (FBtr0307093/FBgn0000287, exon 2 of 7)	salr		2L	5543248	5544415	1.86735	0	0	Promoter	Lam		2L	8513105	8513154	1.17748	7.02e-10	7.26e-10	Exon (FBtr0079697/FBgn0032051, exon 2 of 3)	CG13096		2L	6571900	6572424	-0.626077	0.000527153	0.000639745	3' UTR	CG13766		2L	6721895	6721994	-0.351259	0.00372675
2L	6338911	6338960	1.28994	1.47e-100	3.69e-100	Promoter	Cpr		2L	11434436	11434710	1.69123	1.34e-32	2.16e-32	3' UTR	salm		2L	5545431	5545705	1.60858	3.86e-125	8.27e-125	3' UTR	Oscillin		2L	8526574	8526648	1.39877	2.95e-18	3.72e-18	3' UTR	lmgB		2L	6611011	6611447	-1.31632	5.31e-12	1.17e-11	Promoter	CG11050		2L	6724128	6724835	-1.14948	1.71e-06
2L	6343912	6344203	1.68885	1.39e-83	3.1e-83	Promoter	Cpr		2L	11439846	11439895	1.08649	3.04e-10	3.16e-10	Exon (FBtr0089913/FBgn0261648, exon 2 of 4)	salm		2L	5546256	5546580	2.32174	5.99e-194	1.66e-193	Promoter	Oscillin		2L	8526674	8526898	1.33376	5.31e-40	1.03e-39	3' UTR	lmgB		2L	6612847	6613121	-0.540601	8.76e-15	2.27e-14	Exon (FBtr0079291/FBgn0031836, exon 3 of 5)	CG11050		2L	6725172	6725987	-0.649322	2.04e-05
2L	6359045	6359269	1.83286	2.22e-21	2.61e-21	Promoter	lncRNA:CR44777		2L	11516572	11516621	1.16252	7.84e-09	7.95e-09	Promoter	Dlg5		2L	5553771	5553845	1.83239	3.98e-86	7.13e-86	Promoter	CG14013		2L	8526924	8527223	1.25123	4.78e-43	9.68e-43	Promoter	lmgB		2L	6638607	6638681	-0.892404	2.14e-09	4e-09	Exon (FBtr0331187/FBgn0051635, exon 6 of 9)	Oatp26F		2L	6726260	6726686	-0.72775	0.000565157
2L	6417735	6417784	1.68039	6.7e-21	7.82e-21	Exon (FBtr0343152/FBgn0011722, exon 4 of 6)	CG13982		2L	11516647	11516721	1.20066	8.83e-14	9.92e-14	Promoter	Dlg5		2L	5579880	5580504	2.12796	0	0	Promoter	CG14011		2L	8669702	8669826	1.75501	5.7e-14	6.51e-14	3' UTR	Glt		2L	6639082	6639442	-0.666508	8.95e-08	1.49e-07	Exon (FBtr0331187/FBgn0051635, exon 5 of 9)	Oatp26F		2L	6727212	6727311	-0.798527	0.0013693
2L	6418753	6419077	1.86328	2.69e-74	5.61e-74	Exon (FBtr0343152/FBgn0011722, exon 3 of 6)	Tig		2L	11644744	11644918	1.40199	2.23e-10	2.32e-10	3' UTR	CG6614		2L	5587540	5587589	1.58429	1.79e-128	3.89e-128	Promoter	CG7251		2L	8675307	8676006	1.63625	0	0	Exon (FBtr0079727/FBgn0001114, exon 3 of 3)	Glt		2L	6640818	6640892	-0.843424	6.39e-05	8.38e-05	Exon (FBtr0331187/FBgn0051635, exon 3 of 9)	CG31635		2L	6727965	6728489	-0.525749	9.22e-07
2L	6419103	6419177	1.50497	3.58e-30	4.78e-30	Exon (FBtr0343152/FBgn0011722, exon 3 of 6)	Tig		2L	11795352	11795426	1.3828	1.32e-81	4.03e-81	3' UTR	CG14937		2L	5587615	5587996	1.95573	0	0	Promoter	CG7251		2L	8676132	8676581	1.24824	6.09e-277	7.23e-276	Exon (FBtr0079727/FBgn0001114, exon 3 of 3)	tRNA:Asp-GTC-1-7		2L	6646280	6647503	-0.747709	1.68e-19	5.45e-19	Promoter	CG31635		2L	6730525	6731033	-0.663493	1.91e-09
2L	6419953	6420002	1.57736	1.17e-31	1.59e-31	Exon (FBtr0343152/FBgn0011722, exon 3 of 6)	Tig		2L	11796977	11797701	1.45315	8.37e-210	6.18e-209	Promoter	snoRNA:Me18S-A934		2L	5597833	5598282	1.55159	0	0	Promoter	CG18266		2L	8689883	8691018	1.43332	3.53e-160	2.26e-159	Promoter	Hnf4		2L	6647679	6648128	-2.41858	4.39e-25	1.79e-24	Promoter	CG31635		2L	6733316	6733390	-0.742956	9.12e-21
2L	6424736	6424885	1.59661	3.56e-41	5.48e-41	Promoter	Fic		2L	11803350	11803859	2.06362	0	0	5' UTR	crol		2L	5669202	5669301	1.62459	0	0	Exon (FBtr0079110/FBgn0031728, exon 3 of 3)	Hsp60C		2L	8698910	8699359	2.20221	2.52e-194	1.95e-193	Promoter	Hnf4		2L	6651069	6651543	-1.11256	1.3e-54	1.23e-53	Exon (FBtr0303224/FBgn0286898, exon 2 of 7)	Tango1		2L	6745393	6745617	-0.748005	7.91e-15
2L	6425111	6425335	1.59304	2.28e-48	3.77e-48	Promoter	Fic		2L	11815031	11815130	1.15283	1.73e-11	1.85e-11	3' UTR	CycY		2L	5721176	5721676	2.00232	1.02e-82	1.8e-82	Promoter	sip1		2L	8699435	8699684	1.36854	5.82e-33	9.99e-33	Promoter	Hnf4		2L	6653106	6653180	-1.07191	5.25e-26	2.22e-25	Exon (FBtr0303224/FBgn0286898, exon 5 of 7)	CG31633		2L	6763144	6763193	-0.60081	4.27e-06
2L	6475113	6475162	1.27417	4.07e-17	4.48e-17	Exon (FBtr0079267/FBgn0031818, exon 3 of 3)	mmy		2L	11840012	11840261	1.04573	7.16e-114	2.94e-113	Promoter	Sfp33A3		2L	5721702	5721876	1.79708	1e-55	1.48e-55	Promoter	sip1		2L	8734738	8735712	2.20652	0	0	Promoter	raw		2L	6672615	6672939	-0.792539	1.11e-24	4.44e-24	Promoter	Spn27A		2L	6764894	6765018	-1.03708	1.94e-08
2L	6482311	6482360	1.57534	7.07e-25	8.77e-25	Exon (FBtr0344764/FBgn0031820, exon 2 of 4)	lncRNA:CR45463		2L	11859045	11859469	2.43041	1.72e-35	2.91e-35	5' UTR	CG42751		2L	5721902	5722151	1.56116	1.77e-54	2.58e-54	Promoter	sip1		2L	8825895	8826394	1.69233	5.01e-58	1.28e-57	Promoter	SoxN		2L	6679823	6679997	-0.908202	1.15e-06	1.75e-06	3' UTR	Nse1		2L	6767598	6768172	-1.01317	1.71e-21
2L	6483261	6483985	2.24645	3.71e-99	9.27e-99	Exon (FBtr0344764/FBgn0031820, exon 2 of 4)	lncRNA:CR45463		2L	11961000	11961049	1.46061	6.04e-11	6.36e-11	Exon (FBtr0306899/FBgn0263019, exon 2 of 2)	mir-bft		2L	5759563	5759897	2.09371	1.49e-66	2.38e-66	3' UTR	obst-E		2L	8826720	8827394	1.90608	2.6e-106	1.11e-105	Exon (FBtr0079733/FBgn0029123, exon 1 of 1)	SoxN		2L	6697077	6697386	-1.05352	9.99e-07	1.53e-06	Exon (FBtr0079312/FBgn0031850, exon 7 of 13)	Tsp		2L	6774041	6774740	-1.75351	5.68e-35
2L	6486271	6486658	1.31164	1.47e-26	1.87e-26	Exon (FBtr0344764/FBgn0031820, exon 3 of 4)	NA		2L	11970364	11970938	1.52067	2.61e-117	1.1e-116	Promoter	lncRNA:CR43314		2L	5761698	5761847	2.25669	1.41e-28	1.68e-28	3' UTR	obst-E		2L	8827470	8828219	1.95	1.06e-96	4.14e-96	3' UTR	SoxN		2L	6714853	6715252	-1.51066	4.15e-12	9.21e-12	Promoter	AkhR		2L	6776220	6776394	-0.794787	4.88e-11
2L	6491758	6491832	1.8923	5.43e-30	7.24e-30	Promoter	CG31638		2L	11987013	11987929	1.56606	1.29e-214	9.71e-214	Promoter	CG6686		2L	5800867	5801191	1.66784	5.82e-65	9.18e-65	Promoter	CG9171		2L	8828320	8828794	1.42272	1.63e-24	2.37e-24	3' UTR	SoxN		2L	6718000	6718224	-1.08201	1.08e-09	2.06e-09	Promoter	Aatf		2L	6776445	6776619	-0.714139	1.08e-11
2L	6492619	6492718	1.55957	4.52e-13	4.69e-13	Exon (FBtr0079262/FBgn0051638, exon 6 of 9)	CG31638		2L	12045693	12045867	1.24346	0	0	Promoter	CG6770		2L	5802295	5803453	2.17047	1.31e-223	3.99e-223	Promoter	CG7239		2L	8898811	8899285	2.80179	1.59e-61	4.24e-61	Promoter	CG34398		2L	6720719	6721047	-0.697734	1.75e-05	2.4e-05	3' UTR	homer		2L	6822309	6822958	-1.65948	4.83e-18
2L	6498647	6499196	2.46499	1.19e-162	4.12e-162	Promoter	CG31637		2L	12085533	12085827	1.44969	1.63e-26	2.36e-26	Promoter	prd		2L	5921747	5921946	1.80531	6.68e-47	9.25e-47	3' UTR	CG9016		2L	8915480	8915629	1.41036	5.57e-19	7.15e-19	5' UTR	CG34398		2L	6721254	6721428	-0.83348	9.86e-06	1.39e-05	Exon (FBtr0329892/FBgn0025777, exon 5 of 7)	homer		2L	6832274	6833050	-1.15904	0.000223989
2L	6546612	6546976	3.15145	4.43e-53	7.68e-53	Promoter	eya		2L	12085649	12085873	1.75421	1.95e-26	2.81e-26	Promoter	prd		2L	5922876	5922950	2.08097	0	0	Promoter	CG9016		2L	8915730	8915829	1.31029	9.46e-33	1.62e-32	5' UTR	CG34398		2L	6721745	6721844	-0.582512	4.07e-05	5.44e-05	Exon (FBtr0329892/FBgn0025777, exon 3 of 7)	homer		2L	6860930	6861229	-0.248522	0.00692661
2L	6559130	6559304	1.79282	6.1e-195	2.46e-194	Promoter	COX5BL		2L	12096026	12096350	1.5231	3.26e-38	5.73e-38	Promoter	CG6712		2L	5943718	5943892	2.15734	6.06e-20	6.66e-20	Promoter	Gpdh1		2L	8915930	8916004	1.45736	1.14e-23	1.61e-23	Exon (FBtr0112648/FBgn0085427, exon 2 of 11)	CG34398		2L	6725938	6726012	-1.08561	1.59e-07	2.59e-07	Exon (FBtr0079300/FBgn0046704, exon 4 of 15)	Liprin-alpha		2L	6864335	6864475	-0.657309	0.000200071
2L	6562600	6562774	1.2669	1.74e-33	2.42e-33	Promoter	Ent2		2L	12103751	12104301	1.78496	1.35e-24	1.88e-24	Promoter	ThrRS		2L	5972840	5972939	1.97038	1.8e-297	6.67e-297	3' UTR	asRNA:CR43465		2L	8923139	8923213	1.60301	1.31e-11	1.41e-11	Exon (FBtr0112648/FBgn0085427, exon 3 of 11)	Tsp29Fa		2L	6728315	6728439	-0.968448	6.77e-08	1.14e-07	Exon (FBtr0079300/FBgn0046704, exon 9 of 15)	Liprin-alpha		2L	6897144	6897418	-0.693049	0.00572215
2L	6570625	6570774	1.09944	7.86e-11	7.98e-11	3' UTR	CG13766		2L	12127434	12127858	2.49099	1.07e-30	1.66e-30	Exon (FBtr0080336/FBgn0032414, exon 5 of 6)	rho-6		2L	5990750	5991799	2.2919	0	0	Exon (FBtr0345336/FBgn0031759, exon 5 of 5)	ifc		2L	8930006	8930080	1.11871	8.9e-22	1.22e-21	Exon (FBtr0112648/FBgn0085427, exon 10 of 11)	Tsp29Fa		2L	6730525	6731058	-1.17882	5.71e-22	2.07e-21	3' UTR	TTLL3B		2L	6897494	6898068	-1.17359	3.17e-11
2L	6571900	6572424	2.48895	3.98e-85	9e-85	3' UTR	CG13766		2L	12201409	12201683	1.79965	7.55e-23	1.02e-22	Promoter	bru1		2L	5991900	5991974	1.34196	1.31e-71	2.16e-71	Exon (FBtr0345336/FBgn0031759, exon 5 of 5)	lid		2L	8930518	8931448	2.03076	2.86e-73	8.74e-73	3' UTR	Tsp29Fa		2L	6733266	6733340	-0.711677	1.4e-14	3.59e-14	Promoter	TTLL3B		2L	6904660	6906061	-0.919657	3.8e-11
2L	6611011	6611447	2.25514	8.97e-59	1.64e-58	Promoter	CG11050		2L	12241326	12241675	1.61495	0	0	Exon (FBtr0080344/FBgn0000114, exon 2 of 12)	bru1		2L	5996482	5996738	1.41031	7.22e-29	8.66e-29	Promoter	lid		2L	8932624	8933098	1.20277	1.24e-28	1.96e-28	Promoter	Tsp29Fa		2L	6745393	6745617	-0.912125	2.16e-17	6.34e-17	Promoter	CG31910		2L	6906866	6907090	-1.11337	0.0004513
2L	6612847	6613121	1.59789	1.21e-194	4.87e-194	Exon (FBtr0079291/FBgn0031836, exon 3 of 5)	CG11050		2L	12271277	12271969	1.93109	0	0	Promoter	bru1		2L	6036886	6036935	1.55666	1.2e-19	1.32e-19	Promoter	mtm		2L	8957711	8958085	1.81033	2.05e-28	3.21e-28	Promoter	CG31886		2L	6764069	6764218	-0.738214	3.79e-06	5.53e-06	Exon (FBtr0331216/FBgn0031857, exon 12 of 17)	CG11322		2L	6909433	6909557	-0.68426	2.21e-05
2L	6638607	6638681	1.34939	1.78e-35	2.55e-35	Exon (FBtr0331187/FBgn0051635, exon 6 of 9)	Oatp26F		2L	12287551	12288921	1.7923	9.6e-27	1.39e-26	Promoter	bru1		2L	6046566	6046690	1.37791	1.23e-106	2.42e-106	Promoter	Pfas		2L	8962533	8962907	1.75557	5.3e-60	1.39e-59	Promoter	CG32985		2L	6764694	6765018	-0.843689	8.59e-09	1.54e-08	Exon (FBtr0331216/FBgn0031857, exon 12 of 17)	CG11322		2L	6910308	6910957	-0.810094	4.5e-15
2L	6639082	6639442	1.59093	2.62e-72	5.37e-72	Exon (FBtr0331187/FBgn0051635, exon 5 of 9)	Oatp26F		2L	12352082	12352281	1.14885	6.82e-11	7.18e-11	Exon (FBtr0304856/FBgn0262475, exon 2 of 10)	bru2		2L	6046816	6046915	1.36458	8.58e-294	3.14e-293	Promoter	Pfas		2L	9066482	9066681	1.58879	7.23e-11	7.66e-11	5' UTR	lncRNA:CR44483		2L	6767823	6767997	-1.0224	1.85e-10	3.7e-10	Exon (FBtr0331216/FBgn0031857, exon 9 of 17)	LUBEL		2L	6916853	6917127	-0.515769	1.23e-05
2L	6640818	6640892	1.48804	6.88e-25	8.53e-25	Exon (FBtr0331187/FBgn0051635, exon 3 of 9)	CG31635		2L	12434552	12434676	1.32913	4.18e-48	8.58e-48	Promoter	SC35		2L	6047116	6047190	1.48552	0	0	Promoter	slmo		2L	9165496	9165770	1.1576	1.56e-47	3.41e-47	Promoter	CG9586		2L	6768581	6768858	-0.772393	0.00117069	0.00138212	Exon (FBtr0331216/FBgn0031857, exon 7 of 17)	LUBEL		2L	6922774	6924080	-0.619204	8.88e-56
2L	6646280	6647503	2.92085	0	0	Promoter	CG31635		2L	12434579	12434665	1.19072	1.5e-26	2.17e-26	Promoter	SC35		2L	6063316	6063565	1.80337	8.66e-171	2.21e-170	Promoter	CG13994		2L	9239609	9239733	1.23213	4.1e-32	6.94e-32	Exon (FBtr0303871/FBgn0041092, exon 5 of 14)	tRNA:Thr-AGT-1-1		2L	6774041	6774690	-1.60826	3.04e-27	1.34e-26	Promoter	CG17378		2L	6924740	6924814	-0.557148	4.01e-27
2L	6647679	6648128	3.91929	4.14e-126	1.21e-125	Promoter	CG31635		2L	12436943	12437926	1.27654	3.22e-43	6.15e-43	Promoter	eRF3		2L	6091649	6091823	1.58011	8e-22	8.97e-22	Promoter	Kr-h1		2L	9241905	9242329	1.53354	1.87e-115	8.74e-115	Exon (FBtr0303871/FBgn0041092, exon 8 of 14)	tRNA:Thr-AGT-1-1		2L	6822334	6822933	-1.32211	1.07e-09	2.04e-09	Promoter	sens-2		2L	6925240	6925589	-0.521982	1.7e-60
2L	6651069	6651543	1.67534	1.17e-233	5.52e-233	Exon (FBtr0303224/FBgn0286898, exon 2 of 7)	Tango1		2L	12456940	12457239	1.31435	0	0	3' UTR	mir-967		2L	6093174	6093673	1.92952	0	0	3' UTR	Kr-h1		2L	9242555	9242804	1.33636	7.9e-49	1.77e-48	Exon (FBtr0303871/FBgn0041092, exon 8 of 14)	tRNA:Thr-AGT-1-1		2L	6897594	6897968	-1.17007	8.39e-08	1.4e-07	Promoter	Nlg2		2L	6925740	6926064	-0.773178	1.81e-120
2L	6653106	6653180	1.38662	1.76e-85	3.98e-85	Exon (FBtr0303224/FBgn0286898, exon 5 of 7)	CG31633		2L	12483182	12483406	1.61433	6.78e-15	7.82e-15	Promoter	bun		2L	6093699	6093858	1.55143	1.39e-78	2.39e-78	3' UTR	Kr-h1		2L	9243486	9243651	1.38888	6.77e-43	1.37e-42	Exon (FBtr0303871/FBgn0041092, exon 10 of 14)	tRNA:Thr-AGT-1-1		2L	6904828	6905011	-1.47664	4.68e-05	6.21e-05	Exon (FBtr0307033/FBgn0031866, exon 12 of 13)	mir-932		2L	6926815	6927339	-0.808985	2.81e-149
2L	6672615	6672939	1.48407	1.78e-143	5.7e-143	Promoter	Spn27A		2L	12491806	12491955	1.41802	8.39e-16	9.86e-16	Promoter	bun		2L	6093959	6094108	1.33221	1.51e-89	2.74e-89	3' UTR	Kr-h1		2L	9244364	9244463	1.46099	8.24e-16	9.85e-16	Exon (FBtr0303871/FBgn0041092, exon 12 of 14)	aust		2L	6905287	6905411	-0.77966	0.00165297	0.00192825	Exon (FBtr0307033/FBgn0031866, exon 13 of 13)	CG13773		2L	6928690	6928789	-0.94789	9.83e-11
2L	6679823	6679997	1.31462	3.55e-22	4.22e-22	3' UTR	Nse1		2L	12504513	12504562	1.69226	7.48e-17	8.96e-17	Promoter	bun		2L	6094359	6094708	1.60745	2.1e-229	6.44e-229	3' UTR	Kr-h1		2L	9244489	9244538	1.43566	1.67e-16	2.03e-16	Exon (FBtr0303871/FBgn0041092, exon 12 of 14)	aust		2L	6905687	6905736	-1.39274	6.23e-06	8.93e-06	Exon (FBtr0307033/FBgn0031866, exon 13 of 13)	CG13773		2L	6930165	6930214	-1.38918	2.6e-24
2L	6697077	6697386	1.86841	1.46e-34	2.07e-34	Exon (FBtr0079312/FBgn0031850, exon 7 of 13)	Tsp		2L	12538782	12538856	1.29827	5.48e-63	1.36e-62	Exon (FBtr0300523/FBgn0259176, exon 3 of 7)	bun		2L	6122987	6123211	1.60786	7.65e-198	2.15e-197	3' UTR	Arpc4		2L	9245388	9245437	1.61453	3.21e-36	5.82e-36	Exon (FBtr0303871/FBgn0041092, exon 13 of 14)	aust		2L	6905762	6906061	-1.3392	3.52e-07	5.57e-07	3' UTR	CG13773		2L	6931215	6931264	-1.56839	3.26e-21
2L	6714853	6715252	2.12592	4.27e-44	6.78e-44	Promoter	AkhR		2L	12545997	12546596	2.30049	9.84e-33	1.59e-32	Promoter	bun		2L	6125132	6125356	1.8693	4.45e-162	1.1e-161	Promoter	Arpc4		2L	9245463	9245637	1.46607	5.4e-39	1.03e-38	Exon (FBtr0303871/FBgn0041092, exon 13 of 14)	aust		2L	6910283	6910932	-0.924665	8.58e-17	2.44e-16	3' UTR	Rat1		2L	6931290	6931664	-1.19805	1.14e-40
2L	6718000	6718224	1.51873	4.44e-30	5.93e-30	Promoter	Aatf		2L	12571285	12571409	1.38393	1.19e-08	1.21e-08	Promoter	lncRNA:CR44598		2L	6129647	6129696	1.7674	7.4e-15	7.72e-15	Promoter	B9d2		2L	9256563	9256637	1.25671	7.35e-43	1.48e-42	Promoter	Ggamma30A		2L	6917028	6917077	-0.551917	0.000582148	0.000703853	Promoter	snoRNA:nop5-x16-a		2L	6932932	6933031	-0.939078	3.44e-05
2L	6720719	6721022	1.43931	8.49e-35	1.2e-34	3' UTR	homer		2L	12618484	12619108	2.37491	6.09e-169	3.61e-168	Promoter	nub		2L	6140407	6140806	1.70666	9.26e-153	2.21e-152	Exon (FBtr0079202/FBgn0031785, exon 1 of 1)	CG13991		2L	9256788	9257137	1.48869	8.7e-251	8.93e-250	Promoter	Ggamma30A		2L	6922749	6924055	-0.753932	8.1e-64	9.21e-63	5' UTR	Hrb27C		2L	6934617	6934829	-1.11303	9.01e-05
2L	6721254	6721428	1.5816	6.76e-31	9.12e-31	Exon (FBtr0329892/FBgn0025777, exon 5 of 7)	homer		2L	12817000	12817249	1.74879	7.59e-23	1.03e-22	3' UTR	kek1		2L	6141107	6141281	1.35198	1.59e-50	2.26e-50	Exon (FBtr0079202/FBgn0031785, exon 1 of 1)	CG13991		2L	9291102	9291501	1.49973	0	0	3' UTR	lncRNA:CR42844		2L	6925365	6925614	-0.718983	1.51e-74	2.16e-73	3' UTR	Hrb27C		2L	6934905	6935410	-0.969169	6.98e-14
2L	6721745	6721844	1.41531	3.63e-44	5.76e-44	Exon (FBtr0329892/FBgn0025777, exon 3 of 7)	homer		2L	12818650	12819074	1.94388	6.36e-73	1.78e-72	3' UTR	kek1		2L	6207674	6209108	2.69417	7.53e-255	2.49e-254	3' UTR	Ugt37B1		2L	9295177	9295476	1.34598	3.84e-110	1.72e-109	3' UTR	lncRNA:CR42844		2L	6925715	6926114	-0.823413	1.92e-134	7.51e-133	3' UTR	Hrb27C		2L	6935486	6936585	-0.989682	1.08e-32
2L	6724178	6724377	1.61812	2.75e-13	2.86e-13	Promoter	Liprin-alpha		2L	12821700	12822787	2.63704	1.09e-294	1.18e-293	Promoter	kek1		2L	6210434	6210508	1.92536	3.56e-32	4.39e-32	3' UTR	Ugt37B1		2L	9437544	9437843	1.77121	3.45e-23	4.85e-23	Promoter	numb		2L	6926790	6927339	-0.620972	1.05e-77	1.61e-76	3' UTR	CG43232		2L	6938350	6938874	-0.898526	1.74e-11
2L	6725938	6726012	1.40829	5.78e-23	6.96e-23	Exon (FBtr0079300/FBgn0046704, exon 4 of 15)	Liprin-alpha		2L	13004480	13004729	1.38794	4.04e-13	4.47e-13	Promoter	Tor		2L	6210659	6210883	1.89324	1.31e-35	1.66e-35	3' UTR	Ugt37B1		2L	9495599	9496023	2.03096	6.89e-46	1.47e-45	Promoter	CG33298		2L	6928690	6928764	-0.821507	1.61e-07	2.62e-07	3' UTR	CG43232		2L	6938950	6939174	-1.33061	1.01e-08
2L	6728315	6728439	1.49677	5.48e-31	7.4e-31	Exon (FBtr0079300/FBgn0046704, exon 9 of 15)	Liprin-alpha		2L	13017864	13018800	1.21928	7.35e-68	1.94e-67	Promoter	CG9934		2L	6323792	6324116	1.85117	3.85e-58	5.79e-58	Promoter	PDZ-GEF		2L	9523177	9523326	1.17354	1.68e-13	1.9e-13	5' UTR	Oatp30B		2L	6930165	6930239	-0.696385	2.51e-07	4.03e-07	3' UTR	CG43232		2L	6966780	6967029	-0.500212	1.07e-20
2L	6730525	6731058	2.52329	2.34e-174	8.62e-174	3' UTR	TTLL3B		2L	13021868	13021992	1.66933	6.14e-80	1.84e-79	Promoter	A16		2L	6330125	6330549	2.3049	3.53e-48	4.94e-48	Exon (FBtr0079249/FBgn0265778, exon 6 of 8)	PDZ-GEF		2L	9529490	9529614	1.66394	4.24e-52	9.95e-52	Promoter	CG31883		2L	6931190	6931689	-0.92624	9.89e-26	4.14e-25	Promoter	CG43232		2L	6970161	6971110	-1.0701	1.14e-44
2L	6733266	6733340	1.31019	2.62e-84	5.9e-84	Promoter	TTLL3B		2L	13025168	13025467	1.26755	2.42e-183	1.56e-182	Exon (FBtr0310277/FBgn0262160, exon 7 of 7)	A16		2L	6335611	6336235	1.93891	1.83e-106	3.62e-106	Exon (FBtr0079284/FBgn0031799, exon 2 of 7)	Pez		2L	9551806	9551855	1.23561	4.29e-29	6.84e-29	Promoter	jp		2L	6934592	6934741	-1.0363	0.00087929	0.00104714	Exon (FBtr0079367/FBgn0031869, exon 11 of 16)	CG43232		2L	7025454	7026754	-0.726677	3.39e-30
2L	6745393	6745617	1.6609	1.72e-105	4.46e-105	Promoter	CG31910		2L	13027024	13027073	1.29213	6.91e-74	1.96e-73	Exon (FBtr0336617/FBgn0262160, exon 6 of 7)	A16		2L	6359045	6359169	2.38531	5.58e-42	7.45e-42	Promoter	CG9500		2L	9551881	9551980	1.21725	2.59e-43	5.28e-43	Promoter	jp		2L	6935086	6935235	-1.2088	8.31e-12	1.81e-11	Exon (FBtr0079367/FBgn0031869, exon 9 of 16)	CG43232		2L	7026930	7027204	-0.909039	2.32e-21
2L	6764069	6764218	1.16241	6.32e-23	7.6e-23	Exon (FBtr0331216/FBgn0031857, exon 12 of 17)	CG11322		2L	13027099	13027223	1.4096	2.38e-123	1.05e-122	Exon (FBtr0336617/FBgn0262160, exon 6 of 7)	A16		2L	6367982	6368106	1.35351	1e-13	1.03e-13	Promoter	Nepl4		2L	9552231	9552830	1.42764	3.51e-149	2.09e-148	3' UTR	jp		2L	6935586	6935935	-1.12609	1.71e-16	4.81e-16	Exon (FBtr0079367/FBgn0031869, exon 9 of 16)	CG43232		2L	7034536	7034635	-0.934856	4.76e-13
2L	6764694	6765018	1.35821	2.1e-39	3.15e-39	Exon (FBtr0331216/FBgn0031857, exon 12 of 17)	CG11322		2L	13059243	13060140	2.39897	0	0	Promoter	CG9932		2L	6415562	6415661	1.42822	2.32e-39	3.04e-39	Exon (FBtr0343152/FBgn0011722, exon 5 of 6)	CG13982		2L	9570987	9571286	2.18797	3.5e-35	6.23e-35	Promoter	brwl		2L	6935961	6936385	-0.803378	2.01e-09	3.74e-09	Exon (FBtr0079367/FBgn0031869, exon 9 of 16)	CG43232		2L	7035119	7036367	-0.875689	6.51e-65
2L	6767823	6767997	1.63161	3.58e-49	5.97e-49	Exon (FBtr0331216/FBgn0031857, exon 9 of 17)	LUBEL		2L	13090028	13090377	2.50331	4.35e-32	6.96e-32	Promoter	lncRNA:CR44197		2L	6417660	6417784	1.26454	1.53e-34	1.93e-34	Exon (FBtr0343152/FBgn0011722, exon 4 of 6)	CG13982		2L	9571549	9571623	1.29738	6.09e-14	6.95e-14	Exon (FBtr0079834/FBgn0032130, exon 2 of 4)	brwl		2L	6938550	6938849	-1.14356	2.85e-12	6.4e-12	Exon (FBtr0079367/FBgn0031869, exon 6 of 16)	CG18304		2L	7052068	7052142	-0.622285	6.2e-16
2L	6768581	6768858	1.64907	5.17e-22	6.14e-22	Exon (FBtr0331216/FBgn0031857, exon 7 of 17)	LUBEL		2L	13166414	13166463	1.27022	1.08e-58	2.54e-58	Promoter	DnaJ-H		2L	6418728	6419252	1.73229	1.15e-172	2.96e-172	Exon (FBtr0343152/FBgn0011722, exon 3 of 6)	Tig		2L	9616469	9617015	1.42833	2.07e-25	3.06e-25	Promoter	GlcAT-S		2L	6966780	6967029	-0.342502	8.02e-09	1.44e-08	Promoter	smt3		2L	7054053	7054502	-0.804897	5.54e-53
2L	6774041	6774690	3.32356	4.69e-240	2.27e-239	Promoter	CG17378		2L	13203787	13203961	1.42099	5.5e-36	9.39e-36	Promoter	Pect		2L	6419353	6419602	1.34888	2.3e-64	3.61e-64	Exon (FBtr0343152/FBgn0011722, exon 3 of 6)	Tig		2L	9617191	9617365	1.23129	8.98e-35	1.59e-34	Promoter	GlcAT-S		2L	6970261	6970985	-1.15837	2.04e-31	1.04e-30	Promoter	snRNP-U1-70K		2L	7056376	7056875	-1.30673	2.15e-42
2L	6822334	6822758	3.64796	2.84e-98	7.04e-98	Promoter	sens-2		2L	13219540	13219764	1.09653	3.64e-30	5.63e-30	Promoter	CG9426		2L	6419928	6420027	1.61052	6.76e-73	1.12e-72	Exon (FBtr0343152/FBgn0011722, exon 3 of 6)	Tig		2L	9682315	9682514	1.68908	7.66e-27	1.16e-26	3' UTR	lncRNA:CR44150		2L	7025554	7026466	-0.963994	6.45e-31	3.22e-30	Promoter	CG31908		2L	7083456	7084633	-1.35812	1.61e-07
2L	6860930	6861179	1.5859	2.21e-90	5.21e-90	3' UTR	l(2)k09022		2L	13261008	13261207	1.61422	6.26e-34	1.04e-33	Promoter	CG44085		2L	6420803	6421077	1.49653	1.67e-80	2.89e-80	Exon (FBtr0343152/FBgn0011722, exon 3 of 6)	Tig		2L	9684115	9684214	1.13581	1.32e-75	4.14e-75	3' UTR	lncRNA:CR44150		2L	7026955	7027204	-0.948454	5.5e-19	1.73e-18	Promoter	CG31908		2L	7156584	7157695	-1.8971	4.36e-41
2L	6897219	6897368	1.23764	7.6e-11	7.72e-11	Promoter	Nlg2		2L	13267752	13267826	1.31982	7e-14	7.87e-14	Promoter	CG44085		2L	6421153	6421227	1.52704	1.2e-50	1.71e-50	Exon (FBtr0343152/FBgn0011722, exon 3 of 6)	Tig		2L	9697628	9697827	1.12154	6.97e-132	3.69e-131	5' UTR	Pka-C1		2L	7034511	7034781	-0.619573	2.47e-07	3.96e-07	3' UTR	Caper		2L	7192897	7193296	-0.58513	0.000478791
2L	6897619	6897968	2.09334	4.65e-41	7.15e-41	Promoter	Nlg2		2L	13272286	13272385	1.27531	1.13e-95	3.96e-95	Exon (FBtr0334851/FBgn0264894, exon 5 of 11)	CG44085		2L	6424736	6424860	1.80204	6.93e-94	1.29e-93	Promoter	Fic		2L	9697978	9699022	1.30558	2.29e-134	1.24e-133	Promoter	Pka-C1		2L	7035119	7036367	-1.20099	1.24e-96	2.62e-95	3' UTR	milt		2L	7195183	7195457	-0.864432	8.35e-21
2L	6904828	6905011	2.20963	4.22e-18	4.71e-18	Exon (FBtr0307033/FBgn0031866, exon 12 of 13)	mir-932		2L	13272411	13273010	1.37087	3.02e-236	2.5e-235	Exon (FBtr0334851/FBgn0264894, exon 5 of 11)	CG44085		2L	6425111	6425385	1.76771	1.62e-114	3.31e-114	Promoter	Fic		2L	9708921	9709682	2.04423	0	0	3' UTR	CG4364		2L	7049279	7050745	-1.5258	8.56e-28	3.86e-27	Promoter	milt		2L	7207313	7207562	-0.786725	8.61e-26
2L	6905287	6905411	1.85913	2.92e-26	3.69e-26	Exon (FBtr0307033/FBgn0031866, exon 13 of 13)	CG13773		2L	13274765	13275003	1.12986	2.15e-29	3.27e-29	Exon (FBtr0334851/FBgn0264894, exon 8 of 11)	CG44085		2L	6473660	6473859	1.79527	1.71e-102	3.3e-102	Promoter	mmy		2L	9714362	9714611	1.31247	2.77e-54	6.71e-54	3' UTR	CG4364		2L	7054053	7054477	-0.834508	1.08e-42	7.57e-42	Exon (FBtr0306228/FBgn0262872, exon 6 of 6)	Mnn1		2L	7207588	7207637	-0.905117	3e-19
2L	6905687	6905736	1.86332	6.54e-20	7.52e-20	Exon (FBtr0307033/FBgn0031866, exon 13 of 13)	CG13773		2L	13290197	13290746	1.91952	6.27e-45	1.23e-44	Promoter	CG31729		2L	6482236	6482360	1.12373	3.39e-24	3.9e-24	Exon (FBtr0344764/FBgn0031820, exon 2 of 4)	lncRNA:CR45463		2L	9717162	9717311	1.04438	8.95e-21	1.2e-20	3' UTR	CG4364		2L	7056376	7056875	-1.29809	2.16e-36	1.27e-35	Promoter	Mnn1		2L	7207888	7208087	-0.790911	2.7e-15
2L	6905762	6906061	1.75405	1.26e-23	1.54e-23	3' UTR	CG13773		2L	13296484	13296683	1.21155	2.3e-27	3.37e-27	Promoter	CG31729		2L	6483261	6484085	2.10525	3.49e-172	8.94e-172	Exon (FBtr0344764/FBgn0031820, exon 2 of 4)	lncRNA:CR45463		2L	9722817	9722916	1.38784	1.57e-12	1.73e-12	Exon (FBtr0335506/FBgn0028704, exon 5 of 8)	CG13116		2L	7083481	7084608	-1.24986	6.16e-05	8.09e-05	Promoter	Pvf2		2L	7218954	7220028	-1.41826	3.42e-199
2L	6910283	6910932	2.52543	1.47e-228	6.79e-228	3' UTR	Rat1		2L	13308516	13308765	1.50252	7.32e-21	9.48e-21	5' UTR	CG43779		2L	6484211	6484335	1.4532	1.78e-52	2.56e-52	Exon (FBtr0344764/FBgn0031820, exon 2 of 4)	lncRNA:CR45463		2L	9742716	9743640	2.21909	2.29e-168	1.53e-167	5' UTR	Nckx30C		2L	7155609	7155858	-1.00792	5.11e-06	7.38e-06	Exon (FBtr0342658/FBgn0085407, exon 1 of 5)	Pvf3		2L	7226680	7226979	-0.668705	3.62e-18
2L	6917028	6917077	1.52411	5.71e-35	8.13e-35	Promoter	snoRNA:nop5-x16-a		2L	13310059	13310133	1.28282	1.99e-09	2.03e-09	5' UTR	CG43779		2L	6491186	6491235	1.64989	1.68e-20	1.86e-20	Promoter	CG31638		2L	9762799	9763085	1.08127	2.71e-14	3.13e-14	Promoter	Taf11		2L	7156584	7157695	-1.88204	3.8e-38	2.33e-37	Promoter	Pvf3		2L	7230595	7231813	-0.636716	8.71e-12
2L	6922749	6924055	1.58552	0	0	5' UTR	Hrb27C		2L	13364458	13364607	1.22213	1.64e-41	3.04e-41	Exon (FBtr0080473/FBgn0022069, exon 1 of 1)	Nnp-1		2L	6491470	6491907	1.74499	5.29e-56	7.83e-56	Promoter	CG31638		2L	9782384	9782858	2.11781	1.07e-221	9.55e-221	Promoter	IP3K1		2L	7192972	7193246	-0.969889	6.97e-06	9.94e-06	Exon (FBtr0079418/FBgn0031895, exon 2 of 3)	CG4497		2L	7248865	7249339	-1.65622	6.63e-16
2L	6925365	6925614	1.34834	0	0	3' UTR	Hrb27C		2L	13369654	13369778	1.32671	3.16e-35	5.33e-35	Promoter	CG31855		2L	6492388	6492462	1.57684	6.13e-18	6.6e-18	Exon (FBtr0079262/FBgn0051638, exon 5 of 9)	CG31638		2L	9795442	9795691	1.74467	1.03e-29	1.66e-29	3' UTR	CG13123		2L	7195308	7195407	-0.486562	4.49e-06	6.52e-06	Promoter	CG4497		2L	7256856	7257205	-1.07726	0.000858126
2L	6925715	6926114	1.874	0	0	3' UTR	Hrb27C		2L	13369854	13369903	1.31162	2.84e-16	3.36e-16	Promoter	CG31855		2L	6498647	6499396	2.37373	0	0	Promoter	CG31637		2L	9796542	9796816	1.52339	9.44e-26	1.4e-25	3' UTR	CG13123		2L	7207313	7207487	-0.827157	2.3e-20	7.74e-20	3' UTR	CG4502		2L	7275730	7276729	-1.63794	4.28e-14
2L	6926790	6927339	2.36851	0	0	3' UTR	CG43232		2L	13386665	13386880	1.21643	9.34e-36	1.59e-35	Promoter	Ing5		2L	6530235	6530284	1.79863	1.42e-23	1.63e-23	Promoter	eya		2L	9870216	9870365	1.70932	8.87e-20	1.16e-19	5' UTR	nAChRalpha6		2L	7207888	7208201	-0.756221	1.58e-10	3.19e-10	3' UTR	CG4502		2L	7333814	7334588	-1.51242	1.7e-37
2L	6928690	6928764	1.39679	3.07e-33	4.27e-33	3' UTR	CG43232		2L	13403510	13403709	1.27075	2.92e-09	2.98e-09	Exon (FBtr0345438/FBgn0032521, exon 4 of 7)	asRNA:CR44600		2L	6530310	6530452	2.02489	5.47e-18	5.89e-18	Promoter	eya		2L	9877297	9877771	2.21373	1.22e-73	3.76e-73	5' UTR	nAChRalpha6		2L	7218954	7220028	-1.27222	3.7e-124	1.22e-122	Promoter	CG13784		2L	7334764	7335088	-1.02412	3.45e-08
2L	6930165	6930239	1.32752	6.83e-41	1.05e-40	3' UTR	CG43232		2L	13435847	13436246	1.73154	3.86e-22	5.14e-22	Promoter	Tehao		2L	6546587	6546976	3.17245	2.07e-82	3.62e-82	Promoter	eya		2L	9877822	9877871	1.28394	1.48e-08	1.5e-08	5' UTR	nAChRalpha6		2L	7224880	7225029	-0.987082	2.78e-07	4.43e-07	Exon (FBtr0299539/FBgn0259111, exon 11 of 11)	mEFG1		2L	7382452	7382526	-0.936714	1.48e-06
2L	6931190	6931689	2.48774	4.89e-307	2.93e-306	Promoter	CG43232		2L	13484095	13484744	2.17747	2.21e-70	5.99e-70	5' UTR	CG42784		2L	6559155	6559279	1.74431	3.18e-244	1.02e-243	Promoter	COX5BL		2L	9885772	9886246	3.34562	5.36e-158	3.38e-157	Promoter	nAChRalpha6		2L	7226680	7226979	-0.507793	5.51e-09	1e-08	Promoter	CG43799		2L	7383417	7383944	-0.649267	5.11e-20
2L	6934592	6934741	1.6278	6.54e-14	6.87e-14	Exon (FBtr0079367/FBgn0031869, exon 11 of 16)	CG43232		2L	13497977	13498251	1.22434	2.25e-21	2.95e-21	3' UTR	CG42784		2L	6562575	6562824	1.29967	1.99e-84	3.53e-84	Promoter	Ent2		2L	9907079	9907303	1.22054	1.54e-160	9.87e-160	5' UTR	CG13124		2L	7230595	7231838	-0.932181	1.86e-16	5.22e-16	Promoter	CG43800		2L	7408503	7408600	-0.626064	1.31e-07
2L	6935086	6935210	1.82496	1.78e-48	2.95e-48	Exon (FBtr0079367/FBgn0031869, exon 9 of 16)	CG43232		2L	13512965	13513289	1.65747	9.69e-54	2.14e-53	Exon (FBtr0332509/FBgn0023407, exon 4 of 7)	CG33640		2L	6570625	6570824	1.56667	2e-35	2.54e-35	3' UTR	CG13766		2L	9907479	9908365	2.02663	0	0	Promoter	CG13124		2L	7234671	7234720	-0.788227	3.08e-12	6.9e-12	Exon (FBtr0331664/FBgn0259111, exon 3 of 10)	CG43800		2L	7408533	7408632	-1.61287	9.55e-09
2L	6935586	6935935	1.94366	3.6e-96	8.8e-96	Exon (FBtr0079367/FBgn0031869, exon 9 of 16)	CG43232		2L	13550189	13551659	2.48882	2.77e-173	1.68e-172	Promoter	kuz		2L	6571900	6572299	2.49682	1.7e-130	3.73e-130	3' UTR	CG13766		2L	9936954	9937053	1.10939	3.86e-30	6.3e-30	Promoter	asRNA:CR45007		2L	7236243	7236342	-0.983405	2.68e-07	4.28e-07	Exon (FBtr0331658/FBgn0259111, exon 3 of 11)	CG43800		2L	7412417	7413614	-0.828744	4.9e-12
2L	6935961	6936385	1.61604	8.56e-71	1.73e-70	Exon (FBtr0079367/FBgn0031869, exon 9 of 16)	CG43232		2L	13610229	13610428	1.31667	2.76e-41	5.12e-41	Promoter	mir-2489		2L	6611011	6611722	2.278	1.91e-125	4.1e-125	Promoter	CG11050		2L	9937179	9938100	1.68101	1.63e-247	1.64e-246	Promoter	asRNA:CR45007		2L	7248865	7249339	-1.4296	8.43e-10	1.62e-09	Promoter	Ndae1		2L	7423920	7424319	-1.21183	2.35e-06
2L	6938550	6938849	1.79237	2.5e-57	4.5e-57	Exon (FBtr0079367/FBgn0031869, exon 6 of 16)	CG18304		2L	13636430	13636804	1.67042	2.48e-32	3.99e-32	3' UTR	lncRNA:CR43410		2L	6612822	6613146	1.66048	0	0	Exon (FBtr0079291/FBgn0031836, exon 3 of 5)	CG11050		2L	9937232	9937581	1.6756	5.52e-89	2e-88	Promoter	asRNA:CR45007		2L	7275930	7276679	-1.86214	2.95e-12	6.61e-12	Promoter	Wnt4		2L	7428545	7428917	-0.322582	2.45e-05
2L	6966780	6967004	1.71102	9.31e-291	5.31e-290	Promoter	smt3		2L	13637322	13637721	1.86464	1.81e-54	4.04e-54	3' UTR	ics		2L	6616513	6616637	1.20413	2.97e-164	7.41e-164	3' UTR	lncRNA:CR44913		2L	9937607	9938081	1.74092	2.53e-142	1.44e-141	Promoter	CG31712		2L	7333889	7334588	-1.5103	9.95e-34	5.41e-33	Promoter	Wnt6		2L	7498505	7498954	-1.23602	2.34e-33
2L	6970261	6970985	1.87523	2.24e-157	7.62e-157	Promoter	snRNP-U1-70K		2L	13665525	13665749	1.309	1.08e-52	2.34e-52	Promoter	CG18507		2L	6639082	6639467	1.65072	7.2e-127	1.55e-126	Exon (FBtr0331187/FBgn0051635, exon 5 of 9)	Oatp26F		2L	9961343	9961642	1.26421	1.95e-59	5.03e-59	Promoter	asRNA:CR43683		2L	7334739	7334988	-1.35364	7.56e-12	1.65e-11	5' UTR	Wnt6		2L	7643605	7644254	-0.745874	4.8e-13
2L	7025554	7026466	1.98996	3.69e-244	1.81e-243	Promoter	CG31908		2L	13665875	13666099	1.21864	1.25e-52	2.73e-52	Promoter	CG18507		2L	6648504	6649114	3.0127	9.35e-70	1.52e-69	Promoter	CG31635		2L	9961348	9961647	1.2713	8.9e-60	2.32e-59	Promoter	asRNA:CR43683		2L	7351217	7351666	-1.66282	5.43e-19	1.71e-18	Exon (FBtr0334800/FBgn0031902, exon 3 of 4)	Wnt10		2L	7674546	7674995	-1.47895	3.71e-07
2L	7026955	7027204	1.62843	8.72e-102	2.21e-101	Promoter	CG31908		2L	13779647	13780146	1.71943	3.18e-94	1.1e-93	Promoter	CG9008		2L	6651069	6651543	1.78114	0	0	Exon (FBtr0303224/FBgn0286898, exon 2 of 7)	Tango1		2L	10008665	10008814	1.21954	3.88e-46	8.27e-46	Promoter	Trp1		2L	7383417	7383844	-0.919774	2.04e-24	8.09e-24	3' UTR	CG5149		2L	7683219	7683718	-0.845593	1.03e-12
2L	7034511	7034781	1.40764	1.71e-55	3.04e-55	3' UTR	Caper		2L	13819175	13819224	1.13896	7.01e-11	7.37e-11	Exon (FBtr0080541/FBgn0001965, exon 6 of 7)	b		2L	6672640	6672964	1.61467	1.22e-279	4.31e-279	Promoter	Spn27A		2L	10011002	10011276	1.10013	3.99e-249	4.07e-248	Promoter	Trp1		2L	7408428	7408577	-0.824787	1.48e-14	3.78e-14	3' UTR	CG5181		2L	7702805	7702854	-1.47637	7.97e-07
2L	7035119	7036367	2.48932	0	0	3' UTR	milt		2L	13835614	13836263	2.45726	1.71e-123	7.56e-123	Promoter	CenG1A		2L	6708895	6709086	2.65835	1.04e-29	1.26e-29	Promoter	Tsp		2L	10059994	10060093	1.38776	6.7e-137	3.67e-136	Promoter	Spn31A		2L	7412467	7413589	-1.39538	1.39e-24	5.56e-24	Promoter	chm		2L	7763363	7764584	-0.943815	1.65e-13
2L	7049279	7050745	3.11269	3.03e-230	1.41e-229	Promoter	milt		2L	13904166	13904265	1.34991	6.65e-11	7e-11	Promoter	Smg5		2L	6714828	6715227	2.49859	1.02e-76	1.74e-76	Promoter	AkhR		2L	10145026	10145225	1.50926	1.52e-25	2.25e-25	Promoter	CG4839		2L	7423945	7424294	-1.34528	8.02e-07	1.24e-06	Promoter	lncRNA:CR43857		2L	7783415	7783664	-1.0497	5.37e-09
2L	7054053	7054502	1.74047	0	0	Exon (FBtr0306228/FBgn0262872, exon 6 of 6)	Mnn1		2L	14040170	14041349	2.36981	2.03e-35	3.43e-35	Promoter	nAChRalpha5		2L	6717975	6718124	1.49043	1.26e-44	1.71e-44	Promoter	Aatf		2L	10145426	10145775	1.80997	4.05e-47	8.81e-47	Promoter	CG4839		2L	7428893	7429017	-0.761755	1.37e-13	3.33e-13	Exon (FBtr0079444/FBgn0283658, exon 4 of 7)	muc		2L	7790041	7790515	-1.52929	1.57e-26
2L	7056376	7056875	2.61791	1.02e-267	5.38e-267	Promoter	Mnn1		2L	14061598	14062242	2.0746	1.03e-64	2.6e-64	5' UTR	NimC4		2L	6718725	6718774	1.7085	2.01e-18	2.17e-18	Exon (FBtr0079299/FBgn0031851, exon 1 of 2)	Aatf		2L	10146726	10147075	1.43186	1.24e-42	2.49e-42	5' UTR	CG4839		2L	7472988	7473237	-0.931156	8.68e-07	1.34e-06	3' UTR	CG6441		2L	7799499	7799848	-1.42415	1.69e-62
2L	7083481	7084633	2.50204	4.34e-29	5.7e-29	Promoter	Pvf2		2L	14196939	14197038	1.27678	2.1e-36	3.6e-36	Promoter	Dyrk2		2L	6721098	6721428	1.61286	4.86e-70	7.91e-70	Exon (FBtr0329892/FBgn0025777, exon 5 of 7)	homer		2L	10203020	10204231	1.64048	2.54e-81	8.5e-81	Promoter	CG34159		2L	7498480	7498879	-1.05841	4.58e-21	1.59e-20	3' UTR	Obp28a		2L	7802418	7803267	-0.625493	1.41e-17
2L	7155609	7155858	1.84433	7.1e-32	9.69e-32	Exon (FBtr0342658/FBgn0085407, exon 1 of 5)	Pvf3		2L	14233697	14234071	1.47277	6.19e-49	1.28e-48	Promoter	Dyrk2		2L	6721720	6721844	1.42217	6.44e-72	1.06e-71	Exon (FBtr0329892/FBgn0025777, exon 3 of 7)	homer		2L	10206632	10206681	1.25221	2.25e-20	2.98e-20	Promoter	Snx17		2L	7529549	7530548	-2.23177	3.49e-68	4.42e-67	Promoter	RapGAP1		2L	7804474	7804873	-0.853419	7.15e-20
2L	7156584	7157695	4.13783	0	0	Promoter	Pvf3		2L	14352919	14353118	1.14012	4.06e-14	4.59e-14	Promoter	CG43052		2L	6721895	6721994	1.3947	8.07e-73	1.34e-72	Promoter	homer		2L	10237557	10238031	1.98152	9.76e-38	1.82e-37	Promoter	mthl15		2L	7643630	7644229	-0.753206	1.2e-13	2.91e-13	3' UTR	lncRNA:CR44800		2L	7810198	7810697	-1.70376	2.52e-56
2L	7192972	7193171	1.57858	8.07e-26	1.01e-25	Exon (FBtr0079418/FBgn0031895, exon 2 of 3)	CG4497		2L	14392518	14392892	1.52952	6.53e-88	2.12e-87	Exon (FBtr0080637/FBgn0004858, exon 2 of 3)	ppk		2L	6724128	6724835	1.82434	7.61e-37	9.74e-37	Promoter	Liprin-alpha		2L	10260641	10260990	2.0516	1.7e-29	2.74e-29	Promoter	Pten		2L	7656125	7656449	-0.721076	1.61e-09	3.03e-09	5' UTR	Slob		2L	7819929	7820228	-0.650787	4.42e-10
2L	7193197	7193246	1.94888	2.79e-19	3.18e-19	Exon (FBtr0079418/FBgn0031895, exon 2 of 3)	CG4497		2L	14408374	14409548	1.69798	1.04e-247	9.01e-247	Promoter	elB		2L	6725172	6725987	1.79972	7.51e-81	1.3e-80	Exon (FBtr0079300/FBgn0046704, exon 3 of 15)	Liprin-alpha		2L	10262870	10263169	1.17559	7.17e-63	1.93e-62	Promoter	Rsf1		2L	7674596	7674970	-2.0502	3.48e-11	7.3e-11	Promoter	Slob		2L	7821552	7822686	-1.2564	6.25e-44
2L	7195208	7195257	2.02081	5.01e-62	9.43e-62	Promoter	CG4497		2L	14490909	14491008	1.31748	1.01e-44	1.96e-44	Promoter	noc		2L	6726260	6726686	1.69807	1.52e-41	2.02e-41	Exon (FBtr0079300/FBgn0046704, exon 5 of 15)	Liprin-alpha		2L	10390601	10390900	1.30441	3.05e-78	9.89e-78	Exon (FBtr0332196/FBgn0267821, exon 2 of 2)	da		2L	7683269	7683693	-1.20103	4.44e-25	1.81e-24	Exon (FBtr0079474/FBgn0040299, exon 5 of 5)	lncRNA:CR44148		2L	7823688	7824096	-0.603138	4.25e-19
2L	7207313	7207487	1.54312	1.19e-123	3.43e-123	3' UTR	CG4502		2L	14547498	14547772	1.60029	4.59e-230	3.68e-229	3' UTR	CG4218		2L	6727212	6727311	1.35687	3.65e-18	3.94e-18	Exon (FBtr0079300/FBgn0046704, exon 8 of 15)	Liprin-alpha		2L	10392001	10392600	1.43241	7.37e-131	3.87e-130	Promoter	asRNA:CR45789		2L	7763388	7764609	-1.48915	1.86e-21	6.59e-21	Promoter	CG46025		2L	7831775	7831999	-1.08407	4.02e-62
2L	7207888	7208201	1.31744	8.86e-53	1.53e-52	3' UTR	CG4502		2L	14600496	14601201	2.34446	5.9e-146	3.04e-145	Promoter	tRNA:Pro-AGG-1-4		2L	6727965	6728464	1.52677	1.21e-121	2.54e-121	Exon (FBtr0079300/FBgn0046704, exon 9 of 15)	Liprin-alpha		2L	10400041	10400365	1.1423	4.29e-156	2.68e-155	Exon (FBtr0080009/FBgn0051716, exon 8 of 17)	Cnot4		2L	7765152	7765285	-0.671895	3.34e-05	4.49e-05	Promoter	CG46025		2L	7832125	7832849	-0.898744	6.94e-123
2L	7218954	7220028	4.02227	0	0	Promoter	CG13784		2L	14617472	14617521	1.70608	2.69e-59	6.36e-59	Promoter	Adhr		2L	6728715	6728961	1.67834	2.5e-41	3.31e-41	Exon (FBtr0079300/FBgn0046704, exon 9 of 15)	TTLL3B		2L	10421250	10421374	1.5903	5.8e-12	6.3e-12	Exon (FBtr0333490/FBgn0005683, exon 2 of 2)	pie		2L	7790041	7790440	-1.45047	2.66e-16	7.39e-16	Promoter	CG7149		2L	7878601	7879150	-1.02856	5.71e-05
2L	7224880	7225029	1.54462	3.81e-27	4.87e-27	Exon (FBtr0299539/FBgn0259111, exon 11 of 11)	mEFG1		2L	14688470	14689340	2.5298	3.12e-297	3.44e-296	Promoter	osp		2L	6730525	6731033	2.37014	1.25e-271	4.35e-271	3' UTR	TTLL3B		2L	10491275	10491349	1.31196	1.2e-07	1.2e-07	Promoter	CG13144		2L	7799499	7799848	-1.28742	1.84e-41	1.25e-40	Promoter	Herp		2L	7892962	7893086	-1.10234	2.37e-06
2L	7226680	7226979	2.09334	1.8e-235	8.6e-235	Promoter	CG43799		2L	14851322	14851596	1.59993	2.85e-26	4.08e-26	Promoter	CG15279		2L	6733316	6733390	1.71944	1.83e-271	6.33e-271	Promoter	TTLL3B		2L	10506137	10506336	1.23555	1.97e-18	2.5e-18	Promoter	asRNA:CR44224		2L	7802443	7803267	-0.841036	8.11e-24	3.15e-23	3' UTR	r2d2		2L	7975396	7975695	-1.0014	5.07e-12
2L	7230595	7231838	1.59034	1.77e-89	4.15e-89	Promoter	CG43800		2L	14875201	14875425	1.15003	2.79e-14	3.17e-14	Promoter	CG15278		2L	6736008	6736132	1.62149	7.25e-13	7.43e-13	3' UTR	TTLL3B		2L	10506487	10506779	1.64868	6.95e-35	1.23e-34	Promoter	Myo31DF		2L	7804499	7804873	-1.03019	8.38e-25	3.38e-24	3' UTR	r2d2		2L	7975896	7977195	-1.57199	1.77e-89
2L	7236243	7236342	1.76012	2.31e-37	3.39e-37	Exon (FBtr0331658/FBgn0259111, exon 3 of 11)	CG43800		2L	15008288	15008387	1.11248	3.36e-13	3.73e-13	Promoter	NC2beta		2L	6745393	6745617	1.64251	4.02e-168	1.01e-167	Promoter	CG31910		2L	10506501	10506800	1.6071	7.41e-34	1.29e-33	Promoter	Myo31DF		2L	7810273	7810697	-1.49322	5.57e-37	3.32e-36	Promoter	cdc14		2L	7993141	7993215	-1.07723	3.35e-05
2L	7248865	7249339	3.53155	8.39e-108	2.2e-107	Promoter	Ndae1		2L	15039613	15040262	2.43071	2e-146	1.03e-145	Promoter	Su(H)		2L	6763144	6763193	1.41533	6.47e-73	1.07e-72	Exon (FBtr0331216/FBgn0031857, exon 12 of 17)	CG11322		2L	10544883	10545432	1.85135	7.72e-48	1.7e-47	Promoter	Trim9		2L	7819904	7820228	-0.828267	3.09e-12	6.91e-12	Promoter	CG7115		2L	7993501	7994184	-1.98007	2.28e-30
2L	7275930	7276679	3.8022	6.4e-82	1.41e-81	Promoter	Wnt4		2L	15067052	15067351	1.13292	1.1e-246	9.49e-246	Promoter	vig		2L	6764894	6765018	1.54471	4.43e-45	6.04e-45	Exon (FBtr0331216/FBgn0031857, exon 12 of 17)	CG11322		2L	10679003	10679327	1.47037	1.08e-23	1.54e-23	Exon (FBtr0336846/FBgn0040496, exon 3 of 3)	lncRNA:CR44180		2L	7821627	7822686	-1.36631	1.24e-43	8.98e-43	Promoter	CG7115		2L	7998869	7999249	-1.27687	1.35e-55
2L	7333889	7334588	2.96623	2.57e-242	1.25e-241	Promoter	Wnt6		2L	15068608	15068807	1.53392	2.83e-16	3.35e-16	Promoter	vig		2L	6767598	6768172	1.83039	1.59e-185	4.27e-185	Exon (FBtr0331216/FBgn0031857, exon 9 of 17)	LUBEL		2L	10732703	10733302	1.73917	9.54e-109	4.2e-108	Promoter	Dpy-30L1		2L	7823713	7823987	-0.923365	1.14e-35	6.62e-35	Exon (FBtr0331234/FBgn0027515, exon 3 of 6)	CG7115		2L	8005323	8005372	-0.659952	6.3e-06
2L	7334739	7334988	2.04007	9.31e-48	1.53e-47	5' UTR	Wnt6		2L	15075451	15075850	2.30799	3.76e-35	6.34e-35	Promoter	CG15270		2L	6768706	6768983	1.55199	7.85e-37	1.01e-36	Exon (FBtr0331216/FBgn0031857, exon 7 of 17)	LUBEL		2L	10739603	10739877	1.78198	1.64e-26	2.47e-26	Exon (FBtr0080113/FBgn0032295, exon 2 of 2)	mir-4970		2L	7831800	7832849	-0.796948	7.81e-97	1.65e-95	3' UTR	mts		2L	8011580	8011854	-2.11069	3.48e-09
2L	7351217	7351666	2.12776	1.62e-58	2.96e-58	Exon (FBtr0334800/FBgn0031902, exon 3 of 4)	Wnt10		2L	15095025	15095319	1.40606	4.46e-16	5.27e-16	Exon (FBtr0080702/FBgn0028879, exon 15 of 17)	CG15269		2L	6774041	6774740	3.65449	0	0	Promoter	CG17378		2L	10761341	10761590	1.01517	1.83e-17	2.26e-17	Promoter	CG6495		2L	7846580	7846829	-1.08323	0.000754509	0.000903304	3' UTR	CG14537		2L	8036878	8037223	-0.67853	1.15e-10
2L	7383494	7383844	1.89442	1.29e-205	5.47e-205	3' UTR	CG5149		2L	15095553	15095677	1.23606	9.21e-12	9.88e-12	Exon (FBtr0080702/FBgn0028879, exon 17 of 17)	CG15269		2L	6776220	6776369	1.76919	1.56e-111	3.16e-111	Promoter	CG17378		2L	10762745	10763859	1.62438	7.18e-27	1.09e-26	Exon (FBtr0080114/FBgn0027550, exon 4 of 6)	CG6495		2L	7865742	7866016	-0.95793	5.67e-14	1.41e-13	3' UTR	TwdlE		2L	8038449	8038548	-0.943028	3.14e-10
2L	7408428	7408577	1.55057	4.04e-94	9.77e-94	3' UTR	CG5181		2L	15095728	15095777	1.21527	5.54e-11	5.85e-11	3' UTR	CG15269		2L	6776445	6776619	1.66485	8.32e-137	1.87e-136	Promoter	CG17378		2L	10764335	10764384	1.33711	9.13e-14	1.04e-13	Exon (FBtr0080114/FBgn0027550, exon 5 of 6)	Ubc2		2L	7892962	7893136	-0.966294	9.04e-06	1.28e-05	3' UTR	Spn28Db		2L	8039124	8039273	-0.991052	5.81e-24
2L	7412467	7413589	2.38361	2.24e-135	6.88e-135	Promoter	chm		2L	15114695	15114819	1.16955	3.87e-54	8.6e-54	Exon (FBtr0080705/FBgn0001978, exon 2 of 5)	stc		2L	6822309	6822958	3.67016	2.1e-222	6.35e-222	Promoter	sens-2		2L	10764466	10764515	1.15382	2.31e-11	2.46e-11	Exon (FBtr0080114/FBgn0027550, exon 6 of 6)	Ubc2		2L	7893887	7895111	-1.24203	2.72e-61	2.95e-60	3' UTR	Spn28Db		2L	8103169	8103218	-0.81784	0.00774664
2L	7423945	7424294	2.8196	1.38e-46	2.26e-46	Promoter	lncRNA:CR43857		2L	15254532	15254706	1.98945	6.97e-23	9.46e-23	3' UTR	Pol32		2L	6832274	6833050	2.18857	1.15e-29	1.39e-29	Exon (FBtr0345446/FBgn0051632, exon 3 of 5)	sens-2		2L	10774163	10774437	1.26644	1.38e-18	1.76e-18	Exon (FBtr0080189/FBgn0051869, exon 7 of 7)	CG17127		2L	7895487	7896061	-0.924014	5.17e-16	1.42e-15	Exon (FBtr0112718/FBgn0085450, exon 3 of 3)	Spn28Db		2L	8107825	8108274	-0.763503	4.46e-92
2L	7428893	7429017	1.60267	1.18e-104	3.05e-104	Exon (FBtr0079444/FBgn0283658, exon 4 of 7)	muc		2L	15261409	15261763	1.68132	3.01e-116	1.26e-115	3' UTR	yuri		2L	6837777	6838126	2.0232	2.92e-35	3.69e-35	Exon (FBtr0345446/FBgn0051632, exon 5 of 5)	Rca1		2L	10800700	10801099	2.51554	1.05e-37	1.95e-37	Promoter	CG31869		2L	7975996	7977195	-1.87074	5.2e-113	1.45e-111	Promoter	Snoo		2L	8109875	8110249	-0.899639	1.98e-05
2L	7472988	7473237	1.44409	5.67e-26	7.12e-26	3' UTR	CG6441		2L	15264372	15264692	1.9592	4.37e-65	1.12e-64	Promoter	yuri		2L	6860930	6861204	1.67021	1.97e-182	5.25e-182	3' UTR	l(2)k09022		2L	10841280	10842004	2.08057	0	0	Promoter	CG6700		2L	7977471	7977895	-2.3628	3.95e-20	1.32e-19	Promoter	Snoo		2L	8110450	8111099	-1.69779	2.91e-78
2L	7498480	7498879	2.09963	6.08e-141	1.93e-140	3' UTR	Obp28a		2L	15265745	15266019	1.22803	2.78e-75	7.99e-75	3' UTR	yuri		2L	6864335	6864475	1.57775	1.86e-49	2.62e-49	5' UTR	Nha1		2L	10847627	10847951	1.293	0	0	Promoter	Porin2		2L	7993501	7994184	-1.82633	1.64e-23	6.3e-23	Promoter	pes		2L	8112375	8112724	-0.932785	1.68e-12
2L	7529549	7530548	3.95489	0	0	Promoter	RapGAP1		2L	15333966	15334165	1.21419	1.65e-13	1.84e-13	Promoter	NA		2L	6897144	6897418	1.93495	3.39e-43	4.56e-43	Promoter	Nlg2		2L	10860862	10861452	1.84342	3.56e-280	4.32e-279	Exon (FBtr0080143/FBgn0027363, exon 3 of 4)	Stam		2L	7998869	7999249	-1.43838	3.72e-66	4.47e-65	Promoter	Sirup		2L	8112800	8112874	-0.883867	2.08e-07
2L	7643630	7644229	1.81066	1.07e-133	3.25e-133	3' UTR	lncRNA:CR44800		2L	16000566	16001240	2.65657	2.86e-46	5.73e-46	Promoter	beat-Ic		2L	6897494	6898068	2.37026	2.54e-108	5.06e-108	Promoter	Nlg2		2L	10981195	10981269	1.01977	5.52e-15	6.48e-15	Exon (FBtr0080148/FBgn0041781, exon 4 of 5)	SCAR		2L	8039049	8039348	-1.06805	1.57e-25	6.54e-25	Promoter	CG7367		2L	8114100	8114449	-0.972748	1.56e-16
2L	7656125	7656449	1.73782	6.96e-94	1.68e-93	5' UTR	Slob		2L	16050090	16050589	2.56368	1.32e-36	2.27e-36	Promoter	beat-Ia		2L	6904660	6906061	2.07845	8.43e-149	1.99e-148	3' UTR	CG13773		2L	11015895	11016560	1.53496	0	0	Promoter	Acp32CD		2L	8080464	8080563	-0.792742	4.94e-05	6.54e-05	Exon (FBtr0079543/FBgn0267488, exon 2 of 7)	asRNA:CR45257		2L	8115275	8116374	-1.61292	6.87e-82
2L	7674596	7674970	3.03692	2.31e-46	3.76e-46	Promoter	Slob		2L	16168482	16169760	2.3766	1.44e-29	2.2e-29	Promoter	Ca-alpha1D		2L	6906866	6907090	1.94743	1.07e-25	1.25e-25	Promoter	CG13773		2L	11029217	11029391	1.27242	1.33e-21	1.81e-21	Exon (FBtr0331197/FBgn0032330, exon 6 of 7)	CG18666		2L	8106962	8107101	-0.834376	3.31e-10	6.54e-10	Exon (FBtr0079566/FBgn0261822, exon 4 of 7)	mon2		2L	8127151	8127650	-0.827622	3.3e-10
2L	7683269	7683693	2.35503	6.25e-173	2.28e-172	Exon (FBtr0079474/FBgn0040299, exon 5 of 5)	lncRNA:CR44148		2L	16187696	16189079	1.59137	7.29e-21	9.44e-21	3' UTR	lncRNA:CR44734		2L	6909433	6909557	1.57007	1.11e-58	1.67e-58	Exon (FBtr0332324/FBgn0031868, exon 1 of 1)	Rat1		2L	11030047	11030096	1.49313	2.53e-13	2.85e-13	Exon (FBtr0331197/FBgn0032330, exon 5 of 7)	CG18666		2L	8107800	8108299	-0.619186	4.8e-58	4.94e-57	3' UTR	mon2		2L	8131765	8132024	-0.450197	0.00135384
2L	7763388	7764609	2.18573	1.64e-98	4.06e-98	Promoter	CG46025		2L	16231475	16232149	1.84353	3.95e-55	8.87e-55	Promoter	Ca-Ma2d		2L	6910308	6910957	2.69708	0	0	3' UTR	Rat1		2L	11030347	11030396	1.22092	1.82e-11	1.95e-11	Exon (FBtr0331197/FBgn0032330, exon 5 of 7)	CG18666		2L	8109900	8110249	-1.24867	1.37e-09	2.6e-09	3' UTR	mon2		2L	8152920	8153069	-1.15592	8.1e-19
2L	7765152	7765285	1.49995	1.31e-38	1.95e-38	Promoter	CG46025		2L	16256122	16257591	1.93288	1.43e-200	1.01e-199	Promoter	PRL-1		2L	6916853	6917127	1.53576	1.13e-109	2.25e-109	Promoter	snoRNA:nop5-x16-a		2L	11030422	11030712	1.50571	3.23e-16	3.89e-16	Exon (FBtr0331197/FBgn0032330, exon 4 of 7)	CG18666		2L	8110475	8111099	-1.61431	8.33e-73	1.16e-71	3' UTR	mon2		2L	8155860	8156724	-1.4254	2.75e-07
2L	7783440	7783639	1.3886	9.56e-18	1.06e-17	Promoter	CG7154		2L	16264881	16264955	1.39812	7.97e-61	1.92e-60	3' UTR	CG4935		2L	6922774	6924055	1.60734	0	0	5' UTR	Hrb27C		2L	11035893	11035942	1.3372	4.01e-14	4.6e-14	Exon (FBtr0331197/FBgn0032330, exon 3 of 7)	CG18666		2L	8111175	8111274	-0.908048	4.49e-12	9.95e-12	3' UTR	mon2		2L	8204848	8205132	-1.72285	1.27e-59
2L	7790041	7790440	2.8085	1.35e-105	3.5e-105	Promoter	CG7149		2L	16265206	16265505	1.24873	2.36e-120	1.02e-119	3' UTR	CG4935		2L	6924740	6924814	1.22319	5.02e-304	1.89e-303	Exon (FBtr0301403/FBgn0004838, exon 3 of 3)	Hrb27C		2L	11035968	11036017	1.28108	8.46e-17	1.03e-16	Exon (FBtr0331197/FBgn0032330, exon 3 of 7)	CG18666		2L	8112350	8112999	-0.893433	7.25e-17	2.07e-16	3' UTR	mon2		2L	8204854	8205203	-1.73049	2.86e-60
2L	7799499	7799848	2.01284	2.33e-183	8.93e-183	Promoter	Herp		2L	16266881	16266980	1.11702	3.37e-39	6.03e-39	Exon (FBtr0343814/FBgn0001994, exon 3 of 3)	CG4935		2L	6925240	6925564	1.51481	0	0	3' UTR	Hrb27C		2L	11036118	11036217	1.30776	4.16e-19	5.35e-19	Exon (FBtr0331197/FBgn0032330, exon 3 of 7)	CG18666		2L	8114050	8114474	-1.2344	1.05e-24	4.22e-24	3' UTR	mon2		2L	8210400	8210813	-0.822826	1.51e-09
2L	7802443	7803267	2.28425	0	0	3' UTR	r2d2		2L	16299679	16299778	1.3108	4.17e-13	4.62e-13	Promoter	heix		2L	6925740	6926064	2.05293	0	0	3' UTR	Hrb27C		2L	11097279	11097461	1.40324	7.61e-25	1.11e-24	Exon (FBtr0080232/FBgn0283682, exon 5 of 10)	Ge-1		2L	8115250	8116374	-1.3312	6.11e-55	5.84e-54	3' UTR	mon2		2L	8239176	8239875	-2.64645	3.45e-36
2L	7804499	7804873	2.11035	3.78e-186	1.47e-185	3' UTR	r2d2		2L	16324391	16324640	1.25465	1.54e-194	1.06e-193	Promoter	cact		2L	6926815	6927339	2.59598	0	0	3' UTR	CG43232		2L	11097487	11097536	1.51637	1.05e-27	1.62e-27	Exon (FBtr0080232/FBgn0283682, exon 5 of 10)	Ge-1		2L	8127126	8127650	-1.03303	5.28e-13	1.24e-12	Promoter	CG8668		2L	8245856	8246695	-0.941969	8.46e-24
2L	7810273	7810697	2.45976	4.93e-196	2e-195	Promoter	cdc14		2L	16324891	16325140	1.09034	8.08e-76	2.34e-75	Promoter	cact		2L	6928690	6928764	1.655	8.09e-73	1.34e-72	3' UTR	CG43232		2L	11133196	11133320	1.42501	3.29e-17	4.06e-17	Exon (FBtr0080200/FBgn0032348, exon 6 of 6)	CG4751		2L	8131790	8132149	-0.775575	4.99e-06	7.22e-06	Exon (FBtr0079576/FBgn0031988, exon 2 of 4)	CG8668		2L	8247190	8247264	-0.566418	4.86e-06
2L	7819904	7820228	1.41093	1.36e-65	2.65e-65	Promoter	CG7115		2L	16325341	16326083	2.4916	1.01e-80	3.06e-80	Promoter	cact		2L	6930165	6930214	2.11281	1.07e-142	2.48e-142	3' UTR	CG43232		2L	11158543	11158642	1.54715	5.3e-15	6.23e-15	3' UTR	CG6287		2L	8137816	8137940	-0.627919	1.52e-07	2.47e-07	5' UTR	mir-4984		2L	8249690	8249939	-0.565249	5.36e-07
2L	7821627	7822686	3.09924	0	0	Promoter	CG7115		2L	16347275	16347649	1.38901	3.63e-40	6.61e-40	5' UTR	chif		2L	6931290	6931664	2.82355	0	0	Promoter	CG43232		2L	11159368	11159592	1.22833	4.17e-29	6.64e-29	3' UTR	CG6287		2L	8149082	8149406	-1.97494	6.1e-21	2.1e-20	Promoter	CG43394		2L	8251283	8252259	-0.76076	2.87e-07
2L	7823713	7823987	1.7277	1.11e-242	5.4e-242	Exon (FBtr0331234/FBgn0027515, exon 3 of 6)	CG7115		2L	16468210	16468530	1.2445	3.61e-08	3.63e-08	Exon (FBtr0080875/FBgn0005677, exon 9 of 11)	Idgf3		2L	6932756	6932805	1.56838	1.38e-19	1.51e-19	Promoter	CG43232		2L	11160118	11160192	1.15153	4.39e-14	5.03e-14	3' UTR	CG6287		2L	8153345	8153619	-0.695797	5.65e-09	1.02e-08	Exon (FBtr0339672/FBgn0263256, exon 2 of 5)	PAPLA1		2L	8325179	8325228	-1.68881	2.51e-08
2L	7831800	7832799	2.13852	0	0	3' UTR	mts		2L	16484213	16484362	1.39906	1.32e-13	1.48e-13	Exon (FBtr0080875/FBgn0005677, exon 2 of 11)	dac		2L	6932932	6933031	1.54523	1.88e-30	2.29e-30	Promoter	CG43232		2L	11160218	11160317	1.23264	3.55e-12	3.87e-12	3' UTR	CG6287		2L	8155860	8156749	-1.7484	1.73e-10	3.48e-10	Promoter	PAPLA1		2L	8341299	8341498	-1.17313	0.000249223
2L	7846580	7846829	2.24795	6.92e-22	8.2e-22	3' UTR	CG14537		2L	16484388	16484437	1.73381	1.06e-13	1.19e-13	Exon (FBtr0080875/FBgn0005677, exon 2 of 11)	dac		2L	6933719	6933843	1.39174	7.62e-25	8.82e-25	Exon (FBtr0079367/FBgn0031869, exon 13 of 16)	CG43232		2L	11162315	11162997	1.72084	5.43e-22	7.46e-22	Exon (FBtr0306386/FBgn0287724, exon 7 of 9)	NA		2L	8204898	8205132	-1.49753	2.85e-34	1.58e-33	Promoter	SLC5A11		2L	8366038	8366087	-1.78452	2.53e-46
2L	7865742	7866016	1.51518	4.33e-63	8.23e-63	3' UTR	TwdlE		2L	16484513	16485516	2.06941	2.09e-36	3.59e-36	Promoter	dac		2L	6934107	6934206	1.34301	1.63e-24	1.88e-24	Exon (FBtr0079367/FBgn0031869, exon 12 of 16)	CG43232		2L	11167320	11167769	2.15442	4.6e-23	6.46e-23	Promoter	NA		2L	8204904	8205203	-1.51132	1.3e-34	7.23e-34	Promoter	SLC5A11		2L	8366113	8367163	-1.5602	2.03e-96
2L	7870309	7871355	2.54363	1.72e-76	3.64e-76	Promoter	Proc		2L	16491565	16491964	1.71673	0	0	Promoter	Tpr2		2L	6934617	6934829	1.69936	2.94e-23	3.35e-23	Exon (FBtr0079367/FBgn0031869, exon 10 of 16)	CG43232		2L	11235641	11235890	1.09417	1.02e-25	1.51e-25	Promoter	ab		2L	8239376	8239875	-2.06642	2.57e-18	7.86e-18	Promoter	Pvr		2L	8369784	8370083	-0.750259	1.35e-29
2L	7892962	7893136	1.41626	2.45e-18	2.75e-18	3' UTR	Spn28Db		2L	16510778	16510927	1.17505	3.17e-21	4.15e-21	Exon (FBtr0337091/FBgn0032587, exon 3 of 3)	Tpr2		2L	6934905	6935410	1.8807	7.86e-130	1.72e-129	Exon (FBtr0079367/FBgn0031869, exon 9 of 16)	CG43232		2L	11236228	11236727	2.22192	2.85e-111	1.28e-110	Exon (FBtr0332557/FBgn0264442, exon 5 of 9)	ab		2L	8245831	8246481	-0.805726	1.76e-14	4.49e-14	Exon (FBtr0306391/FBgn0032010, exon 11 of 14)	CG43057		2L	8404117	8404366	-0.631225	8.25e-09
2L	7893887	7895111	2.57776	0	0	3' UTR	Spn28Db		2L	16559531	16559780	1.53959	7.12e-15	8.2e-15	Exon (FBtr0300003/FBgn0259735, exon 2 of 5)	snoRNA:Me18S-G1506		2L	6935486	6936585	2.08136	0	0	Exon (FBtr0079367/FBgn0031869, exon 9 of 16)	CG43232		2L	11255572	11255896	2.12796	9.19e-34	1.6e-33	Exon (FBtr0332561/FBgn0264442, exon 7 of 7)	cmet		2L	8247115	8247314	-0.900731	6.25e-12	1.37e-11	Exon (FBtr0306391/FBgn0032010, exon 8 of 14)	CG43057		2L	8408362	8408411	-1.06412	4.69e-13
2L	7895487	7896036	2.16398	2.06e-152	6.86e-152	Exon (FBtr0112718/FBgn0085450, exon 3 of 3)	Spn28Db		2L	16621890	16622264	1.68149	1.24e-86	3.97e-86	5' UTR	lncRNA:CR44151		2L	6936661	6937261	1.42534	4.69e-13	4.82e-13	Exon (FBtr0079367/FBgn0031869, exon 9 of 16)	CG43232		2L	11258270	11258369	1.6683	1.37e-12	1.52e-12	Exon (FBtr0332557/FBgn0264442, exon 8 of 9)	cmet		2L	8249640	8250014	-0.66403	6.47e-08	1.09e-07	Exon (FBtr0306391/FBgn0032010, exon 8 of 14)	CG8086		2L	8413419	8413468	-1.19215	7.97e-12
2L	7975996	7977195	4.30343	0	0	Promoter	Snoo		2L	16622315	16622439	1.38519	1.16e-26	1.67e-26	Exon (FBtr0335497/FBgn0259735, exon 3 of 7)	lncRNA:CR44151		2L	6938350	6938874	1.91679	6.26e-131	1.38e-130	Exon (FBtr0079367/FBgn0031869, exon 6 of 16)	CG18304		2L	11258695	11258744	1.2301	1.47e-10	1.55e-10	Exon (FBtr0332557/FBgn0264442, exon 8 of 9)	cmet		2L	8251283	8252234	-0.918737	3.07e-07	4.88e-07	Promoter	CG8086		2L	8413569	8413618	-0.98799	1.57e-06
2L	7977471	7977895	3.23031	1.78e-143	5.71e-143	Promoter	Snoo		2L	16622640	16622689	1.29961	8.42e-29	1.26e-28	Exon (FBtr0335497/FBgn0259735, exon 3 of 7)	lncRNA:CR44151		2L	6938950	6939174	1.79736	1.77e-36	2.26e-36	Exon (FBtr0079367/FBgn0031869, exon 6 of 16)	CG18304		2L	11259161	11259335	1.48436	2.4e-33	4.15e-33	Exon (FBtr0332557/FBgn0264442, exon 9 of 9)	cmet		2L	8325129	8325203	-1.72816	1.46e-10	2.94e-10	Promoter	CG7781		2L	8429458	8430875	-0.782745	7.68e-56
2L	7993501	7994184	3.88704	1.18e-215	5.18e-215	Promoter	pes		2L	16622740	16622789	1.17779	6.91e-19	8.62e-19	Exon (FBtr0335497/FBgn0259735, exon 3 of 7)	lncRNA:CR44151		2L	6945939	6946113	2.00457	2.53e-18	2.74e-18	Promoter	Fgop2		2L	11272712	11272761	1.18108	3.29e-14	3.79e-14	Promoter	cana		2L	8346620	8346719	-1.64632	5.98e-20	1.98e-19	Promoter	CG7778		2L	8439401	8439925	-1.04773	6.14e-11
2L	7998869	7999249	2.57815	0	0	Promoter	Sirup		2L	16657374	16658063	2.47917	4.43e-283	4.52e-282	Promoter	mtgo		2L	6966780	6967029	1.63414	0	0	Promoter	smt3		2L	11358973	11359747	2.95736	1.56e-69	4.54e-69	Promoter	salr		2L	8366288	8367163	-1.29393	7.86e-47	6.16e-46	Promoter	Pp2A-29B		2L	8509244	8509818	-0.915708	3.87e-20
2L	8039049	8039348	1.53572	2.34e-95	5.69e-95	Promoter	CG7367		2L	16685483	16685682	1.46482	5.58e-13	6.17e-13	Promoter	grp		2L	6970161	6971110	2.05281	0	0	Promoter	snRNP-U1-70K		2L	11366958	11367307	1.5239	2.26e-42	4.54e-42	Exon (FBtr0307093/FBgn0000287, exon 2 of 7)	salr		2L	8369784	8370083	-0.979	2.9e-42	2.01e-41	Promoter	CG17292		2L	8509944	8510541	-0.834932	1.17e-07
2L	8080464	8080563	1.3723	7.65e-22	9.06e-22	Exon (FBtr0079543/FBgn0267488, exon 2 of 7)	asRNA:CR45257		2L	16788134	16788183	1.24575	1.92e-147	9.96e-147	3' UTR	Cyt-b5-r		2L	7025454	7026754	2.0351	0	0	Promoter	CG31908		2L	11434461	11434735	1.59718	4.2e-24	6.02e-24	3' UTR	salm		2L	8404092	8404316	-0.784608	5.96e-09	1.08e-08	Promoter	lncRNA:CR44991		2L	8511392	8511591	-1.09943	2.22e-12
2L	8106962	8107101	1.4379	1.44e-52	2.48e-52	Exon (FBtr0079566/FBgn0261822, exon 4 of 7)	mon2		2L	16869571	16870995	2.08975	0	0	Promoter	lncRNA:CR31781		2L	7026930	7027204	1.70132	2.04e-191	5.6e-191	Promoter	CG31908		2L	11438196	11438595	1.3557	2.27e-37	4.21e-37	Exon (FBtr0089913/FBgn0261648, exon 2 of 4)	salm		2L	8408737	8408836	-0.835375	2.84e-05	3.84e-05	3' UTR	CG13397		2L	8512674	8513229	-0.684974	0.00014023
2L	8107800	8108299	2.31538	0	0	3' UTR	mon2		2L	16901932	16902081	1.49881	9.39e-10	9.66e-10	Promoter	CG12288		2L	7034561	7034610	2.30453	1.65e-158	4.01e-158	3' UTR	Caper		2L	11445122	11445521	2.08105	1.75e-39	3.37e-39	Promoter	salm		2L	8413294	8413468	-1.12032	2.85e-09	5.27e-09	3' UTR	CG13397		2L	8513755	8513829	-0.674977	0.000297049
2L	8109900	8110249	2.82704	9.79e-78	2.1e-77	3' UTR	mon2		2L	16915998	16916097	1.16465	2.89e-24	4.02e-24	Exon (FBtr0304927/FBgn0261671, exon 23 of 23)	ApepP		2L	7035119	7036367	2.49073	0	0	3' UTR	milt		2L	11515806	11516696	1.71263	5.9e-18	7.4e-18	Promoter	Dlg5		2L	8429458	8430875	-0.793391	1.92e-53	1.78e-52	3' UTR	Akap200		2L	8514205	8514479	-0.933576	6.29e-07
2L	8110475	8111099	2.54352	0	0	3' UTR	mon2		2L	16973166	16973690	2.27403	3.21e-46	6.42e-46	Promoter	beat-IIIb		2L	7052068	7052142	1.29463	3.49e-161	8.61e-161	Exon (FBtr0306228/FBgn0262872, exon 5 of 6)	milt		2L	11525114	11525438	1.11357	0	0	Exon (FBtr0345719/FBgn0028490, exon 2 of 3)	CG43153		2L	8439376	8439600	-1.05804	4.93e-06	7.14e-06	Exon (FBtr0346117/FBgn0002887, exon 3 of 4)	mus201		2L	8526574	8527248	-0.814958	3.45e-16
2L	8111175	8111249	1.25954	1.3e-41	2.01e-41	3' UTR	mon2		2L	16976733	16976932	1.53654	2.72e-13	3.03e-13	5' UTR	beat-IIIb		2L	7054053	7054502	1.95008	0	0	Exon (FBtr0306228/FBgn0262872, exon 6 of 6)	Mnn1		2L	11525514	11525563	1.1263	3.29e-131	1.73e-130	Exon (FBtr0345719/FBgn0028490, exon 2 of 3)	CG31705		2L	8509294	8509718	-1.11699	1.84e-20	6.22e-20	3' UTR	CG13096		2L	8528349	8528473	-1.38218	3.1e-15
2L	8112350	8112649	1.74915	4.92e-63	9.34e-63	3' UTR	mon2		2L	17384013	17384112	1.65135	5.5e-23	7.48e-23	Promoter	Lrch		2L	7056376	7056875	2.83226	0	0	Promoter	Mnn1		2L	11582012	11582986	2.84165	1.71e-116	8.07e-116	Promoter	kek2		2L	8509819	8509868	-1.46835	1.87e-11	4e-11	Exon (FBtr0343426/FBgn0032050, exon 2 of 2)	CG13096		2L	8666177	8666926	-0.695118	7.62e-05
2L	8112675	8112999	1.88427	2.66e-84	5.98e-84	3' UTR	mon2		2L	17384800	17385199	2.07745	6.99e-63	1.73e-62	Promoter	CLIP-190		2L	7083456	7084633	2.55381	1.67e-51	2.39e-51	Promoter	Pvf2		2L	11644744	11644918	1.46183	2.07e-10	2.17e-10	3' UTR	CG6614		2L	8509894	8509968	-1.44101	5.32e-13	1.25e-12	Exon (FBtr0343426/FBgn0032050, exon 2 of 2)	CG13096		2L	8669602	8669851	-0.993947	6.25e-05
2L	8114050	8114474	1.90102	2.3e-128	6.8e-128	3' UTR	mon2		2L	17385225	17385564	1.80638	8.86e-36	1.51e-35	Promoter	CLIP-190		2L	7133342	7133916	3.23688	4.83e-46	6.63e-46	Promoter	Pvf3		2L	11795302	11795551	1.44225	3.96e-102	1.64e-101	3' UTR	CG14937		2L	8512880	8513079	-1.60222	5.5e-10	1.07e-09	Exon (FBtr0079697/FBgn0032051, exon 2 of 3)	CG13096		2L	8670927	8671026	-1.1664	1.83e-06
2L	8115250	8116374	3.01917	0	0	3' UTR	mon2		2L	17401956	17402005	1.02287	4.16e-21	5.43e-21	3' UTR	Rpb11		2L	7156584	7157695	4.29005	0	0	Promoter	Pvf3		2L	11796977	11797726	1.54914	9.14e-230	8.59e-229	Promoter	snoRNA:Me18S-A934		2L	8513155	8513229	-1.57472	1.52e-09	2.86e-09	Exon (FBtr0079697/FBgn0032051, exon 2 of 3)	CG13096		2L	8674039	8674188	-0.554101	4.68e-12
2L	8127126	8127625	3.04561	7.66e-192	3.05e-191	Promoter	CG8668		2L	17402621	17402670	1.19207	2.28e-43	4.36e-43	Exon (FBtr0479834/FBgn0020503, exon 9 of 16)	Rpb11		2L	7187251	7187350	1.96094	8.08e-15	8.43e-15	Promoter	CG4496		2L	11802925	11803099	1.09344	3.57e-50	8.13e-50	Exon (FBtr0080260/FBgn0020309, exon 4 of 8)	snoRNA:Me18S-A934		2L	8526574	8527223	-0.780076	9.9e-12	2.15e-11	Promoter	lmgB		2L	8675282	8676756	-0.827018	1.66e-175
2L	8131790	8132149	1.7212	1.86e-45	2.99e-45	Exon (FBtr0079576/FBgn0031988, exon 2 of 4)	CG8668		2L	17427684	17428183	1.42235	1.91e-76	5.54e-76	Promoter	Dif		2L	7192897	7193296	1.653	1.87e-64	2.93e-64	Exon (FBtr0079418/FBgn0031895, exon 2 of 3)	CG4497		2L	11803350	11803859	1.89617	0	0	5' UTR	crol		2L	8528224	8528473	-1.21533	4.42e-12	9.78e-12	Promoter	lmgB		2L	8688065	8688364	-0.455333	2.06e-10
2L	8137816	8137940	1.1468	2.81e-35	4.01e-35	5' UTR	mir-4984		2L	17432892	17433161	1.97442	1.64e-22	2.21e-22	Promoter	Dif		2L	7195183	7195457	1.87598	1.07e-240	3.42e-240	Promoter	CG4497		2L	11812036	11812110	1.27081	2.37e-31	3.97e-31	Exon (FBtr0333425/FBgn0032378, exon 2 of 3)	CycY		2L	8543397	8544849	-1.87576	1.09e-12	2.5e-12	Promoter	Sema1a		2L	8689833	8691068	-0.608673	4.15e-22
2L	8149082	8149406	2.80214	4.23e-86	9.65e-86	Promoter	CG43394		2L	17437600	17438156	1.48445	6.99e-45	1.37e-44	Promoter	CG33928		2L	7207313	7207562	1.51949	7.59e-238	2.4e-237	3' UTR	CG4502		2L	11812186	11812335	1.19192	1.04e-34	1.83e-34	Exon (FBtr0333425/FBgn0032378, exon 2 of 3)	CycY		2L	8666252	8666676	-0.98203	2.64e-05	3.58e-05	3' UTR	Glt		2L	8825820	8826544	-1.7326	1.25e-46
2L	8153345	8153619	1.76299	2.82e-88	6.55e-88	Exon (FBtr0339672/FBgn0263256, exon 2 of 5)	PAPLA1		2L	17449883	17450132	2.0611	2.35e-21	3.08e-21	Promoter	dl		2L	7207588	7207637	1.48772	1.33e-127	2.88e-127	3' UTR	CG4502		2L	11815031	11815180	1.30135	1.39e-13	1.57e-13	3' UTR	CycY		2L	8669577	8669851	-1.17094	5.42e-06	7.82e-06	3' UTR	Glt		2L	8829445	8829669	-1.44245	1.07e-07
2L	8155860	8156749	2.56101	2.67e-38	3.96e-38	Promoter	PAPLA1		2L	17472168	17472917	1.71949	3.04e-192	2.05e-191	Promoter	BicD		2L	7207888	7208087	1.47881	2.33e-129	5.07e-129	3' UTR	CG4502		2L	11830341	11830390	1.39742	3.38e-10	3.53e-10	Promoter	esc		2L	8670902	8671051	-0.656923	0.0045381	0.00512232	3' UTR	Glt		2L	8925211	8925360	-0.562315	0.00275889
2L	8183663	8184382	2.49923	4.23e-36	6.12e-36	Exon (FBtr0335175/FBgn0264953, exon 20 of 30)	CG34134		2L	17607065	17607139	1.48445	1.04e-12	1.14e-12	Promoter	lncRNA:CR44412		2L	7218954	7220028	4.10912	0	0	Promoter	CG13784		2L	11840012	11840261	1.05898	1.28e-143	7.31e-143	Promoter	Sfp33A3		2L	8675307	8676656	-0.832243	2.81e-136	1.14e-134	Exon (FBtr0079727/FBgn0001114, exon 3 of 3)	Glt		2L	8926048	8926547	-0.72184	1.48e-15
2L	8204898	8205132	1.79101	6.16e-99	1.54e-98	Promoter	SLC5A11		2L	17647053	17647227	1.58755	1.75e-21	2.31e-21	3' UTR	lncRNA:CR45699		2L	7226680	7226979	2.10768	0	0	Promoter	CG43799		2L	11859095	11859419	2.33572	5.99e-32	1.01e-31	5' UTR	CG42751		2L	8676682	8676731	-0.581618	3.85e-07	6.07e-07	3' UTR	tRNA:Asp-GTC-1-7		2L	8929187	8929236	-0.70977	6.78e-07
2L	8204904	8205203	1.80572	8.04e-100	2.01e-99	Promoter	SLC5A11		2L	17971973	17972147	1.44546	8.79e-13	9.66e-13	3' UTR	CG5674		2L	7230595	7231813	1.79065	3.44e-220	1.03e-219	Promoter	CG43800		2L	11945521	11945845	1.40879	2.46e-19	3.18e-19	Exon (FBtr0080281/FBgn0005664, exon 2 of 2)	Crys		2L	8688065	8688339	-0.346056	4.48e-05	5.96e-05	Exon (FBtr0079747/FBgn0004914, exon 7 of 8)	Trs23		2L	8929287	8929755	-0.745703	3.44e-16
2L	8223294	8223393	1.25	7.41e-13	7.68e-13	Exon (FBtr0302147/FBgn0032006, exon 14 of 19)	Snx6		2L	17972173	17972297	1.41785	2.11e-20	2.71e-20	3' UTR	CG5674		2L	7248865	7249339	3.84415	5.48e-254	1.8e-253	Promoter	Ndae1		2L	11970364	11970888	1.4888	2.35e-73	7.2e-73	Promoter	lncRNA:CR43314		2L	8689858	8691093	-0.857667	3.52e-31	1.77e-30	Promoter	Hnf4		2L	8930206	8930305	-0.680881	7.13e-06
2L	8239376	8239875	3.51581	8.89e-110	2.36e-109	Promoter	Pvr		2L	17973123	17973397	1.35249	1.02e-19	1.29e-19	3' UTR	btv		2L	7256856	7257205	2.30851	1.82e-34	2.29e-34	Promoter	CG31909		2L	11984377	11984451	1.11276	5.32e-18	6.68e-18	3' UTR	CG16965		2L	8825870	8826469	-1.12577	1.24e-17	3.69e-17	Promoter	SoxN		2L	8930493	8931573	-0.456866	0.000510548
2L	8245831	8246481	2.64658	5.65e-263	2.94e-262	Exon (FBtr0306391/FBgn0032010, exon 11 of 14)	CG43057		2L	18012555	18013029	2.19437	4.14e-29	6.27e-29	Promoter	rdo		2L	7275630	7275679	1.43118	3.23e-09	3.24e-09	Exon (FBtr0089291/FBgn0010453, exon 1 of 4)	Wnt4		2L	11986863	11987979	1.79018	5.3e-271	6.05e-270	Promoter	CG6686		2L	8828245	8828894	-0.551824	0.00197056	0.00228538	3' UTR	SoxN		2L	8931824	8932198	-0.925527	0.00355378
2L	8247115	8247314	1.38891	5.36e-47	8.75e-47	Exon (FBtr0306391/FBgn0032010, exon 8 of 14)	CG43057		2L	18120020	18120119	2.08745	3.22e-20	4.12e-20	Promoter	CG5758		2L	7275730	7276729	3.35107	8.99e-180	2.37e-179	Promoter	Wnt4		2L	12041729	12041928	1.35462	9.03e-14	1.02e-13	Promoter	asRNA:CR46070		2L	8925286	8925460	-0.735898	0.00012302	0.000157294	Exon (FBtr0112648/FBgn0085427, exon 4 of 11)	Tsp29Fa		2L	8932624	8933173	-0.873037	2.11e-12
2L	8249640	8250014	1.41014	3.24e-55	5.73e-55	Exon (FBtr0306391/FBgn0032010, exon 8 of 14)	CG8086		2L	18122843	18123695	2.56917	0	0	Promoter	CG5758		2L	7276830	7277171	3.63303	2.51e-66	4e-66	Promoter	Wnt4		2L	12045593	12045642	1.23451	0	0	Promoter	CG6785		2L	8929262	8929536	-0.751974	2.81e-14	7.08e-14	Exon (FBtr0112648/FBgn0085427, exon 9 of 11)	Tsp29Fa		2L	8945120	8946507	-0.670416	0.000214457
2L	8251283	8252234	1.5215	1.05e-33	1.47e-33	Promoter	CG8086		2L	18132998	18133447	1.99149	2.62e-105	9.94e-105	3' UTR	kel		2L	7333814	7334588	3.23835	0	0	Promoter	Wnt6		2L	12045668	12045892	1.30021	0	0	Promoter	CG6770		2L	8929806	8929855	-0.671179	0.00320881	0.00366172	Exon (FBtr0112648/FBgn0085427, exon 10 of 11)	Tsp29Fa		2L	8957561	8958110	-1.86014	3.65e-22
2L	8325129	8325203	1.69563	3.39e-19	3.85e-19	Promoter	CG7781		2L	18137658	18137957	1.80235	2.54e-54	5.65e-54	Promoter	kel		2L	7334764	7335088	1.86361	3.68e-61	5.65e-61	5' UTR	Wnt6		2L	12085483	12085827	1.53532	1.81e-21	2.46e-21	Promoter	prd		2L	8930493	8931548	-0.746332	6.08e-08	1.02e-07	3' UTR	Tsp29Fa		2L	8962533	8963067	-2.1457	1.15e-68
2L	8341299	8341348	1.74787	2.92e-13	3.04e-13	3' UTR	CG14273		2L	18152090	18152289	1.42697	5.23e-38	9.16e-38	Promoter	Socs36E		2L	7382452	7382526	2.06443	1.17e-62	1.82e-62	3' UTR	ninaC		2L	12085649	12085848	1.62948	4.21e-17	5.17e-17	Promoter	prd		2L	8932649	8933123	-0.793082	2.01e-08	3.5e-08	Promoter	Tsp29Fa		2L	8964957	8965281	-1.8746	1.11e-10
2L	8346620	8346719	1.82876	4.26e-52	7.31e-52	Promoter	CG7778		2L	18184084	18184208	1.23358	9.23e-33	1.5e-32	Promoter	Ptp36E		2L	7383417	7383944	1.78582	0	0	3' UTR	CG5149		2L	12096051	12096375	1.53526	2.08e-37	3.86e-37	Promoter	CG6712		2L	8945095	8946507	-0.80103	5.86e-05	7.72e-05	Promoter	C1GalTA		2L	9066407	9066731	-0.784601	0.00559299
2L	8366288	8367163	1.42031	5.15e-111	1.38e-110	Promoter	Pp2A-29B		2L	18184334	18184433	1.348	3.06e-27	4.48e-27	Promoter	Ptp36E		2L	7408503	7408600	1.8773	4.86e-149	1.15e-148	3' UTR	CG5181		2L	12103776	12104050	1.70862	1.69e-18	2.15e-18	Promoter	ThrRS		2L	8962533	8963017	-2.14841	1.33e-47	1.06e-46	Promoter	CG32985		2L	9098096	9098145	-1.29612	4.08e-07
2L	8369784	8370083	1.9471	0	0	Promoter	CG17292		2L	18320202	18320726	2.51339	0	0	Promoter	Fas3		2L	7408533	7408632	1.74963	1.12e-23	1.29e-23	3' UTR	CG5181		2L	12201409	12201683	1.90701	5.27e-24	7.54e-24	Promoter	bru1		2L	9066407	9066731	-1.78839	3.66e-09	6.72e-09	5' UTR	lncRNA:CR44483		2L	9165471	9165990	-0.899121	3.38e-25
2L	8404092	8404291	1.35426	1.5e-37	2.21e-37	Promoter	lncRNA:CR44991		2L	18392121	18392354	1.48445	3.33e-24	4.63e-24	3' UTR	lncRNA:CR44486		2L	7412417	7413614	2.24688	3.52e-210	1.02e-209	Promoter	chm		2L	12241326	12241650	1.73028	0	0	Exon (FBtr0080344/FBgn0000114, exon 2 of 12)	bru1		2L	9165496	9165745	-0.849255	1.93e-12	4.37e-12	Promoter	CG9586		2L	9239384	9239992	-0.627497	2.01e-12
2L	8408737	8408836	1.72051	2.06e-29	2.72e-29	3' UTR	CG13397		2L	18392405	18392529	1.60799	4.2e-30	6.49e-30	3' UTR	lncRNA:CR44486		2L	7423920	7424319	2.88669	3.11e-108	6.18e-108	Promoter	lncRNA:CR43857		2L	12271277	12271969	1.98438	0	0	Promoter	bru1		2L	9239434	9239683	-0.879038	4.3e-12	9.52e-12	Exon (FBtr0303871/FBgn0041092, exon 5 of 14)	tRNA:Thr-AGT-1-1		2L	9240918	9241448	-0.524281	7.97e-08
2L	8413294	8413468	1.51386	2.33e-29	3.07e-29	3' UTR	CG13397		2L	18392605	18392904	1.85843	1.21e-27	1.78e-27	3' UTR	lncRNA:CR44486		2L	7428570	7428917	1.6107	2.09e-242	6.67e-242	Promoter	muc		2L	12287551	12288921	2.04113	1.01e-31	1.7e-31	Promoter	bru1		2L	9240968	9241167	-0.338983	0.00707566	0.00786597	Exon (FBtr0303871/FBgn0041092, exon 6 of 14)	tRNA:Thr-AGT-1-1		2L	9241905	9242354	-0.338798	6.24e-05
2L	8429458	8430875	2.41576	0	0	3' UTR	Akap200		2L	18445507	18445556	1.17145	1.33e-39	2.4e-39	Exon (FBtr0081088/FBgn0086707, exon 3 of 3)	RpS26		2L	7498505	7498954	2.2195	8.68e-277	3.04e-276	3' UTR	Obp28a		2L	12373600	12374074	1.77023	6.84e-137	3.74e-136	5' UTR	bru2		2L	9241930	9242304	-0.557033	1.71e-08	3.01e-08	Exon (FBtr0303871/FBgn0041092, exon 8 of 14)	tRNA:Thr-AGT-1-1		2L	9242530	9242854	-0.521083	6.45e-06
2L	8439376	8439600	1.51905	1.28e-20	1.48e-20	Exon (FBtr0346117/FBgn0002887, exon 3 of 4)	mus201		2L	18447496	18448376	1.71533	1.51e-221	1.17e-220	Promoter	ncm		2L	7643605	7644254	2.07186	3.65e-210	1.06e-209	3' UTR	lncRNA:CR44800		2L	12434552	12434726	1.38033	2.01e-55	4.95e-55	Promoter	SC35		2L	9242530	9242854	-0.751752	3.8e-09	6.96e-09	Exon (FBtr0303871/FBgn0041092, exon 8 of 14)	tRNA:Thr-AGT-1-1		2L	9291102	9291601	-0.678996	7.67e-147
2L	8509294	8509718	2.96282	8.97e-250	4.47e-249	3' UTR	CG13096		2L	18448502	18448626	1.4263	3.45e-64	8.68e-64	Promoter	ncm		2L	7674546	7674995	3.20443	6.96e-78	1.19e-77	Promoter	Slob		2L	12434579	12434665	1.28344	2.19e-26	3.29e-26	Promoter	SC35		2L	9242980	9243104	-1.03552	0.000403845	0.000494436	Exon (FBtr0303871/FBgn0041092, exon 9 of 14)	tRNA:Thr-AGT-1-1		2L	9292102	9292301	-0.614303	3.34e-18
2L	8509894	8509968	1.7873	7.87e-35	1.12e-34	Exon (FBtr0343426/FBgn0032050, exon 2 of 2)	CG13096		2L	18448652	18448776	1.21882	1.9e-34	3.17e-34	Promoter	ncm		2L	7683219	7683718	2.59823	3.78e-302	1.42e-301	Exon (FBtr0079474/FBgn0040299, exon 5 of 5)	lncRNA:CR44148		2L	12435202	12436692	1.19743	1.2e-61	3.19e-61	Promoter	eRF3		2L	9243486	9244438	-0.981444	4.82e-18	1.45e-17	Exon (FBtr0303871/FBgn0041092, exon 10 of 14)	aust		2L	9295202	9295476	-1.06084	3.06e-45
2L	8512880	8513079	2.26249	6.64e-34	9.32e-34	Exon (FBtr0079697/FBgn0032051, exon 2 of 3)	CG13096		2L	18450730	18450854	1.02291	1.94e-46	3.89e-46	Exon (FBtr0081087/FBgn0284256, exon 4 of 5)	ncm		2L	7702805	7702854	1.56627	4.66e-20	5.13e-20	Promoter	Tep3		2L	12437827	12437926	1.35764	2.9e-53	6.92e-53	Exon (FBtr0080369/FBgn0020443, exon 2 of 7)	eRF3		2L	9245413	9245687	-1.0495	1.89e-14	4.8e-14	Exon (FBtr0303871/FBgn0041092, exon 13 of 14)	aust		2L	9437469	9437943	-2.21031	1.66e-28
2L	8513155	8513229	1.88019	9.26e-24	1.13e-23	Exon (FBtr0079697/FBgn0032051, exon 2 of 3)	CG13096		2L	18485492	18485841	1.90766	7.3e-45	1.43e-44	Promoter	grnd		2L	7763363	7764584	2.0858	1.28e-164	3.2e-164	Promoter	CG46025		2L	12456865	12457314	1.31115	0	0	3' UTR	mir-967		2L	9291102	9291576	-0.651958	3.45e-94	7.03e-93	3' UTR	lncRNA:CR42844		2L	9494751	9494825	-1.12744	3.7e-19
2L	8526574	8527223	2.1541	7.3e-152	2.42e-151	Promoter	lmgB		2L	18517812	18517961	1.67559	3.13e-14	3.56e-14	Promoter	CG10211		2L	7774366	7774590	1.95381	1.53e-20	1.7e-20	3' UTR	CG7179		2L	12457340	12457414	1.08147	2.76e-135	1.5e-134	3' UTR	mir-967		2L	9292077	9292351	-0.753313	2.71e-27	1.2e-26	3' UTR	lncRNA:CR42844		2L	9495474	9496248	-1.95684	2.32e-38
2L	8528224	8528473	1.50752	1.46e-34	2.06e-34	Promoter	lmgB		2L	18533625	18533674	1.21489	4.39e-49	9.13e-49	3' UTR	lncRNA:CR44903		2L	7783440	7783664	1.63797	7.54e-53	1.09e-52	Promoter	CG7154		2L	12491756	12491980	1.20612	3.96e-09	4.04e-09	Promoter	bun		2L	9293652	9293701	-0.742977	1.49e-21	5.31e-21	3' UTR	lncRNA:CR42844		2L	9529490	9529614	-0.508205	0.000408531
2L	8543422	8544849	4.04479	7.64e-114	2.08e-113	Promoter	Sema1a		2L	18533700	18533799	1.23408	5.04e-52	1.09e-51	3' UTR	lncRNA:CR44903		2L	7790041	7790515	2.95694	5.37e-255	1.77e-254	Promoter	CG7149		2L	12538632	12538706	1.38061	3.45e-69	1e-68	Exon (FBtr0300523/FBgn0259176, exon 3 of 7)	bun		2L	9293827	9293876	-0.650216	1.19e-10	2.41e-10	3' UTR	lncRNA:CR42844		2L	9552106	9552980	-0.569755	4.02e-20
2L	8666252	8666576	2.18644	1.27e-35	1.83e-35	3' UTR	Glt		2L	18591141	18591315	1.42352	1.42e-20	1.82e-20	Promoter	CG15160		2L	7799499	7799848	2.28672	0	0	Promoter	Herp		2L	12545997	12546571	2.22979	8.09e-29	1.28e-28	Promoter	bun		2L	9295102	9295476	-0.764486	2.76e-22	1.01e-21	3' UTR	lncRNA:CR42844		2L	9553281	9553480	-0.755016	4.79e-11
2L	8666602	8666676	1.98085	2.76e-19	3.15e-19	3' UTR	Glt		2L	18607170	18607219	1.20967	3.06e-23	4.17e-23	Promoter	CG10333		2L	7802418	7803267	2.20007	0	0	3' UTR	r2d2		2L	12618484	12619108	2.24044	6.41e-156	4e-155	Promoter	nub		2L	9437494	9437893	-2.04589	3.59e-17	1.04e-16	Promoter	numb		2L	9570862	9571311	-0.70369	0.00146701
2L	8669577	8669851	2.15779	2.24e-32	3.08e-32	3' UTR	Glt		2L	18607245	18607319	1.20979	3.08e-28	4.58e-28	Promoter	CG10333		2L	7804474	7804873	2.0165	9.34e-265	3.18e-264	3' UTR	r2d2		2L	12626193	12626467	1.23377	3.85e-41	7.59e-41	Exon (FBtr0112642/FBgn0085424, exon 5 of 6)	nub		2L	9494751	9494825	-1.10341	5.35e-16	1.47e-15	Promoter	Gdi		2L	9576322	9576583	-1.9113	2.66e-27
2L	8670902	8671051	1.21556	3.92e-13	4.07e-13	3' UTR	Glt		2L	18607870	18607994	1.34925	1.26e-40	2.31e-40	Exon (FBtr0081072/FBgn0032690, exon 2 of 2)	CG10333		2L	7810198	7810697	2.70527	0	0	Promoter	cdc14		2L	12710668	12710742	1.15195	3.25e-32	5.51e-32	Exon (FBtr0080405/FBgn0032454, exon 1 of 3)	CG5787		2L	9529365	9529414	-0.737663	1.57e-18	4.84e-18	Promoter	CG31883		2L	9616469	9617515	-1.08349	1.03e-27
2L	8675307	8676106	2.30688	0	0	Exon (FBtr0079727/FBgn0001114, exon 3 of 3)	Glt		2L	18688530	18688629	1.26971	4.65e-17	5.59e-17	Promoter	msl-1		2L	7819929	7820228	1.64333	1.22e-149	2.87e-149	Promoter	CG7115		2L	12710843	12710992	1.32547	1.2e-45	2.55e-45	Exon (FBtr0080405/FBgn0032454, exon 1 of 3)	CG5787		2L	9529440	9529614	-0.366397	0.00190526	0.00221261	Promoter	CG31883		2L	9682315	9682539	-1.13818	7.19e-09
2L	8676132	8676656	1.92443	0	0	Exon (FBtr0079727/FBgn0001114, exon 3 of 3)	tRNA:Asp-GTC-1-7		2L	18695057	18695506	1.74241	1.05e-145	5.4e-145	Promoter	CG10383		2L	7821552	7822686	3.12645	0	0	Promoter	CG7115		2L	12716371	12716420	1.28791	6.22e-19	7.96e-19	Exon (FBtr0301163/FBgn0032455, exon 3 of 5)	MRP		2L	9552256	9552955	-0.660795	2.77e-19	8.87e-19	3' UTR	jp		2L	9684065	9684314	-0.888578	1.69e-36
2L	8676682	8676731	1.35678	2.02e-59	3.72e-59	3' UTR	tRNA:Asp-GTC-1-7		2L	18708121	18708420	1.59538	6.64e-198	4.64e-197	Promoter	Faf2		2L	7823688	7824096	1.68019	0	0	Exon (FBtr0331234/FBgn0027515, exon 3 of 6)	CG7115		2L	12817000	12817249	2.01804	4e-28	6.23e-28	3' UTR	kek1		2L	9576322	9576608	-1.62976	8.5e-20	2.79e-19	Promoter	Mtpalpha		2L	9708921	9709707	-1.0474	2.51e-182
2L	8688065	8688339	1.35559	2.84e-99	7.09e-99	Exon (FBtr0079747/FBgn0004914, exon 7 of 8)	Trs23		2L	18731722	18732346	2.03967	6.02e-34	9.97e-34	Promoter	lncRNA:CR44768		2L	7831775	7831974	1.83309	0	0	3' UTR	mts		2L	12818625	12819149	1.8766	3.29e-70	9.67e-70	3' UTR	kek1		2L	9616469	9617065	-1.57921	4.95e-21	1.71e-20	Promoter	GlcAT-S		2L	9714337	9714611	-1.00138	8.62e-23
2L	8689858	8691093	2.05445	2.75e-302	1.62e-301	Promoter	Hnf4		2L	18763424	18763673	1.43224	6.18e-32	9.87e-32	3' UTR	ham		2L	7832125	7832849	2.48845	0	0	3' UTR	mts		2L	12821700	12822787	2.80182	2.36e-272	2.71e-271	Promoter	kek1		2L	9617141	9617365	-0.96259	5.3e-13	1.24e-12	Promoter	GlcAT-S		2L	9715562	9715836	-0.98743	2.03e-15
2L	8825870	8826469	3.01584	3.02e-236	1.44e-235	Promoter	SoxN		2L	18765332	18765431	1.10236	1.15e-09	1.18e-09	Exon (FBtr0332016/FBgn0045852, exon 4 of 5)	ham		2L	7846530	7846854	2.06322	4.8e-34	6.01e-34	3' UTR	CG14537		2L	12978349	12978498	1.0703	3.72e-238	3.61e-237	Promoter	Vha68-3		2L	9684040	9684314	-0.784624	6.19e-26	2.61e-25	3' UTR	lncRNA:CR44150		2L	9717112	9717361	-0.75875	5.08e-10
2L	8828245	8828894	2.13059	2.04e-58	3.72e-58	3' UTR	SoxN		2L	18813852	18813926	1.20722	2.96e-29	4.49e-29	Promoter	CG42305		2L	7878626	7879150	2.39438	6.77e-46	9.29e-46	Promoter	spz3		2L	13004480	13004754	1.58552	1.7e-16	2.06e-16	Promoter	Tor		2L	9684490	9684764	-0.905597	1.93e-41	1.3e-40	3' UTR	lncRNA:CR44150		2L	9742616	9743640	-0.829889	2.67e-19
2L	8829470	8829669	1.96765	3.69e-21	4.33e-21	3' UTR	SoxN		2L	18835410	18835859	1.43607	1.25e-217	9.44e-217	Exon (FBtr0081120/FBgn0032717, exon 8 of 8)	CG10600		2L	7879176	7879525	2.86942	6.16e-42	8.21e-42	Promoter	spz3		2L	13017864	13018825	1.46063	1.99e-102	8.28e-102	Promoter	CG9934		2L	9684965	9685039	-1.11991	1.07e-47	8.59e-47	3' UTR	lncRNA:CR44150		2L	9758367	9759717	-0.977136	3.55e-09
2L	8922989	8923213	1.74148	1.6e-16	1.74e-16	Exon (FBtr0112648/FBgn0085427, exon 3 of 11)	Tsp29Fa		2L	18837985	18839484	1.89485	0	0	Promoter	CG10600		2L	7892962	7893086	2.32975	7.47e-58	1.12e-57	3' UTR	Spn28Db		2L	13020372	13020721	1.28963	2.15e-65	5.98e-65	Promoter	A16		2L	9702967	9703116	-1.34683	6.45e-05	8.46e-05	3' UTR	CG31710		2L	9782384	9782983	-1.72467	4.13e-98
2L	8925286	8925460	1.6004	1.7e-30	2.29e-30	Exon (FBtr0112648/FBgn0085427, exon 4 of 11)	Tsp29Fa		2L	18880923	18881047	1.67252	4.34e-18	5.33e-18	Promoter	tup		2L	7975396	7975695	1.53598	6.36e-75	1.07e-74	Exon (FBtr0112718/FBgn0085450, exon 2 of 3)	Snoo		2L	13021868	13022017	1.39387	1.67e-47	3.66e-47	Promoter	A16		2L	9708921	9709707	-1.42094	3.17e-277	4.17e-275	3' UTR	CG4364		2L	9795442	9795691	-0.667707	0.00068064
2L	8929262	8929536	1.78713	1.74e-136	5.39e-136	Exon (FBtr0112648/FBgn0085427, exon 9 of 11)	Tsp29Fa		2L	18987171	18987245	1.32979	9.43e-31	1.47e-30	Promoter	Swip-1		2L	7975896	7975945	1.53902	3.41e-46	4.68e-46	Exon (FBtr0112718/FBgn0085450, exon 2 of 3)	Snoo		2L	13023643	13023842	1.32078	3.7e-220	3.27e-219	Exon (FBtr0310277/FBgn0262160, exon 7 of 7)	A16		2L	9714312	9714611	-0.738087	3.76e-13	8.9e-13	3' UTR	CG4364		2L	9796492	9796816	-1.13273	8.25e-11
2L	8929806	8929855	1.29434	9.12e-14	9.55e-14	Exon (FBtr0112648/FBgn0085427, exon 10 of 11)	Tsp29Fa		2L	19045955	19046054	1.15873	4.78e-72	1.32e-71	Promoter	Acn		2L	7975971	7977195	4.27687	0	0	Promoter	Snoo		2L	13023993	13024117	1.17044	3.8e-80	1.26e-79	Exon (FBtr0310277/FBgn0262160, exon 7 of 7)	A16		2L	9715562	9715811	-0.72885	5.48e-08	9.27e-08	3' UTR	CG4364		2L	9869541	9869715	-0.667023	8.43e-05
2L	8930493	8931548	2.47891	8.79e-135	2.69e-134	3' UTR	Tsp29Fa		2L	19046180	19046504	1.4984	6.33e-180	4.03e-179	Promoter	Acn		2L	7993141	7993215	1.89365	1.48e-31	1.81e-31	Promoter	pes		2L	13025093	13025467	1.32648	2.21e-211	1.87e-210	Exon (FBtr0310277/FBgn0262160, exon 7 of 7)	A16		2L	9717112	9717386	-0.706998	1.17e-08	2.08e-08	3' UTR	CG4364		2L	9912936	9913060	-0.869198	1.29e-05
2L	8932674	8933123	1.65157	1.59e-59	2.93e-59	Promoter	Tsp29Fa		2L	19047334	19047776	1.50899	2.69e-95	9.37e-95	Exon (FBtr0081144/FBgn0263198, exon 2 of 5)	CG10470		2L	7993501	7994184	4.07388	0	0	Promoter	pes		2L	13026999	13027323	1.28191	1.64e-117	7.77e-117	Exon (FBtr0336617/FBgn0262160, exon 6 of 7)	A16		2L	9742666	9743690	-0.664838	5.3e-12	1.17e-11	5' UTR	Nckx30C		2L	9936929	9938100	-0.850422	3.73e-48
2L	8945095	8946507	1.46568	1.33e-24	1.64e-24	Promoter	C1GalTA		2L	19054628	19054802	1.209	3.68e-42	6.92e-42	Promoter	CG10492		2L	7998869	7999249	2.60875	0	0	Promoter	Sirup		2L	13028513	13029078	1.16746	1.22e-106	5.22e-106	Exon (FBtr0310277/FBgn0262160, exon 4 of 7)	A16		2L	9758392	9758691	-1.11003	3.76e-08	6.43e-08	Promoter	zf30C		2L	9937232	9938106	-0.894588	4.61e-41
2L	8962533	8963017	3.47444	1.47e-252	7.42e-252	Promoter	CG32985		2L	19056265	19056314	1.21952	8.83e-17	1.05e-16	Exon (FBtr0113043/FBgn0032748, exon 3 of 3)	CG10492		2L	8005323	8005372	1.33916	1.52e-46	2.1e-46	Exon (FBtr0079549/FBgn0031973, exon 2 of 2)	Wwox		2L	13030363	13030687	1.38518	3.74e-179	2.68e-178	Exon (FBtr0310277/FBgn0262160, exon 3 of 7)	A16		2L	9762774	9763010	-0.858873	3.01e-05	4.07e-05	Promoter	Taf11		2L	9961318	9961642	-0.697408	3.09e-13
2L	9066407	9066731	2.88704	5.95e-43	9.34e-43	5' UTR	lncRNA:CR44483		2L	19056790	19057064	1.33245	4.32e-60	1.03e-59	Exon (FBtr0113043/FBgn0032748, exon 3 of 3)	Phlpp		2L	8011605	8011854	1.91428	2.95e-18	3.19e-18	Promoter	Tg		2L	13031088	13031162	1.25674	4.83e-58	1.23e-57	Exon (FBtr0310277/FBgn0262160, exon 3 of 7)	A16		2L	9782384	9782958	-1.90871	1.55e-115	4.45e-114	Promoter	IP3K1		2L	9961323	9961647	-0.698933	3.14e-13
2L	9165496	9165745	1.78497	2.45e-92	5.87e-92	Promoter	CG9586		2L	19068792	19069166	1.64437	5.39e-43	1.02e-42	Promoter	CG10702		2L	8036878	8037223	1.43304	9.68e-106	1.9e-105	Exon (FBtr0306000/FBgn0044323, exon 5 of 6)	CG7367		2L	13059243	13060140	2.36751	0	0	Promoter	CG9932		2L	9795417	9795716	-0.609574	0.003518	0.00399916	3' UTR	CG13123		2L	9963799	9963848	-1.51196	3.47e-07
2L	9239434	9239683	1.37837	3.83e-50	6.46e-50	Exon (FBtr0303871/FBgn0041092, exon 5 of 14)	tRNA:Thr-AGT-1-1		2L	19079856	19080130	1.53355	1.24e-23	1.71e-23	Promoter	CG10700		2L	8038449	8038548	1.80793	2.89e-87	5.19e-87	3' UTR	CG7367		2L	13090053	13090377	1.89999	7.77e-21	1.04e-20	Promoter	lncRNA:CR44197		2L	9796267	9796441	-0.602916	0.00608679	0.00680968	3' UTR	CG13123		2L	9966858	9967157	-1.39015	2.26e-12
2L	9240968	9241167	1.4141	1.77e-52	3.05e-52	Exon (FBtr0303871/FBgn0041092, exon 6 of 14)	tRNA:Thr-AGT-1-1		2L	19080156	19080569	1.62971	1.18e-24	1.65e-24	3' UTR	CG10700		2L	8039149	8039273	1.79097	2.49e-193	6.9e-193	Promoter	CG7367		2L	13166214	13166463	1.20653	5.12e-66	1.43e-65	Promoter	DnaJ-H		2L	9796517	9796891	-1.01614	1.05e-07	1.73e-07	3' UTR	CG13123		2L	10003832	10004539	-1.01495	4.42e-19
2L	9241930	9242304	1.80545	1.75e-129	5.21e-129	Exon (FBtr0303871/FBgn0041092, exon 8 of 14)	tRNA:Thr-AGT-1-1		2L	19119910	19120306	1.76174	3.6e-85	1.14e-84	Promoter	Ddc		2L	8103169	8103218	1.86574	1.84e-24	2.12e-24	Exon (FBtr0079574/FBgn0261822, exon 4 of 10)	Bsg		2L	13192774	13192848	1.34935	4.58e-35	8.14e-35	Promoter	Edem2		2L	9869541	9869815	-1.21777	5.03e-12	1.11e-11	5' UTR	nAChRalpha6		2L	10005467	10005577	-0.792546	1.27e-05
2L	9242530	9242854	1.86182	1.47e-85	3.34e-85	Exon (FBtr0303871/FBgn0041092, exon 8 of 14)	tRNA:Thr-AGT-1-1		2L	19190342	19190741	3.12774	2.72e-91	9.11e-91	Promoter	drl		2L	8107825	8108274	2.43365	0	0	3' UTR	mon2		2L	13202329	13202403	1.23319	4.04e-82	1.36e-81	Promoter	CG16972		2L	9912936	9913085	-1.50013	1.72e-12	3.91e-12	Promoter	Srp54		2L	10005603	10005827	-0.636992	5.9e-11
2L	9242980	9243104	1.91877	2.8e-19	3.19e-19	Exon (FBtr0303871/FBgn0041092, exon 9 of 14)	tRNA:Thr-AGT-1-1		2L	19260332	19260806	1.56293	5.06e-58	1.18e-57	Exon (FBtr0081227/FBgn0051797, exon 1 of 1)	CG31797		2L	8109875	8110224	3.11741	1.15e-145	2.68e-145	3' UTR	mon2		2L	13202564	13202688	1.19782	2.69e-81	8.99e-81	Promoter	CG16972		2L	9913111	9913185	-1.26193	4.68e-13	1.1e-12	Promoter	Srp54		2L	10005853	10005902	-0.639517	2.55e-10
2L	9243486	9244438	1.98555	1.27e-125	3.71e-125	Exon (FBtr0303871/FBgn0041092, exon 10 of 14)	aust		2L	19299679	19299928	1.60958	1.48e-57	3.42e-57	Promoter	CG17564		2L	8110450	8111099	2.73189	0	0	3' UTR	mon2		2L	13203812	13203961	1.62743	3.17e-40	6.17e-40	Promoter	Pect		2L	9937029	9938100	-1.19165	1.35e-71	1.83e-70	Promoter	asRNA:CR45007		2L	10008615	10008839	-0.658915	6.74e-10
2L	9245413	9245687	1.85206	1.91e-75	4.04e-75	Exon (FBtr0303871/FBgn0041092, exon 13 of 14)	aust		2L	19362764	19363227	2.06941	1.53e-21	2.02e-21	Promoter	dnt		2L	8112375	8112724	2.04451	9.34e-144	2.16e-143	3' UTR	mon2		2L	13219540	13219814	1.22568	6.52e-37	1.19e-36	Promoter	CG9426		2L	9937232	9938106	-1.22631	6.28e-59	6.58e-58	Promoter	asRNA:CR45007		2L	10010927	10011276	-0.836176	5.27e-96
2L	9291102	9291576	2.14953	0	0	3' UTR	lncRNA:CR42844		2L	19493711	19494035	1.17447	2.62e-38	4.62e-38	Promoter	swm		2L	8112800	8112849	2.27478	3.62e-105	7.1e-105	3' UTR	mon2		2L	13261008	13261207	1.85715	3.89e-33	6.69e-33	Promoter	CG44085		2L	9961293	9961642	-0.93061	1.35e-18	4.19e-18	Promoter	asRNA:CR43683		2L	10059394	10059593	-0.450546	2.4e-54
2L	9292077	9292351	1.4164	1.61e-182	6.14e-182	3' UTR	lncRNA:CR42844		2L	19500794	19500993	1.29292	1.18e-22	1.59e-22	Exon (FBtr0081246/FBgn0040268, exon 4 of 4)	Top3alpha		2L	8114100	8114374	2.08597	3.61e-200	1.02e-199	3' UTR	mon2		2L	13271950	13273035	1.39703	2.16e-259	2.31e-258	Exon (FBtr0334851/FBgn0264894, exon 4 of 11)	CG44085		2L	9961298	9961647	-0.95515	2.17e-19	6.99e-19	Promoter	asRNA:CR43683		2L	10059994	10060093	-0.410858	9.2e-09
2L	9293652	9293701	1.33334	1.2e-131	3.62e-131	3' UTR	lncRNA:CR42844		2L	19571595	19572576	1.73109	3e-67	7.87e-67	Promoter	spi		2L	8114400	8114449	2.04621	7.7e-75	1.29e-74	3' UTR	mon2		2L	13274665	13275028	1.21003	3.78e-40	7.36e-40	Exon (FBtr0334851/FBgn0264894, exon 8 of 11)	CG44085		2L	9966833	9967132	-1.1127	2.93e-07	4.67e-07	Promoter	Dref		2L	10103889	10104799	-0.937836	2.4e-05
2L	9293827	9293876	1.3126	2.84e-74	5.93e-74	3' UTR	lncRNA:CR42844		2L	19580171	19580220	1.06941	5.06e-08	5.08e-08	Promoter	CG10268		2L	8115275	8116374	3.27554	0	0	3' UTR	mon2		2L	13280078	13280327	1.30826	1.76e-22	2.44e-22	Exon (FBtr0334863/FBgn0264894, exon 8 of 9)	asRNA:CR44083		2L	10007765	10007989	-0.77468	1.27e-15	3.43e-15	3' UTR	Trp1		2L	10144876	10145850	-2.04597	1.65e-73
2L	9295102	9295476	2.11262	0	0	3' UTR	lncRNA:CR42844		2L	19586623	19587261	2.62514	8.16e-87	2.61e-86	Promoter	Lar		2L	8123399	8123704	1.65264	2.42e-12	2.47e-12	Promoter	mon2		2L	13290197	13290846	1.87132	2.58e-43	5.26e-43	Promoter	CG31729		2L	10008665	10008839	-0.33484	0.00631473	0.00705386	Promoter	Trp1		2L	10151046	10151245	-0.839186	6.66e-11
2L	9437494	9437893	4.07311	1.19e-130	3.56e-130	Promoter	numb		2L	19606679	19607078	2.47881	5.16e-35	8.68e-35	Promoter	CG46244		2L	8127151	8127650	3.041	0	0	Promoter	CG8668		2L	13296409	13296733	1.50561	3.06e-54	7.39e-54	Promoter	CG31729		2L	10010927	10011251	-0.934862	3.39e-89	6.32e-88	Promoter	Trp1		2L	10202995	10204231	-0.729803	6.73e-12
2L	9494751	9494825	1.4861	9.63e-54	1.68e-53	Promoter	Gdi		2L	19611007	19611331	1.94873	1.29e-33	2.12e-33	Promoter	Lar		2L	8131765	8132024	1.4566	2.86e-57	4.27e-57	Exon (FBtr0079576/FBgn0031988, exon 2 of 4)	CG8668		2L	13308591	13308765	1.55503	6.98e-20	9.12e-20	5' UTR	CG43779		2L	10012487	10012536	-0.993513	1.25e-09	2.37e-09	3' UTR	Trp1		2L	10237357	10238056	-2.09994	2.7e-32
2L	9529365	9529414	1.60955	1.41e-156	4.78e-156	Promoter	CG31883		2L	19756422	19756846	2.37975	1.99e-25	2.82e-25	Promoter	CG10631		2L	8132050	8132099	1.49438	1.69e-28	2.02e-28	Exon (FBtr0079576/FBgn0031988, exon 3 of 4)	CG8668		2L	13308816	13308865	1.38061	1.58e-12	1.74e-12	5' UTR	CG43779		2L	10059369	10059618	-0.427512	3.79e-46	2.92e-45	3' UTR	Spn31A		2L	10259975	10261040	-1.56712	3.29e-25
2L	9529440	9529614	1.46208	5.74e-65	1.11e-64	Promoter	CG31883		2L	19909569	19909793	1.26406	1.18e-14	1.35e-14	Exon (FBtr0329838/FBgn0263873, exon 7 of 16)	lncRNA:CR43097		2L	8152920	8153069	1.49207	3.8e-75	6.38e-75	Exon (FBtr0339672/FBgn0263256, exon 2 of 5)	PAPLA1		2L	13364333	13364757	1.40684	1.45e-71	4.34e-71	Exon (FBtr0080473/FBgn0022069, exon 1 of 1)	Nnp-1		2L	10059994	10060093	-0.299008	6.88e-05	8.99e-05	Promoter	Spn31A		2L	10262645	10263244	-0.763596	1.34e-24
2L	9552256	9552955	2.00331	3.05e-308	1.83e-307	3' UTR	jp		2L	19925394	19925643	1.82883	1.06e-27	1.56e-27	5' UTR	lncRNA:CR43827		2L	8153320	8153494	1.69576	1.31e-124	2.79e-124	Exon (FBtr0339672/FBgn0263256, exon 2 of 5)	PAPLA1		2L	13369629	13369778	1.36993	7.34e-40	1.42e-39	Promoter	CG31855		2L	10144876	10145325	-1.80664	2.55e-21	8.96e-21	Promoter	CG4839		2L	10265021	10265095	-1.08318	0.000195308
2L	9555751	9556815	3.002	0	0	5' UTR	jp		2L	19960713	19960909	1.05477	1.15e-52	2.51e-52	Promoter	CG34051		2L	8153520	8153569	1.73161	3.34e-77	5.69e-77	Exon (FBtr0339672/FBgn0263256, exon 2 of 5)	PAPLA1		2L	13386690	13387055	1.18361	5.74e-41	1.13e-40	Promoter	Ing5		2L	10145376	10145850	-1.86965	3.71e-31	1.86e-30	Promoter	CG4839		2L	10320652	10321750	-1.73801	2.61e-07
2L	9570987	9571311	2.69738	2.92e-55	5.15e-55	Promoter	brwl		2L	19963075	19963274	1.36681	6.54e-248	5.66e-247	Promoter	CG16772		2L	8155860	8156724	2.29528	5.55e-47	7.7e-47	Promoter	PAPLA1		2L	13484345	13484669	2.28751	3.3e-37	6.08e-37	5' UTR	CG42784		2L	10146701	10147175	-1.76111	7.69e-35	4.32e-34	5' UTR	CG4839		2L	10390476	10390900	-0.485748	7.78e-09
2L	9576322	9576608	1.6237	8.12e-41	1.24e-40	Promoter	Mtpalpha		2L	20016826	20017075	1.95838	5.57e-26	7.95e-26	Promoter	CG43861		2L	8163073	8163497	3.91717	1.17e-80	2.02e-80	Promoter	Piezo		2L	13498027	13498201	1.38149	2.59e-19	3.34e-19	3' UTR	CG42784		2L	10202205	10202254	0.692822	3.27e-06	4.81e-06	3' UTR	RpL7		2L	10391851	10392625	-0.748628	5.6e-27
2L	9616469	9617065	2.51695	6.59e-102	1.67e-101	Promoter	GlcAT-S		2L	20028115	20028314	1.35083	3.55e-34	5.9e-34	Promoter	sNPF		2L	8183688	8184382	2.48835	6.36e-54	9.25e-54	Exon (FBtr0335175/FBgn0264953, exon 20 of 30)	CG34134		2L	13610204	13610453	1.3027	7.15e-35	1.26e-34	Promoter	mir-2489		2L	10202995	10204231	-0.823012	1.61e-11	3.45e-11	Promoter	CG34159		2L	10399816	10400540	-1.16382	4.55e-130
2L	9617141	9617365	1.75804	1.1e-73	2.28e-73	Promoter	GlcAT-S		2L	20066666	20066715	1.21883	1.03e-23	1.42e-23	Promoter	bwa		2L	8204848	8205132	2.11246	8.22e-278	2.89e-277	Promoter	SLC5A11		2L	13636530	13636779	1.53406	2.61e-26	3.9e-26	3' UTR	lncRNA:CR43410		2L	10206757	10206806	-0.536962	0.00625237	0.00698669	Promoter	Snx17		2L	10408844	10409168	-0.769496	1.03e-93
2L	9682315	9682539	2.07268	1.23e-43	1.94e-43	3' UTR	lncRNA:CR44150		2L	20082662	20082811	1.16641	3.95e-254	3.53e-253	3' UTR	fok		2L	8204854	8205203	2.11823	9.4e-280	3.32e-279	Promoter	SLC5A11		2L	13637372	13637696	1.94088	5.32e-53	1.26e-52	3' UTR	ics		2L	10237357	10238031	-2.13297	1.35e-19	4.38e-19	Promoter	mthl15		2L	10457658	10457882	-1.29666	1.29e-50
2L	9684040	9684314	1.64326	6.89e-198	2.82e-197	3' UTR	lncRNA:CR44150		2L	20097904	20098153	1.61293	4.26e-21	5.56e-21	Promoter	Kua		2L	8210400	8210813	1.50943	1.03e-70	1.69e-70	Promoter	Su(var)205		2L	13665525	13665749	1.43872	4.17e-53	9.92e-53	Promoter	CG18507		2L	10259975	10261040	-1.95721	4.36e-38	2.68e-37	Promoter	Pten		2L	10488275	10488349	-1.23202	2.54e-08
2L	9684490	9684739	1.31422	1.86e-140	5.89e-140	3' UTR	lncRNA:CR44150		2L	20311219	20312243	2.05363	0	0	Promoter	spir		2L	8223294	8223393	1.63805	3.01e-30	3.65e-30	Exon (FBtr0302147/FBgn0032006, exon 14 of 19)	Snx6		2L	13779647	13780165	1.94446	2.86e-106	1.22e-105	Promoter	CG9008		2L	10262570	10262819	-0.765514	2.57e-08	4.45e-08	Promoter	Rsf1		2L	10490975	10491374	-1.04499	4.97e-07
2L	9684990	9685039	1.38644	1.78e-135	5.46e-135	3' UTR	lncRNA:CR44150		2L	20360019	20360623	1.4653	2.37e-64	5.97e-64	3' UTR	RtGEF		2L	8239176	8239875	4.03647	2.46e-217	7.33e-217	Promoter	Pvr		2L	13803726	13803775	1.20176	1.22e-90	4.49e-90	Promoter	CAH1		2L	10262870	10263019	-0.705643	2.7e-08	4.67e-08	Promoter	Rsf1		2L	10506012	10506779	-1.62873	5.63e-37
2L	9702967	9703116	2.01995	1.57e-15	1.68e-15	3' UTR	CG31710		2L	20426199	20427098	2.5081	4.26e-66	1.1e-65	Promoter	CG31688		2L	8245856	8246695	2.64941	0	0	Exon (FBtr0306391/FBgn0032010, exon 10 of 14)	CG43057		2L	13803801	13803875	1.08646	2.99e-92	1.12e-91	Promoter	CAH1		2L	10294974	10295023	-2.0441	2.09e-07	3.38e-07	Promoter	Hand		2L	10506301	10506825	-1.8156	1.89e-27
2L	9708921	9709707	3.10251	0	0	3' UTR	CG4364		2L	20432312	20432411	1.23582	4.25e-34	7.05e-34	5' UTR	CG31688		2L	8247190	8247239	1.67367	4.33e-95	8.12e-95	Exon (FBtr0306391/FBgn0032010, exon 8 of 14)	CG43057		2L	13814141	13814190	1.27603	5.59e-17	6.84e-17	Promoter	Sos		2L	10308887	10309457	-0.643744	0.0021008	0.00242991	Exon (FBtr0080063/FBgn0027491, exon 2 of 5)	Cdk5alpha		2L	10512946	10513195	-0.499967	1.05e-23
2L	9714312	9714611	1.95205	1.02e-165	3.62e-165	3' UTR	CG4364		2L	20447037	20447161	1.56245	7.15e-13	7.88e-13	3' UTR	CG31683		2L	8249690	8249939	1.63171	4.08e-116	8.42e-116	Exon (FBtr0306391/FBgn0032010, exon 8 of 14)	CG8086		2L	13814216	13814290	1.1532	6.94e-16	8.3e-16	Promoter	Sos		2L	10309508	10309582	-0.690708	0.000147689	0.000187657	Exon (FBtr0080063/FBgn0027491, exon 2 of 5)	Cdk5alpha		2L	10544883	10545657	-2.2554	2.86e-53
2L	9715562	9715811	1.61724	5.26e-67	1.03e-66	3' UTR	CG4364		2L	20454133	20454282	1.59339	3.53e-11	3.73e-11	3' UTR	CG31687		2L	8251283	8252259	1.71813	1.49e-77	2.55e-77	Promoter	CG8086		2L	13814316	13814465	1.22298	4.74e-20	6.24e-20	Promoter	Sos		2L	10390576	10390900	-0.578676	5.77e-09	1.05e-08	Exon (FBtr0332196/FBgn0267821, exon 2 of 2)	da		2L	10641931	10642005	-0.721818	1.94e-67
2L	9717112	9717386	1.67023	4.53e-80	9.87e-80	3' UTR	CG4364		2L	20688514	20688788	1.47776	1.9e-18	2.34e-18	Exon (FBtr0081397/FBgn0014859, exon 3 of 5)	CG2617		2L	8295583	8295632	2.26256	1.15e-23	1.32e-23	Promoter	lncRNA:CR43752		2L	13815831	13815905	1.09375	2.17e-10	2.28e-10	Exon (FBtr0080541/FBgn0001965, exon 3 of 7)	Sos		2L	10391976	10392600	-0.667102	5.87e-17	1.68e-16	Promoter	asRNA:CR45789		2L	10678928	10679352	-0.644875	0.000375397
2L	9742666	9743690	2.89535	0	0	5' UTR	Nckx30C		2L	20688864	20688988	1.33443	1.23e-11	1.31e-11	Exon (FBtr0081397/FBgn0014859, exon 3 of 5)	CG2617		2L	8300533	8301057	2.99688	5.34e-48	7.46e-48	Promoter	Btk29A		2L	13815931	13815980	1.3187	6.63e-16	7.94e-16	Exon (FBtr0080541/FBgn0001965, exon 3 of 7)	Sos		2L	10399891	10400515	-0.985836	2e-74	2.85e-73	Exon (FBtr0080009/FBgn0051716, exon 8 of 17)	Cnot4		2L	10679403	10679677	-1.80319	1.82e-09
2L	9758392	9758691	1.87767	5.13e-39	7.68e-39	Promoter	zf30C		2L	20689389	20690154	1.30977	4.59e-15	5.32e-15	Exon (FBtr0081397/FBgn0014859, exon 2 of 5)	CG2617		2L	8325179	8325228	1.99283	9.03e-33	1.12e-32	Promoter	CG7781		2L	13818800	13819099	1.42932	1.24e-31	2.09e-31	Exon (FBtr0080541/FBgn0001965, exon 6 of 7)	b		2L	10408869	10409118	-0.90287	9.05e-93	1.78e-91	Promoter	Ip259		2L	10692940	10693189	-0.534592	7.14e-200
2L	9762774	9763010	1.53767	7.34e-27	9.35e-27	Promoter	Taf11		2L	20713085	20713384	1.52008	2.86e-18	3.51e-18	Exon (FBtr0081397/FBgn0014859, exon 1 of 5)	Hr38		2L	8341299	8341498	1.63298	1.98e-19	2.17e-19	3' UTR	CG14273		2L	13829216	13829265	1.18189	9.49e-51	2.18e-50	Promoter	Arpc1		2L	10457658	10457857	-1.14918	1.72e-31	8.73e-31	Promoter	LManII		2L	10732703	10733302	-1.01427	1.72e-23
2L	9782384	9782958	3.7635	0	0	Promoter	IP3K1		2L	20713560	20714584	2.16061	7.68e-160	4.27e-159	Promoter	Hr38		2L	8366038	8366087	1.53391	1.85e-114	3.79e-114	Promoter	Pp2A-29B		2L	13835589	13836288	2.41444	4.63e-98	1.84e-97	Promoter	CenG1A		2L	10490975	10491224	-0.944972	0.000262631	0.000326707	Promoter	CG13144		2L	10738053	10738427	-0.843663	0.000197718
2L	9795417	9795716	1.95674	1.85e-37	2.71e-37	3' UTR	CG13123		2L	20748360	20748484	1.20039	4.32e-24	5.99e-24	3' UTR	Amacr		2L	8366113	8367163	1.82838	0	0	Promoter	Pp2A-29B		2L	13879013	13879612	2.35801	4.4e-216	3.83e-215	Promoter	CenG1A		2L	10506012	10506361	-1.39205	5.97e-11	1.23e-10	Promoter	asRNA:CR44224		2L	10739553	10739977	-0.570652	0.00167771
2L	9796267	9796441	1.11002	3.78e-12	3.89e-12	3' UTR	CG13123		2L	20750335	20750584	1.29217	1.5e-64	3.79e-64	3' UTR	Amacr		2L	8369784	8370083	1.84822	0	0	Promoter	CG17292		2L	13901912	13902404	1.28818	9.9e-119	4.72e-118	Exon (FBtr0080562/FBgn0019890, exon 3 of 6)	Smg5		2L	10506437	10506779	-2.04701	1.93e-21	6.83e-21	Promoter	Myo31DF		2L	10753423	10753772	-1.90169	1.12e-13
2L	9796517	9796891	2.69785	7.05e-86	1.6e-85	3' UTR	CG13123		2L	20758294	20758643	1.62303	9.76e-72	2.68e-71	Promoter	dia		2L	8370779	8370828	1.90941	4.51e-13	4.63e-13	Promoter	asRNA:CR45341		2L	13904141	13904265	1.17619	5.68e-09	5.77e-09	Promoter	Smg5		2L	10506451	10506825	-1.95249	1.11e-20	3.78e-20	Promoter	Myo31DF		2L	10761191	10761590	-1.3022	2.28e-18
2L	9869541	9869790	1.54582	1.9e-30	2.55e-30	5' UTR	nAChRalpha6		2L	20770756	20771305	1.60697	5.85e-139	2.87e-138	Promoter	cad		2L	8404117	8404366	1.35491	1.83e-89	3.33e-89	Promoter	lncRNA:CR44991		2L	14040170	14041649	2.94045	4.66e-58	1.19e-57	Promoter	nAChRalpha5		2L	10512946	10513170	-0.700551	1.73e-38	1.08e-37	Exon (FBtr0347405/FBgn0267828, exon 3 of 5)	CG7384		2L	10762017	10762266	-0.764852	8.7e-05
2L	9912936	9913085	1.56091	4.39e-24	5.39e-24	Promoter	Srp54		2L	20885320	20885869	2.59212	0	0	Promoter	sky		2L	8408362	8408411	1.8665	1.26e-91	2.32e-91	3' UTR	CG13397		2L	14061623	14062242	1.98922	1.79e-49	4.03e-49	Exon (FBtr0080594/FBgn0028875, exon 3 of 14)	NimC4		2L	10534622	10534871	-2.06355	4.28e-11	8.93e-11	Promoter	CG18302		2L	10764666	10764740	-0.76846	9.58e-05
2L	9913111	9913185	1.39307	6.38e-28	8.25e-28	Promoter	Srp54		2L	21069405	21069954	1.98833	8.21e-172	4.94e-171	Promoter	CG9265		2L	8413569	8413618	1.30832	1.27e-25	1.49e-25	Exon (FBtr0331990/FBgn0032042, exon 2 of 2)	CG13398		2L	14090771	14090945	1.28813	7.18e-13	7.98e-13	3' UTR	CG46301		2L	10544883	10545557	-2.10162	3.54e-37	2.12e-36	Promoter	Trim9		2L	10764866	10764965	-0.847683	0.00659166
2L	9937029	9938100	2.42637	0	0	Promoter	asRNA:CR45007		2L	21104718	21104967	1.73109	5.36e-15	6.19e-15	Promoter	CG46307		2L	8429458	8430875	2.45695	0	0	3' UTR	Akap200		2L	14196964	14197038	1.27188	9.13e-33	1.56e-32	Promoter	Dyrk2		2L	10545583	10545732	-0.768727	0.00534072	0.00599762	Promoter	Trim9		2L	10767705	10767854	-1.25077	1.84e-21
2L	9937232	9938106	2.62034	0	0	Promoter	asRNA:CR45007		2L	21130027	21130376	1.87254	3.32e-97	1.18e-96	3' UTR	Dap160		2L	8439401	8439925	1.68275	6.32e-69	1.02e-68	Exon (FBtr0346117/FBgn0002887, exon 3 of 4)	mus201		2L	14233972	14234071	1.21006	4.96e-22	6.82e-22	Promoter	Dyrk2		2L	10576385	10576634	-1.02977	1.7e-110	4.62e-109	3' UTR	w-cup		2L	10773038	10773287	-0.57528	0.00101251
2L	9961293	9961642	1.79823	1.49e-121	4.25e-121	Promoter	asRNA:CR43683		2L	21131852	21131976	1.36673	5.25e-19	6.55e-19	3' UTR	Dap160		2L	8509244	8509818	3.00944	0	0	3' UTR	CG13096		2L	14352894	14353168	1.5433	2.49e-26	3.74e-26	Promoter	CG43052		2L	10641831	10642030	-0.796446	4.85e-80	7.75e-79	Exon (FBtr0080099/FBgn0051872, exon 1 of 4)	CG31872		2L	10773438	10773537	-0.943423	3.27e-06
2L	9961298	9961647	1.82368	9.69e-124	2.8e-123	Promoter	asRNA:CR43683		2L	21140048	21140585	1.59911	9.71e-102	3.57e-101	Exon (FBtr0306017/FBgn0023388, exon 4 of 12)	Dap160		2L	8509944	8510541	1.51539	6.77e-60	1.03e-59	Exon (FBtr0343426/FBgn0032050, exon 1 of 2)	CG13096		2L	14392443	14392867	1.62838	2.73e-91	1.01e-90	Exon (FBtr0080637/FBgn0004858, exon 2 of 3)	ppk		2L	10679053	10679352	-0.57372	0.00646523	0.00721363	Exon (FBtr0336846/FBgn0040496, exon 3 of 3)	lncRNA:CR44180		2L	10773663	10773937	-0.924214	3.28e-08
2L	9966833	9967132	1.79065	1.84e-30	2.47e-30	Promoter	Dref		2L	21141927	21142302	1.09714	6.87e-31	1.08e-30	Promoter	Dap160		2L	8511392	8511591	1.57635	1.73e-68	2.8e-68	Promoter	CG13096		2L	14490859	14491058	1.32321	1.21e-39	2.33e-39	Promoter	noc		2L	10679453	10679652	-0.964361	0.00733156	0.00813826	Promoter	lncRNA:CR44180		2L	10786078	10786173	-1.19747	0.000498396
2L	10007765	10007989	1.34788	4.43e-79	9.59e-79	3' UTR	Trp1		2L	21178510	21178884	1.8816	2.89e-40	5.26e-40	Promoter	asRNA:CR44911		2L	8512674	8513229	1.80444	1.14e-66	1.82e-66	Promoter	CG13096		2L	14547498	14547772	1.68228	3.88e-242	3.84e-241	3' UTR	CG4218		2L	10732703	10733302	-1.18925	1.01e-24	4.07e-24	Promoter	Dpy-30L1		2L	10800700	10801109	-1.52169	2.34e-10
2L	10008665	10008839	1.67823	8.82e-72	1.8e-71	Promoter	Trp1		2L	21201493	21201542	1.14167	1.72e-110	6.93e-110	3' UTR	CG31624		2L	8513755	8513829	1.61434	2.7e-51	3.86e-51	Exon (FBtr0079697/FBgn0032051, exon 2 of 3)	CG13097		2L	14600496	14601176	2.19731	4.88e-119	2.34e-118	Promoter	tRNA:Pro-AGG-1-4		2L	10739578	10739952	-0.694551	0.00085591	0.00101988	Exon (FBtr0080113/FBgn0032295, exon 2 of 2)	mir-4970		2L	10840510	10840734	-0.722023	2.3e-10
2L	10010927	10011251	1.75585	0	0	Promoter	Trp1		2L	21220288	21220572	1.36757	9.87e-35	1.65e-34	Promoter	Atg18b		2L	8514180	8514479	1.40204	4.55e-39	5.93e-39	Promoter	CG13097		2L	14602421	14602824	1.28302	8.91e-22	1.22e-21	Exon (FBtr0301496/FBgn0003016, exon 6 of 12)	tRNA:Pro-AGG-1-4		2L	10753448	10753747	-1.40152	1.5e-05	2.08e-05	5' UTR	mir-9378		2L	10840760	10842004	-0.862081	1.11e-62
2L	10012487	10012536	1.33603	2.99e-28	3.89e-28	3' UTR	Trp1		2L	21223310	21223534	1.16816	1.78e-41	3.3e-41	Exon (FBtr0331677/FBgn0026577, exon 4 of 8)	CG8677		2L	8526574	8527248	2.17016	1.17e-264	3.97e-264	Promoter	lmgB		2L	14743293	14743716	1.52027	0	0	Promoter	CG34166		2L	10761191	10761590	-1.40306	9.32e-17	2.65e-16	Promoter	CG6495		2L	10844015	10844264	-1.11209	1.12e-23
2L	10059394	10059593	1.37755	0	0	3' UTR	Spn31A		2L	21230010	21230112	1.36058	7.7e-12	8.27e-12	Exon (FBtr0331677/FBgn0026577, exon 6 of 8)	asRNA:CR45713		2L	8528349	8528473	2.05022	3.75e-85	6.67e-85	Promoter	lmgB		2L	15008288	15008437	1.3343	8.02e-20	1.05e-19	Promoter	NC2beta		2L	10762624	10762994	-0.705009	0.0027229	0.00312268	Exon (FBtr0080114/FBgn0027550, exon 3 of 6)	CG6495		2L	10847527	10847951	-0.585701	1.48e-122
2L	10060019	10060093	1.84503	6.08e-226	2.78e-225	Promoter	Spn31A		2L	21230163	21230676	1.21473	1.09e-18	1.35e-18	Exon (FBtr0331677/FBgn0026577, exon 7 of 8)	asRNA:CR45713		2L	8666177	8666926	2.05746	4.64e-84	8.21e-84	3' UTR	Glt		2L	15016331	15016755	2.63592	4.1e-40	7.97e-40	Promoter	GABA-B-R1		2L	10763020	10764109	-0.921113	2.89e-07	4.62e-07	Exon (FBtr0080114/FBgn0027550, exon 4 of 6)	CG6495		2L	10857632	10858061	-1.36733	0.000108593
2L	10144876	10145325	2.95058	1.07e-116	2.96e-116	Promoter	CG4839		2L	21254299	21254473	1.22768	3.33e-20	4.26e-20	Exon (FBtr0081478/FBgn0261239, exon 3 of 5)	l(2)k14505		2L	8669602	8669851	2.30863	3.9e-55	5.72e-55	3' UTR	Glt		2L	15039638	15040287	2.30094	8.59e-115	3.97e-114	Promoter	Su(H)		2L	10764310	10764615	-0.951812	7.56e-07	1.17e-06	Exon (FBtr0080114/FBgn0027550, exon 5 of 6)	Ubc2		2L	10860862	10861477	-0.620509	4.89e-21
2L	10145376	10145850	3.49472	3.58e-218	1.59e-217	Promoter	CG4839		2L	21309031	21309330	1.31935	5.43e-61	1.31e-60	Promoter	Mondo		2L	8670927	8671026	1.82821	4.45e-35	5.63e-35	3' UTR	Glt		2L	15042385	15042484	1.23336	6.23e-09	6.33e-09	Exon (FBtr0346621/FBgn0004837, exon 4 of 4)	Su(H)		2L	10764641	10764715	-0.674203	0.00138255	0.00162374	Exon (FBtr0080114/FBgn0027550, exon 6 of 6)	Ubc2		2L	10966259	10966333	-0.808716	8.34e-19
2L	10146701	10147175	3.05993	1.43e-195	5.78e-195	5' UTR	CG4839		2L	21311451	21311500	1.35371	2.06e-164	1.18e-163	Promoter	crc		2L	8674039	8674188	1.33215	1.78e-145	4.14e-145	Promoter	Glt		2L	15064556	15064855	1.19256	2.68e-254	2.81e-253	Exon (FBtr0080721/FBgn0024183, exon 4 of 4)	vas		2L	10767010	10767059	-0.789277	9.21e-08	1.53e-07	Promoter	Ubc2		2L	10966384	10966525	-1.03182	6.86e-15
2L	10202995	10204231	2.33376	1.76e-170	6.36e-170	Promoter	CG34159		2L	21314377	21314626	1.19784	2.57e-87	8.28e-87	Promoter	CG46314		2L	8675282	8676756	2.40427	0	0	3' UTR	Glt		2L	15066952	15067426	1.33396	0	0	Promoter	vig		2L	10767085	10767879	-1.37327	2.5e-24	9.91e-24	Promoter	Ubc2		2L	10969670	10969869	-0.730004	3.84e-07
2L	10206757	10206806	1.47512	3.11e-23	3.76e-23	Promoter	Snx17		2L	21390275	21390474	1.08697	1.17e-182	7.5e-182	3' UTR	nrv3		2L	8688065	8688364	1.46481	4.35e-221	1.31e-220	Exon (FBtr0079747/FBgn0004914, exon 7 of 8)	Trs23		2L	15067953	15068002	1.50025	1.34e-26	2.02e-26	Promoter	vig		2L	10840930	10841104	-0.781919	9.13e-13	2.11e-12	Promoter	mir-4987		2L	10970803	10971253	-0.960643	3.91e-09
2L	10237357	10238031	3.49937	2.57e-101	6.48e-101	Promoter	mthl15		2L	21665131	21665230	1.12632	2.62e-11	2.78e-11	Promoter	asRNA:CR46066		2L	8689833	8691068	1.97209	0	0	Promoter	Hnf4		2L	15068483	15068807	1.83042	3.38e-22	4.66e-22	Promoter	vig		2L	10841130	10842004	-0.905001	2.9e-50	2.48e-49	Promoter	CG6700		2L	10971438	10971512	-0.82752	3.68e-05
2L	10259975	10261040	2.88175	1e-167	3.57e-167	Promoter	Pten		2L	21684281	21684811	2.15539	3.24e-30	5e-30	Promoter	nolo		2L	8825820	8826519	3.46023	0	0	Promoter	SoxN		2L	15075476	15075800	1.80142	1.73e-20	2.3e-20	Promoter	CG15270		2L	10844015	10844264	-0.94754	3.44e-13	8.16e-13	Promoter	CG17140		2L	10972846	10972995	-0.513546	1.48e-07
2L	10262570	10262819	1.62055	2.56e-59	4.7e-59	Promoter	Rsf1		2L	21746705	21746754	1.08613	1.38e-12	1.51e-12	Exon (FBtr0332471/FBgn0086779, exon 4 of 11)	step		2L	8829445	8829669	2.76938	5.92e-59	8.96e-59	3' UTR	SoxN		2L	15094925	15095344	1.727	1.04e-18	1.32e-18	Exon (FBtr0080702/FBgn0028879, exon 15 of 17)	CG15269		2L	10847527	10847951	-0.510017	1.6e-81	2.65e-80	Promoter	Porin2		2L	10978424	10978921	-0.753237	4.56e-14
2L	10262870	10263019	1.82336	1.64e-88	3.82e-88	Promoter	Rsf1		2L	21828843	21829442	2.16508	7.03e-55	1.58e-54	Promoter	tsh		2L	8925211	8925360	1.66753	4.18e-48	5.84e-48	Exon (FBtr0112648/FBgn0085427, exon 4 of 11)	Tsp29Fa		2L	15114570	15114844	1.3041	1.54e-77	4.95e-77	Exon (FBtr0080705/FBgn0001978, exon 2 of 5)	stc		2L	10858811	10859377	-0.908577	5.05e-08	8.56e-08	Promoter	Stam		2L	11015870	11016571	-0.754958	2.66e-172
2L	10274861	10275160	1.17279	4.75e-11	4.83e-11	Exon (FBtr0080076/FBgn0260749, exon 6 of 13)	Utx		2L	21829593	21829817	1.68498	9.15e-14	1.03e-13	Promoter	tsh		2L	8926048	8926547	1.47769	3.25e-150	7.71e-150	Exon (FBtr0112648/FBgn0085427, exon 5 of 11)	Tsp29Fa		2L	15249154	15249378	1.67576	2.34e-19	3.02e-19	Promoter	dao		2L	10859787	10859836	-1.31131	6.23e-16	1.7e-15	Exon (FBtr0080143/FBgn0027363, exon 3 of 4)	Stam		2L	11029167	11029996	-0.357435	0.00755441
2L	10294974	10295023	1.80024	1.91e-11	1.95e-11	Promoter	Hand		2L	22134609	22134758	1.27587	2.52e-10	2.62e-10	Promoter	CG42748		2L	8929187	8929236	1.54018	1.05e-64	1.65e-64	Exon (FBtr0112648/FBgn0085427, exon 9 of 11)	Tsp29Fa		2L	15261434	15261763	1.61154	5.1e-94	1.95e-93	3' UTR	yuri		2L	10860862	10861452	-0.543725	7.47e-14	1.84e-13	Exon (FBtr0080143/FBgn0027363, exon 3 of 4)	Stam		2L	11086721	11087145	-1.38412	4.24e-07
2L	10308887	10309457	1.30736	4.94e-18	5.52e-18	Exon (FBtr0080063/FBgn0027491, exon 2 of 5)	Cdk5alpha		2L	22756110	22756349	1.75813	1.21e-53	2.67e-53	Promoter	CG40006		2L	8929287	8929755	1.8173	9.58e-225	2.91e-224	Exon (FBtr0112648/FBgn0085427, exon 9 of 11)	Tsp29Fa		2L	15264372	15264692	1.74356	3.32e-49	7.46e-49	Promoter	yuri		2L	10966384	10966525	-0.842866	7.4e-08	1.24e-07	Promoter	CG33129		2L	11097229	11097711	-0.639533	2.03e-08
2L	10309508	10309582	1.77409	2.16e-41	3.33e-41	Exon (FBtr0080063/FBgn0027491, exon 2 of 5)	Cdk5alpha		2L	22982066	22982365	1.75783	9.39e-66	2.42e-65	Promoter	cta		2L	8930056	8930105	1.37661	4.85e-47	6.73e-47	Exon (FBtr0112648/FBgn0085427, exon 10 of 11)	Tsp29Fa		2L	15265745	15266019	1.33531	3.67e-67	1.04e-66	3' UTR	yuri		2L	10970828	10971387	-1.10417	1.73e-10	3.48e-10	Promoter	YL-1		2L	11105771	11105945	-0.795429	0.000256873
2L	10390576	10390850	1.88418	2.01e-136	6.22e-136	Exon (FBtr0332196/FBgn0267821, exon 2 of 2)	da		2L	23239353	23239827	2.36487	1.74e-32	2.81e-32	Promoter	lncRNA:CR46253		2L	8930206	8930305	1.42516	4.37e-53	6.32e-53	Exon (FBtr0112648/FBgn0085427, exon 10 of 11)	Tsp29Fa		2L	15270033	15270282	1.10854	6.98e-76	2.2e-75	Promoter	Cul3		2L	10978424	10978921	-0.959834	5.23e-17	1.5e-16	Exon (FBtr0080148/FBgn0041781, exon 2 of 5)	SCAR		2L	11130812	11131271	-0.802197	2.54e-05
2L	10391976	10392600	2.16241	6.13e-291	3.5e-290	Promoter	asRNA:CR45789		2R	1649806	1650080	1.35892	5.2e-17	6.25e-17	Promoter	CG41520		2L	8930493	8931573	2.35037	3.29e-188	8.91e-188	3' UTR	Tsp29Fa		2L	15333941	15334165	1.34972	4.33e-16	5.19e-16	Promoter	NA		2L	11015920	11016571	-1.07558	2.02e-266	2.41e-264	Promoter	Acp32CD		2L	11134271	11134495	-0.953692	2e-05
2L	10399891	10400515	1.79173	0	0	Exon (FBtr0080009/FBgn0051716, exon 8 of 17)	Cnot4		2R	5519331	5519505	1.37754	8.6e-13	9.46e-13	Promoter	Ugt50B3		2L	8931824	8932198	2.10443	1.08e-28	1.3e-28	3' UTR	Tsp29Fa		2L	15580561	15580760	1.56057	1.44e-13	1.62e-13	Exon (FBtr0080752/FBgn0028370, exon 3 of 4)	kek3		2L	11029267	11029391	-0.778436	3.46e-05	4.65e-05	Exon (FBtr0331197/FBgn0032330, exon 6 of 7)	CG18666		2L	11135146	11135245	-1.05931	3.45e-06
2L	10408894	10409118	1.37813	0	0	Promoter	Ip259		2R	5726360	5726534	1.30666	1.3e-33	2.14e-33	Promoter	ap		2L	8932624	8933173	1.82695	4.97e-123	1.05e-122	Promoter	Tsp29Fa		2L	15757243	15757292	1.14224	1.94e-18	2.46e-18	Exon (FBtr0080769/FBgn0001987, exon 7 of 8)	Mtr4		2L	11029442	11029566	-0.958831	1.04e-05	1.47e-05	Exon (FBtr0331197/FBgn0032330, exon 6 of 7)	CG18666		2L	11136393	11136442	-1.15227	0.000403854
2L	10457658	10457857	1.73223	7.22e-135	2.21e-134	Promoter	LManII		2R	5782548	5782858	1.8342	1.13e-30	1.76e-30	Promoter	ZnT41F		2L	8945120	8946507	1.46354	7.88e-39	1.03e-38	Promoter	C1GalTA		2L	16000516	16001240	2.69518	1.76e-46	3.77e-46	Promoter	beat-Ic		2L	11029667	11030171	-1.09942	3.25e-08	5.58e-08	Exon (FBtr0331197/FBgn0032330, exon 5 of 7)	CG18666		2L	11158543	11158792	-0.648378	0.00131417
2L	10490975	10491224	1.74159	5.36e-25	6.66e-25	Promoter	CG13144		2R	5860103	5860302	1.02794	3.24e-18	3.98e-18	3' UTR	CG44438		2L	8957561	8958110	3.74511	7.37e-264	2.5e-263	Promoter	CG31886		2L	16050040	16050639	2.91948	1.66e-41	3.29e-41	Promoter	beat-Ia		2L	11030197	11030321	-1.31941	1.32e-09	2.5e-09	Exon (FBtr0331197/FBgn0032330, exon 5 of 7)	CG18666		2L	11159118	11159192	-0.726542	2.56e-05
2L	10506012	10506361	2.47289	2.06e-55	3.66e-55	Promoter	asRNA:CR44224		2R	5982044	5982443	1.45099	1.52e-116	6.36e-116	Promoter	Src42A		2L	8962533	8963067	3.65706	0	0	Promoter	CG32985		2L	16168507	16169685	2.11885	6.85e-22	9.39e-22	Promoter	Ca-alpha1D		2L	11030347	11030737	-1.17783	8.37e-08	1.39e-07	Exon (FBtr0331197/FBgn0032330, exon 4 of 7)	CG18666		2L	11159243	11159692	-0.669927	2.03e-09
2L	10506437	10506779	3.65846	8e-121	2.27e-120	Promoter	Myo31DF		2R	6022650	6023024	1.42109	8.43e-20	1.07e-19	Promoter	Strica		2L	8964957	8965281	2.43081	2.91e-49	4.1e-49	Promoter	CG32984		2L	16187696	16189079	1.41722	4.28e-18	5.39e-18	3' UTR	lncRNA:CR44734		2L	11076515	11076614	-1.06017	2.76e-09	5.1e-09	3' UTR	CG43725		2L	11159993	11161123	-1.09691	1.01e-12
2L	10506451	10506825	3.51809	1.89e-121	5.39e-121	Promoter	Myo31DF		2R	6035529	6036178	2.25165	0	0	Promoter	SCAP		2L	8974985	8975384	2.97354	4.28e-47	5.94e-47	Promoter	CG9541		2L	16231750	16232149	1.85473	1.06e-42	2.13e-42	Promoter	Ca-Ma2d		2L	11081273	11081397	-1.00357	1.6e-10	3.22e-10	Promoter	AstC		2L	11161613	11163047	-1.22453	6.09e-11
2L	10512946	10513170	1.2382	3.83e-208	1.63e-207	Exon (FBtr0347405/FBgn0267828, exon 3 of 5)	CG7384		2R	6092748	6093147	1.42086	1.08e-61	2.64e-61	Exon (FBtr0302439/FBgn0000546, exon 6 of 6)	Ars2		2L	8989155	8989204	1.98849	3.3e-19	3.6e-19	Promoter	rost		2L	16257092	16257566	2.1002	1.87e-171	1.27e-170	Promoter	PRL-1		2L	11086721	11087120	-1.0821	0.00026102	0.000324859	Promoter	CG16854		2L	11179107	11179331	-1.181	0.000261582
2L	10534622	10534871	2.24415	1.48e-30	1.99e-30	Promoter	CG18302		2R	6235304	6235353	1.26159	6.5e-29	9.76e-29	Exon (FBtr0085992/FBgn0263144, exon 3 of 7)	bin3		2L	9066407	9066731	2.47252	1.34e-58	2.02e-58	5' UTR	lncRNA:CR44483		2L	16261599	16261673	1.36022	1.89e-24	2.73e-24	Promoter	twe		2L	11097229	11097611	-0.498207	0.000397307	0.000486775	Exon (FBtr0080232/FBgn0283682, exon 5 of 10)	Ge-1		2L	11235316	11235915	-0.8623	4.16e-14
2L	10544883	10545557	4.02905	8.92e-270	4.76e-269	Promoter	Trim9		2R	6614182	6614456	1.58206	6.96e-20	8.82e-20	Promoter	jing		2L	9098096	9098145	1.94184	3.49e-37	4.49e-37	Promoter	CG31609		2L	16264806	16264955	1.16158	1.06e-37	1.98e-37	3' UTR	CG4935		2L	11130962	11131136	-0.979759	2.41e-05	3.28e-05	Promoter	CG4751		2L	11236228	11237153	-0.822035	5.67e-15
2L	10545583	10545732	1.62097	2.08e-15	2.23e-15	Promoter	Trim9		2R	6615132	6615431	1.6415	1.63e-21	2.15e-21	Promoter	sisRNA:CR46361		2L	9161188	9161428	1.6227	1.33e-20	1.47e-20	Exon (FBtr0079771/FBgn0052982, exon 5 of 9)	CG13108		2L	16265206	16265555	1.4791	7.8e-158	4.91e-157	3' UTR	CG4935		2L	11158543	11158792	-0.578116	0.00712956	0.00792419	3' UTR	CG6287		2L	11255497	11256021	-0.538112	0.00441139
2L	10576385	10576634	1.60192	0	0	3' UTR	w-cup		2R	6616202	6616276	1.36344	6.48e-13	7.15e-13	Promoter	sisRNA:CR46361		2L	9165471	9165990	1.86365	5.03e-261	1.69e-260	Promoter	CG9586		2L	16265881	16265930	1.22644	5.54e-41	1.09e-40	Exon (FBtr0343814/FBgn0001994, exon 3 of 3)	CG4935		2L	11159343	11159642	-0.644674	6.17e-06	8.86e-06	3' UTR	CG6287		2L	11258420	11259535	-0.793167	9.54e-12
2L	10641831	10642030	1.46303	0	0	Exon (FBtr0080099/FBgn0051872, exon 1 of 4)	CG31872		2R	6626042	6626091	1.30904	0	0	3' UTR	CG33919		2L	9239384	9239992	1.64379	8.57e-193	2.37e-192	Exon (FBtr0303871/FBgn0041092, exon 5 of 14)	tRNA:Thr-AGT-1-1		2L	16299729	16299803	1.59385	5.78e-16	6.93e-16	Promoter	heix		2L	11160018	11161098	-0.977645	3.28e-07	5.21e-07	3' UTR	CG6287		2L	11263757	11263806	-1.15655	0.000273541
2L	10679053	10679352	2.0009	1.53e-36	2.22e-36	Exon (FBtr0336846/FBgn0040496, exon 3 of 3)	lncRNA:CR44180		2R	6626442	6626866	1.37906	0	0	3' UTR	CG33919		2L	9240918	9241448	1.56024	8.96e-139	2.03e-138	Exon (FBtr0303871/FBgn0041092, exon 6 of 14)	tRNA:Thr-AGT-1-1		2L	16323401	16324740	1.3812	1.49e-284	1.83e-283	Promoter	cact		2L	11235291	11235890	-0.782471	7.6e-10	1.46e-09	Promoter	ab		2L	11271941	11272545	-1.18482	8.09e-06
2L	10679453	10679652	1.83404	1.54e-13	1.6e-13	Promoter	lncRNA:CR44180		2R	6627467	6627516	1.22625	0	0	3' UTR	CG33919		2L	9241905	9242354	1.88027	4.53e-269	1.56e-268	Exon (FBtr0303871/FBgn0041092, exon 8 of 14)	tRNA:Thr-AGT-1-1		2L	16324891	16325140	1.31061	8.54e-92	3.18e-91	Promoter	cact		2L	11236228	11237153	-0.834279	1.05e-13	2.57e-13	Exon (FBtr0332557/FBgn0264442, exon 5 of 9)	ab		2L	11272596	11272861	-0.85849	1.66e-07
2L	10732703	10733302	2.59782	1.17e-205	4.98e-205	Promoter	Dpy-30L1		2R	6632054	6632353	1.35371	0	0	Promoter	Vha16-1		2L	9242530	9242854	1.90585	6.45e-156	1.56e-155	Exon (FBtr0303871/FBgn0041092, exon 8 of 14)	tRNA:Thr-AGT-1-1		2L	16325341	16326083	2.51203	1.43e-72	4.34e-72	Promoter	cact		2L	11255547	11255971	-0.797375	0.000100913	0.000129973	Exon (FBtr0332561/FBgn0264442, exon 7 of 7)	cmet		2L	11278836	11279410	-0.84605	5.58e-07
2L	10737595	10737902	1.60163	1.01e-16	1.11e-16	Promoter	CG12299		2R	6662315	6662414	1.5824	1.13e-23	1.56e-23	Promoter	Adf1		2L	9252996	9253070	1.75187	3.2e-17	3.42e-17	Promoter	borr		2L	16347175	16347674	1.525	1.22e-56	3.04e-56	5' UTR	chif		2L	11258620	11258744	-0.757963	0.00489837	0.00551458	Exon (FBtr0332557/FBgn0264442, exon 8 of 9)	cmet		2L	11366383	11366757	-0.77225	1.93e-05
2L	10739603	10739952	2.06236	1.86e-44	2.95e-44	Exon (FBtr0080113/FBgn0032295, exon 2 of 2)	mir-4970		2R	6662465	6662514	1.36065	4.17e-21	5.44e-21	Promoter	Adf1		2L	9291102	9291501	2.25185	0	0	3' UTR	lncRNA:CR42844		2L	16351932	16352606	2.44025	2.02e-191	1.54e-190	Promoter	chif		2L	11258986	11259060	-1.15151	0.000133565	0.00017017	Exon (FBtr0332557/FBgn0264442, exon 9 of 9)	cmet		2L	11366833	11367357	-0.765324	4.91e-09
2L	10753448	10753747	2.23927	1.05e-24	1.3e-24	5' UTR	mir-9378		2R	6678998	6680385	1.93774	9.26e-64	2.31e-63	Promoter	Rpp25		2L	9291527	9291601	1.53079	0	0	3' UTR	lncRNA:CR42844		2L	16484513	16485691	2.34763	6.76e-44	1.39e-43	Promoter	dac		2L	11259211	11259535	-1.05245	1.44e-10	2.92e-10	3' UTR	cmet		2L	11434411	11434735	-0.930911	4.48e-06
2L	10761191	10761590	2.11698	1.72e-72	3.53e-72	Promoter	CG6495		2R	6715325	6715699	1.6893	1.12e-95	3.92e-95	Promoter	chk		2L	9292127	9292301	1.75764	0	0	3' UTR	lncRNA:CR42844		2L	16491565	16491964	1.66037	0	0	Promoter	Tpr2		2L	11272571	11272911	-1.17777	1.26e-10	2.54e-10	Promoter	cana		2L	11438096	11438670	-0.703106	1.07e-08
2L	10762624	10762769	1.73586	5.3e-12	5.44e-12	Exon (FBtr0080114/FBgn0027550, exon 3 of 6)	CG6495		2R	6715825	6715892	1.77991	3.57e-20	4.55e-20	Promoter	chk		2L	9295202	9295451	2.48374	0	0	3' UTR	lncRNA:CR42844		2L	16508653	16508727	1.31535	1.29e-16	1.56e-16	3' UTR	Tpr2		2L	11366408	11366607	-1.24802	3.44e-08	5.89e-08	5' UTR	salr		2L	11511490	11511628	-0.83585	7.15e-05
2L	10762795	10762994	2.15459	2.75e-35	3.93e-35	Exon (FBtr0080114/FBgn0027550, exon 4 of 6)	CG6495		2R	6728066	6728290	1.18301	6.47e-45	1.27e-44	3' UTR	Zip42C.2		2L	9437469	9437943	3.8163	4.94e-247	1.6e-246	Promoter	numb		2L	16508778	16508877	1.40524	6.62e-18	8.29e-18	3' UTR	Tpr2		2L	11366858	11367332	-1.42319	6.93e-21	2.38e-20	Exon (FBtr0307093/FBgn0000287, exon 2 of 7)	salr		2L	11511779	11511853	-0.837123	2.92e-06
2L	10763020	10764109	2.01921	3.4e-52	5.84e-52	Exon (FBtr0080114/FBgn0027550, exon 4 of 6)	CG6495		2R	6730107	6731217	2.63188	0	0	Exon (FBtr0301420/FBgn0010482, exon 10 of 12)	l(2)01289		2L	9494751	9494825	1.8468	8.1e-126	1.74e-125	Promoter	Gdi		2L	16510778	16510952	1.23688	8.21e-22	1.12e-21	Exon (FBtr0337091/FBgn0032587, exon 3 of 3)	Tpr2		2L	11434436	11434785	-0.934127	3.17e-06	4.66e-06	3' UTR	salm		2L	11512904	11513053	-0.616841	1.48e-05
2L	10764310	10764615	1.91708	4.76e-43	7.48e-43	Exon (FBtr0080114/FBgn0027550, exon 5 of 6)	Ubc2		2R	6832721	6833678	1.82005	1.18e-17	1.44e-17	Promoter	CG34215		2L	9495474	9496248	3.69489	0	0	Promoter	CG33298		2L	16528038	16528212	1.19852	1.37e-22	1.91e-22	Promoter	mir-4943		2L	11438346	11438620	-1.17522	1.93e-12	4.38e-12	Exon (FBtr0089913/FBgn0261648, exon 2 of 4)	salm		2L	11514354	11514778	-0.800408	5.21e-11
2L	10764641	10764715	1.50164	9.38e-23	1.12e-22	Exon (FBtr0080114/FBgn0027550, exon 6 of 6)	Ubc2		2R	6833996	6834520	1.80638	1.91e-50	4.03e-50	Exon (FBtr0086160/FBgn0033108, exon 5 of 7)	mir-4976		2L	9529490	9529614	2.24399	1.15e-129	2.5e-129	Promoter	CG31883		2L	16559556	16559730	1.38262	1.81e-09	1.85e-09	Exon (FBtr0300003/FBgn0259735, exon 2 of 5)	snoRNA:Me18S-G1506		2L	11515104	11515178	-0.758122	2.07e-05	2.83e-05	Exon (FBtr0080247/FBgn0032363, exon 5 of 12)	Dlg5		2L	11515054	11515303	-0.769951	3.21e-08
2L	10767010	10767059	1.34369	1.14e-34	1.62e-34	Promoter	Ubc2		2R	6834646	6835511	1.72309	6.46e-38	1.13e-37	Promoter	mir-4976		2L	9552106	9552980	2.01058	0	0	3' UTR	jp		2L	16657374	16658313	2.06984	0	0	Promoter	mtgo		2L	11515781	11516821	-1.40218	9.61e-15	2.48e-14	Promoter	Dlg5		2L	11515781	11516996	-1.50769	2.01e-20
2L	10767085	10767879	1.61438	1.03e-66	2.01e-66	Promoter	Ubc2		2R	6927607	6928181	1.47196	2.58e-28	3.84e-28	Exon (FBtr0332942/FBgn0053558, exon 16 of 19)	CG3358		2L	9553281	9553480	1.6288	1.03e-113	2.09e-113	3' UTR	jp		2L	16685508	16685732	1.60301	6.97e-17	8.52e-17	Promoter	grp		2L	11525089	11525588	-0.773479	1.95e-106	4.83e-105	Exon (FBtr0345719/FBgn0028490, exon 2 of 3)	CG43153		2L	11525064	11525613	-0.606489	3.68e-80
2L	10774213	10774337	1.5712	3.45e-12	3.55e-12	Exon (FBtr0080189/FBgn0051869, exon 7 of 7)	CG17127		2R	6928457	6928831	1.42548	2.86e-56	6.52e-56	Exon (FBtr0332942/FBgn0053558, exon 15 of 19)	CG3358		2L	9570862	9571311	2.92108	2.22e-102	4.29e-102	Promoter	brwl		2L	16783642	16784251	1.19277	4.46e-163	2.89e-162	Exon (FBtr0080906/FBgn0264695, exon 14 of 19)	Cyt-b5-r		2L	11525963	11526012	-0.703377	7.14e-05	9.33e-05	5' UTR	CG31705		2L	11621220	11621569	-0.853586	0.00188003
2L	10785903	10785952	1.5816	1.59e-11	1.62e-11	Promoter	lncRNA:CR44582		2R	6931209	6931633	1.49122	1.01e-51	2.17e-51	Exon (FBtr0332942/FBgn0053558, exon 11 of 19)	CG3358		2L	9571412	9571548	1.54247	1.81e-24	2.09e-24	5' UTR	brwl		2L	16786430	16786704	1.04411	0	0	Exon (FBtr0080906/FBgn0264695, exon 17 of 19)	Cyt-b5-r		2L	11621295	11621594	-1.21614	3.16e-05	4.27e-05	5' UTR	spag4		2L	11644719	11644993	-0.79669	0.00251551
2L	10786078	10786152	2.02905	6.63e-15	7.05e-15	Promoter	lncRNA:CR44582		2R	6932384	6932683	1.63973	4.61e-79	1.37e-78	Exon (FBtr0332942/FBgn0053558, exon 11 of 19)	CG3358		2L	9576322	9576583	1.79082	6.6e-72	1.09e-71	Promoter	Mtpalpha		2L	16788134	16788383	1.08253	1e-241	9.89e-241	3' UTR	Cyt-b5-r		2L	11795327	11795651	-1.06653	1.03e-38	6.44e-38	3' UTR	CG14937		2L	11795302	11795576	-1.10667	1.27e-40
2L	10840930	10841104	1.66284	4.14e-99	1.03e-98	Promoter	mir-4987		2R	6933485	6933784	1.44528	1.43e-42	2.7e-42	Exon (FBtr0302034/FBgn0053558, exon 9 of 16)	CG3358		2L	9616469	9617515	2.42578	0	0	Promoter	GlcAT-S		2L	16816910	16817277	1.89323	1.42e-26	2.15e-26	Promoter	mdy		2L	11796877	11797888	-0.678183	5.32e-26	2.25e-25	Promoter	snoRNA:Me18S-A934		2L	11796927	11797863	-0.519149	3.07e-19
2L	10841180	10842004	2.85874	0	0	Promoter	CG6700		2R	7192748	7193072	2.609	1.8e-37	3.14e-37	5' UTR	pk		2L	9682315	9682539	2.85812	1.03e-127	2.23e-127	3' UTR	lncRNA:CR44150		2L	16869396	16869445	1.27268	7.12e-74	2.2e-73	Promoter	lncRNA:CR31781		2L	11802900	11803124	-0.461825	1.37e-05	1.91e-05	Exon (FBtr0080260/FBgn0020309, exon 4 of 8)	snoRNA:Me18S-A934		2L	11802825	11803124	-0.479081	9.18e-09
2L	10844015	10844264	1.33044	3.97e-49	6.63e-49	Promoter	CG17140		2R	7277593	7277642	1.13932	1.06e-09	1.09e-09	Promoter	Br140		2L	9684065	9684314	1.82299	0	0	3' UTR	lncRNA:CR44150		2L	16915898	16916197	1.26859	4.55e-35	8.09e-35	Exon (FBtr0304927/FBgn0261671, exon 23 of 23)	ApepP		2L	11803350	11803859	-0.738775	7.28e-34	3.97e-33	5' UTR	crol		2L	11808065	11808139	-0.717645	0.000874461
2L	10847527	10847951	1.88812	0	0	Promoter	Porin2		2R	7280752	7281026	1.76324	7.94e-32	1.27e-31	Exon (FBtr0344892/FBgn0260991, exon 5 of 6)	pwn		2L	9696253	9696302	1.43662	2.25e-80	3.9e-80	3' UTR	Pka-C1		2L	16973141	16973690	2.24845	7.63e-46	1.62e-45	Promoter	beat-IIIb		2L	11809143	11809438	-1.54212	3.6e-21	1.26e-20	Promoter	crol		2L	11808940	11809438	-1.4366	1.26e-22
2L	10858811	10859377	1.18578	1.72e-22	2.06e-22	Promoter	Stam		2R	7398550	7399160	1.29088	2.17e-76	6.31e-76	Exon (FBtr0089007/FBgn0033166, exon 7 of 8)	CG11112		2L	9708921	9709707	3.14117	0	0	3' UTR	CG4364		2L	16976733	16976982	1.74545	1.37e-13	1.54e-13	5' UTR	beat-IIIb		2L	11811836	11812410	-1.11602	5.92e-30	2.86e-29	Exon (FBtr0333425/FBgn0032378, exon 2 of 3)	CycY		2L	11815006	11815255	-0.689043	0.000443902
2L	10859787	10859836	1.46259	4.8e-37	7.03e-37	Exon (FBtr0080143/FBgn0027363, exon 3 of 4)	Stam		2R	7403207	7403406	1.31329	9.79e-53	2.14e-52	Promoter	CG43123		2L	9714337	9714611	2.27509	1.76e-306	6.66e-306	3' UTR	CG4364		2L	17383863	17384112	1.36031	6.71e-21	8.98e-21	Promoter	Lrch		2L	11815006	11815280	-1.05948	3.11e-07	4.95e-07	3' UTR	CycY		2L	11839912	11840329	-1.74296	6.18e-249
2L	10860887	10861452	2.36203	0	0	Exon (FBtr0080143/FBgn0027363, exon 3 of 4)	Stam		2R	7406097	7406571	1.92842	1.98e-186	1.31e-185	Promoter	mir-4977		2L	9715562	9715836	1.74621	1.06e-136	2.39e-136	3' UTR	CG4364		2L	17384825	17385589	2.10916	4.78e-82	1.61e-81	Promoter	CLIP-190		2L	11818683	11818807	-1.03488	0.000335118	0.000412823	Exon (FBtr0334137/FBgn0264815, exon 2 of 4)	Pde1c		2L	11843578	11843677	-1.41607	1.83e-55
2L	10966384	10966525	1.37097	4.31e-35	6.15e-35	Promoter	CG33129		2R	7407022	7407146	1.22919	9.85e-28	1.45e-27	Promoter	mir-4977		2L	9717112	9717336	1.65161	2.22e-122	4.69e-122	3' UTR	CG4364		2L	17401906	17402005	1.26122	3.57e-28	5.56e-28	3' UTR	Rpb11		2L	11839912	11840329	-1.71285	1.86e-163	1.06e-161	Promoter	Sfp33A3		2L	11945396	11946220	-0.478586	0.000844194
2L	10970828	10971387	1.74056	4.15e-48	6.85e-48	Promoter	YL-1		2R	7407297	7407819	2.09776	1.8e-60	4.3e-60	Promoter	Eaf		2L	9742641	9743640	3.03411	0	0	5' UTR	Nckx30C		2L	17427709	17428108	1.53654	1.34e-70	3.95e-70	Promoter	Dif		2L	11842978	11843102	-0.564802	6.29e-05	8.25e-05	Promoter	CG42486		2L	11960800	11961199	-1.3406	2.52e-06
2L	10978424	10978921	1.40536	9.57e-64	1.83e-63	Exon (FBtr0080148/FBgn0041781, exon 2 of 5)	SCAR		2R	7424386	7424610	1.76563	2.69e-20	3.45e-20	Exon (FBtr0088970/FBgn0003460, exon 2 of 7)	lncRNA:CR44202		2L	9758367	9759717	1.95851	6.45e-93	1.19e-92	Promoter	zf30C		2L	17437600	17438181	1.78867	2.39e-56	5.97e-56	Promoter	CG33928		2L	11945646	11946045	-0.626203	0.0059606	0.00667425	Exon (FBtr0080281/FBgn0005664, exon 2 of 2)	Crys		2L	11970339	11970963	-1.32314	1.51e-37
2L	11015920	11016571	2.37343	0	0	Promoter	Acp32CD		2R	7473326	7474100	1.52817	3.39e-173	2.05e-172	Promoter	Aldh-III		2L	9761360	9761459	1.3939	3.35e-34	4.2e-34	Exon (FBtr0079865/FBgn0270924, exon 3 of 4)	Taf11		2L	17472143	17472967	1.72212	1.13e-189	8.52e-189	Promoter	BicD		2L	11960925	11961099	-0.769155	0.00598404	0.00669977	Exon (FBtr0306899/FBgn0263019, exon 2 of 2)	mir-bft		2L	11984327	11984738	-1.01457	5.52e-15
2L	11029267	11029391	1.74965	1.18e-36	1.72e-36	Exon (FBtr0331197/FBgn0032330, exon 6 of 7)	CG18666		2R	7476270	7476844	2.0066	1.04e-43	2e-43	Promoter	Aldh-III		2L	9762799	9763035	1.54329	1.44e-42	1.93e-42	Promoter	Taf11		2L	17475612	17475786	1.24605	2.01e-58	5.13e-58	Exon (FBtr0081001/FBgn0286781, exon 7 of 7)	cass		2L	11970339	11970963	-1.14517	2.99e-32	1.54e-31	Promoter	lncRNA:CR43314		2L	11986738	11988004	-0.755606	6.37e-36
2L	11029442	11029566	1.72897	1.78e-26	2.25e-26	Exon (FBtr0331197/FBgn0032330, exon 6 of 7)	CG18666		2R	7545264	7546013	2.34839	4.44e-70	1.2e-69	Promoter	Corin		2L	9782384	9782983	3.89587	0	0	Promoter	IP3K1		2L	17475837	17475953	1.19558	8.42e-42	1.68e-41	Exon (FBtr0081001/FBgn0286781, exon 6 of 7)	cass		2L	11984327	11984651	-1.3977	1.51e-24	6.02e-24	3' UTR	CG16965		2L	12027488	12027787	-1.19059	3.77e-26
2L	11029667	11030171	1.8885	4.12e-36	5.96e-36	Exon (FBtr0331197/FBgn0032330, exon 5 of 7)	CG18666		2R	7584153	7585435	2.59993	1.03e-98	3.7e-98	Promoter	blow		2L	9795442	9795691	2.48423	4.43e-94	8.25e-94	3' UTR	CG13123		2L	17484576	17484625	1.38888	4.54e-13	5.08e-13	Promoter	CG5131		2L	11986738	11988004	-1.14041	7.04e-68	8.84e-67	Promoter	CG6686		2L	12037949	12038073	-0.724574	1.35e-19
2L	11030197	11030321	1.79054	2.21e-28	2.88e-28	Exon (FBtr0331197/FBgn0032330, exon 5 of 7)	CG18666		2R	7613817	7613891	1.30611	9.77e-12	1.05e-11	Promoter	CG1358		2L	9796492	9796816	2.62701	4.98e-136	1.12e-135	3' UTR	CG13123		2L	17607015	17607139	1.45298	1.81e-13	2.04e-13	Promoter	lncRNA:CR44412		2L	12027488	12027737	-1.21838	1.56e-23	6.01e-23	Promoter	dmGlut		2L	12038174	12038223	-1.01439	3.17e-11
2L	11030347	11030737	1.93742	5.81e-32	7.95e-32	Exon (FBtr0331197/FBgn0032330, exon 4 of 7)	CG18666		2R	7628834	7630247	2.0775	1.52e-62	3.74e-62	Promoter	CG43340		2L	9869541	9869715	1.51876	5.49e-45	7.48e-45	5' UTR	nAChRalpha6		2L	17647078	17647227	1.38888	4.54e-13	5.08e-13	3' UTR	lncRNA:CR45699		2L	12045543	12045992	-0.742533	0	0	Promoter	CG6770		2L	12041529	12041953	-0.86518	6.46e-05
2L	11076515	11076614	1.65474	2.52e-37	3.7e-37	3' UTR	CG43725		2R	7675387	7675461	1.53508	3.1e-11	3.28e-11	Promoter	U2A		2L	9912936	9913060	1.71591	4.12e-42	5.5e-42	Promoter	Srp54		2L	17972198	17972272	1.62725	5.51e-24	7.89e-24	3' UTR	CG5674		2L	12085374	12085827	-2.04446	1.51e-21	5.38e-21	Promoter	prd		2L	12045543	12046042	-0.693904	0
2L	11081323	11081397	1.70169	4.88e-46	7.89e-46	Promoter	AstC		2R	7675487	7675611	1.46965	1.02e-16	1.21e-16	Promoter	U2A		2L	9936929	9938100	2.50513	0	0	Promoter	asRNA:CR45007		2L	17972298	17972847	1.41585	3.05e-42	6.1e-42	3' UTR	CG5674		2L	12085649	12085873	-1.8271	1.9e-12	4.3e-12	Promoter	prd		2L	12085324	12085827	-1.69569	1.93e-17
2L	11086721	11087120	3.44981	5.51e-65	1.07e-64	Promoter	CG16854		2R	7698156	7698230	1.33319	6.41e-28	9.5e-28	Promoter	LRR		2L	9937232	9938106	2.68926	0	0	Promoter	asRNA:CR45007		2L	17973148	17973422	1.50854	4.11e-24	5.9e-24	3' UTR	btv		2L	12094598	12094804	-1.03324	1.11e-15	2.99e-15	Promoter	Pex19		2L	12085649	12085898	-1.76134	2.25e-13
2L	11097229	11097611	1.64303	2.53e-58	4.6e-58	Exon (FBtr0080232/FBgn0283682, exon 5 of 10)	Ge-1		2R	7698281	7698805	1.70215	3.8e-151	2.01e-150	Promoter	LRR		2L	9961318	9961642	1.97081	4.25e-252	1.39e-251	Promoter	asRNA:CR43683		2L	18010143	18010292	1.30681	1.29e-16	1.56e-16	3' UTR	elfless		2L	12096026	12096375	-0.598215	0.000689577	0.000828818	Promoter	CG6712		2L	12094623	12094829	-0.935658	9.64e-19
2L	11130962	11131136	1.91983	8.06e-31	1.09e-30	Promoter	CG4751		2R	7708879	7709003	1.62647	5.3e-13	5.86e-13	Promoter	tor		2L	9961323	9961647	1.97882	8.3e-253	2.72e-252	Promoter	asRNA:CR43683		2L	18012580	18013029	2.60955	1.7e-33	2.95e-33	Promoter	rdo		2L	12103751	12104326	-1.58681	6.82e-10	1.32e-09	Promoter	ThrRS		2L	12096051	12096425	-0.739704	6.26e-07
2L	11158543	11158792	1.69528	9.88e-29	1.29e-28	3' UTR	CG6287		2R	7709029	7709103	1.7498	9.92e-14	1.11e-13	Promoter	tor		2L	9963799	9963848	1.85164	1.84e-26	2.17e-26	Promoter	CG5850		2L	18122843	18123670	2.4631	0	0	Promoter	CG5758		2L	12108746	12108970	-0.711208	7.75e-14	1.91e-13	Promoter	Rab6		2L	12103751	12104351	-1.48178	3.06e-10
2L	11159368	11159642	1.79934	6.53e-69	1.3e-68	3' UTR	CG6287		2R	7717707	7717981	1.22045	2.09e-60	4.99e-60	3' UTR	CG1946		2L	9966858	9967157	2.05591	4.3e-73	7.14e-73	Promoter	Dref		2L	18132998	18133397	1.77851	4.31e-81	1.44e-80	3' UTR	kel		2L	12127434	12127858	-0.883792	0.00411413	0.00465769	Exon (FBtr0080336/FBgn0032414, exon 5 of 6)	rho-6		2L	12108746	12108845	-0.835467	1.92e-20
2L	11160018	11161098	2.04743	3.46e-57	6.23e-57	3' UTR	CG6287		2R	7737094	7737193	2.04915	1.18e-80	3.58e-80	3' UTR	Gdap2		2L	10003832	10004539	2.21874	4.03e-238	1.27e-237	Promoter	Ndf		2L	18137608	18137957	1.93087	2.74e-56	6.84e-56	Promoter	kel		2L	12153614	12153688	-1.10585	0.00157102	0.00183657	Exon (FBtr0301019/FBgn0051760, exon 3 of 14)	CG31861		2L	12108896	12108970	-0.897657	4.48e-21
2L	11161588	11162997	2.51624	3.25e-72	6.67e-72	3' UTR	NA		2R	7739719	7740518	2.10838	0	0	3' UTR	CG46385		2L	10005467	10005577	1.58859	1.34e-46	1.85e-46	Promoter	asRNA:CR44873		2L	18141238	18141805	1.49707	2.94e-19	3.79e-19	Exon (FBtr0081040/FBgn0041184, exon 2 of 4)	kel		2L	12164266	12164490	-1.08266	4.05e-07	6.38e-07	Promoter	ZnT33D		2L	12241276	12241675	-0.725507	1.88e-46
2L	11235291	11235890	1.85393	9.75e-88	2.25e-87	Promoter	ab		2R	7740544	7740618	1.14857	1.06e-96	3.75e-96	Exon (FBtr0474226/FBgn0286778, exon 2 of 2)	CG46385		2L	10005603	10005902	1.39555	8.41e-145	1.95e-144	Promoter	asRNA:CR44873		2L	18184059	18184208	1.27022	5.47e-28	8.5e-28	Promoter	Ptp36E		2L	12201334	12201733	-2.58977	7.34e-57	7.36e-56	Promoter	bru1		2L	12287501	12288996	-1.73299	4.93e-18
2L	11236253	11237153	2.79087	1.46e-264	7.65e-264	Exon (FBtr0332557/FBgn0264442, exon 5 of 9)	ab		2R	7804574	7805160	1.54603	7.78e-198	5.42e-197	Promoter	Nop17l		2L	10008615	10008839	1.81246	7.85e-160	1.92e-159	Promoter	Trp1		2L	18184309	18184483	1.18589	1.94e-22	2.68e-22	Promoter	Ptp36E		2L	12241326	12241700	-0.587627	2.77e-23	1.05e-22	Exon (FBtr0080344/FBgn0000114, exon 2 of 12)	bru1		2L	12289022	12289271	-0.855583	0.000155627
2L	11255547	11255971	2.8966	1.09e-87	2.51e-87	Exon (FBtr0332561/FBgn0264442, exon 7 of 7)	cmet		2R	7843070	7843119	1.34378	3.47e-38	6.09e-38	Exon (FBtr0308589/FBgn0085390, exon 18 of 22)	Dgk		2L	10010927	10011276	1.89718	0	0	Promoter	Trp1		2L	18390680	18391120	1.35859	2.9e-11	3.1e-11	3' UTR	lncRNA:CR44486		2L	12287501	12288971	-1.75655	1.04e-15	2.82e-15	Promoter	bru1		2L	12352382	12352706	-0.689641	0.00184922
2L	11258620	11258744	1.73714	2.4e-21	2.82e-21	Exon (FBtr0332557/FBgn0264442, exon 8 of 9)	cmet		2R	7843220	7843269	1.31089	8.46e-48	1.73e-47	Exon (FBtr0308589/FBgn0085390, exon 18 of 22)	Dgk		2L	10059394	10059593	1.50032	0	0	3' UTR	Spn31A		2L	18392255	18392504	1.63617	2.35e-26	3.52e-26	3' UTR	lncRNA:CR44486		2L	12299210	12299359	-0.76008	3.54e-09	6.51e-09	Exon (FBtr0331998/FBgn0000114, exon 7 of 9)	bru1		2L	12399612	12399661	-1.0125	1.73e-05
2L	11259011	11259060	2.01634	2.23e-21	2.62e-21	Exon (FBtr0332557/FBgn0264442, exon 9 of 9)	cmet		2R	7843345	7843844	1.18852	4.68e-72	1.29e-71	Exon (FBtr0308589/FBgn0085390, exon 18 of 22)	Dgk		2L	10059994	10060093	1.87047	0	0	Promoter	Spn31A		2L	18392630	18392904	1.75303	3.35e-18	4.22e-18	3' UTR	lncRNA:CR44486		2L	12352382	12352631	-1.11213	1.19e-05	1.66e-05	Exon (FBtr0304856/FBgn0262475, exon 2 of 10)	CG17010		2L	12403970	12404119	-0.913643	2.49e-27
2L	11259211	11259535	1.99687	1.17e-69	2.35e-69	3' UTR	cmet		2R	7885565	7885982	1.82583	1.92e-57	4.44e-57	Promoter	Dgk		2L	10103889	10104799	1.64638	4.65e-37	5.97e-37	Exon (FBtr0300423/FBgn0083945, exon 3 of 13)	CG34109		2L	18444632	18445006	1.32768	2.3e-102	9.56e-102	3' UTR	RpS26		2L	12396659	12396758	-0.984983	9.31e-21	3.18e-20	3' UTR	Pkd2		2L	12407016	12407090	-0.872268	4.03e-34
2L	11267510	11267584	1.60163	3.07e-09	3.08e-09	Exon (FBtr0332202/FBgn0040232, exon 4 of 12)	cmet		2R	7954468	7955352	1.49253	7.54e-16	8.86e-16	Promoter	CG14764		2L	10144876	10145850	3.70506	0	0	Promoter	CG4839		2L	18447471	18448801	1.91712	0	0	Promoter	ncm		2L	12399487	12399711	-1.38124	2.15e-09	4.01e-09	Exon (FBtr0080365/FBgn0041195, exon 2 of 9)	Pkd2		2L	12425814	12425938	-1.21762	4.36e-06
2L	11272571	11272911	1.46539	1.48e-32	2.04e-32	Promoter	cana		2R	7955378	7955652	1.67559	1.84e-63	4.58e-63	Promoter	CG14764		2L	10151046	10151245	1.39772	2.99e-69	4.85e-69	Exon (FBtr0079943/FBgn0032187, exon 4 of 11)	CG4839		2L	18450680	18450904	1.0492	1.06e-57	2.68e-57	Exon (FBtr0081087/FBgn0284256, exon 4 of 5)	ncm		2L	12404045	12404144	-0.866501	2.55e-13	6.08e-13	Promoter	vir-1		2L	12434034	12434665	-0.935212	3.69e-11
2L	11366408	11366607	1.97752	6.45e-39	9.63e-39	5' UTR	salr		2R	7965411	7965485	1.55441	1.14e-29	1.74e-29	3' UTR	CG14763		2L	10184723	10184772	1.75741	9.99e-11	1.01e-10	Exon (FBtr0452144/FBgn0028675, exon 19 of 23)	CG44153		2L	18485492	18485916	1.94771	2.75e-52	6.47e-52	Promoter	grnd		2L	12407016	12407115	-1.00913	2.41e-72	3.31e-71	3' UTR	vir-1		2L	12434452	12434926	-0.822063	6.52e-29
2L	11366883	11367332	2.39002	8.62e-120	2.43e-119	Exon (FBtr0307093/FBgn0000287, exon 2 of 7)	salr		2R	7971709	7972003	1.46945	1.11e-45	2.21e-45	Promoter	CG8726		2L	10202995	10204231	2.4014	3.71e-298	1.38e-297	Promoter	CG34159		2L	18517962	18518061	1.48102	5.95e-13	6.62e-13	Promoter	CG10211		2L	12425889	12425938	-1.95205	1.4e-08	2.48e-08	Promoter	CG6405		2L	12436893	12438124	-0.723675	3.05e-18
2L	11434436	11434785	2.57707	2.21e-71	4.5e-71	3' UTR	salm		2R	7983948	7985377	1.87417	0	0	Promoter	ACC		2L	10237357	10238056	3.69633	1.74e-234	5.44e-234	Promoter	mthl15		2L	18533725	18533824	1.21569	1.8e-37	3.33e-37	3' UTR	lncRNA:CR44903		2L	12434009	12434665	-1.09962	1.37e-12	3.13e-12	Promoter	eRF3		2L	12439571	12439820	-0.731891	1.28e-23
2L	11438346	11438620	1.87562	2.46e-57	4.43e-57	Exon (FBtr0089913/FBgn0261648, exon 2 of 4)	salm		2R	7985403	7985602	1.14646	4.61e-82	1.42e-81	5' UTR	ACC		2L	10249471	10249520	2.19037	1.56e-17	1.68e-17	Promoter	bsk		2L	18534175	18534224	1.25244	6.08e-27	9.27e-27	Exon (FBtr0343830/FBgn0085370, exon 17 of 17)	lncRNA:CR44903		2L	12434477	12434926	-1.1579	6.37e-43	4.51e-42	Promoter	eRF3		2L	12456840	12457464	-0.913886	9.26e-175
2L	11515104	11515178	1.36061	1.7e-25	2.13e-25	Exon (FBtr0080247/FBgn0032363, exon 5 of 12)	Dlg5		2R	8013155	8013254	1.1421	3.93e-57	9.05e-57	Promoter	CG14762		2L	10259975	10261040	3.0826	0	0	Promoter	Pten		2L	18541274	18541423	1.26392	8.37e-25	1.22e-24	Exon (FBtr0343830/FBgn0085370, exon 5 of 17)	lncRNA:CR44903		2L	12435027	12435101	-1.17188	4e-35	2.27e-34	Promoter	eRF3		2L	12537303	12537377	-0.68938	0.000140882
2L	11515781	11516821	2.32279	3.44e-70	6.93e-70	Promoter	Dlg5		2R	8031583	8032057	2.2243	5.54e-42	1.04e-41	Promoter	Optix		2L	10262645	10263244	1.84585	0	0	Promoter	Rsf1		2L	18590966	18591315	1.6464	4.2e-27	6.41e-27	Promoter	CG15160		2L	12435227	12436692	-1.09677	1.6e-21	5.69e-21	Promoter	eRF3		2L	12537403	12537667	-0.809711	5.47e-06
2L	11525089	11525588	1.60877	0	0	Exon (FBtr0345719/FBgn0028490, exon 2 of 3)	CG43153		2R	8054967	8055964	1.79378	3.88e-24	5.39e-24	Exon (FBtr0088827/FBgn0033252, exon 3 of 5)	CG12769		2L	10265021	10265095	1.4824	7.58e-16	8e-16	Promoter	Mob3		2L	18607170	18607769	1.58064	2.5e-92	9.36e-92	Promoter	CG10333		2L	12436918	12437976	-0.672797	1.66e-09	3.12e-09	Promoter	eRF3		2L	12538582	12538881	-0.415041	3.62e-07
2L	11525963	11526012	1.43769	1.81e-26	2.3e-26	5' UTR	CG31705		2R	8073634	8074306	1.45432	9.55e-130	4.4e-129	Exon (FBtr0088774/FBgn0020279, exon 8 of 15)	lig		2L	10274861	10275025	1.5903	6.11e-24	7.02e-24	Exon (FBtr0080076/FBgn0260749, exon 7 of 13)	Utx		2L	18607820	18608144	1.41036	6.45e-60	1.68e-59	Promoter	CG10333		2L	12439571	12439820	-0.84186	5.24e-26	2.22e-25	3' UTR	eRF3		2L	12571160	12571534	-0.933663	0.00154961
2L	11621295	11621594	2.46021	7.46e-40	1.13e-39	5' UTR	spag4		2R	8077733	8078632	2.2405	0	0	3' UTR	Vps28		2L	10310817	10310941	2.07214	4.62e-20	5.09e-20	Promoter	Cdk5alpha		2L	18686045	18686119	1.15982	1.59e-13	1.79e-13	Exon (FBtr0081130/FBgn0005617, exon 2 of 2)	msl-1		2L	12455915	12456239	-0.990661	1.31e-112	3.65e-111	3' UTR	CR17024		2L	12710082	12711142	-0.746056	9.31e-27
2L	11795327	11795651	2.20103	4.57e-276	2.49e-275	3' UTR	CG14937		2R	8119182	8119349	1.48077	4.6e-32	7.36e-32	Exon (FBtr0300954/FBgn0050372, exon 3 of 12)	Asap		2L	10320652	10321750	2.38902	1.14e-29	1.37e-29	Promoter	CG5381		2L	18687880	18688054	1.36952	1.43e-23	2.03e-23	Promoter	msl-1		2L	12456815	12457264	-0.913242	9.24e-136	3.69e-134	3' UTR	mir-967		2L	12712068	12712317	-0.578419	2.31e-08
2L	11796877	11797888	1.9412	0	0	Promoter	snoRNA:Me18S-A934		2R	8122315	8122989	2.78739	0	0	Promoter	Asap		2L	10373628	10374027	3.62531	3.79e-58	5.69e-58	Promoter	rho-5		2L	18688605	18688654	1.29315	7.78e-15	9.11e-15	Promoter	msl-1		2L	12457340	12457464	-0.614449	8.47e-31	4.2e-30	3' UTR	mir-967		2L	12716346	12716445	-0.727845	2.05e-05
2L	11802900	11803124	1.32144	5.61e-58	1.02e-57	Exon (FBtr0080260/FBgn0020309, exon 4 of 8)	snoRNA:Me18S-A934		2R	8123467	8123566	1.28742	1.48e-17	1.79e-17	Promoter	Nup50		2L	10376543	10377330	3.21767	3.2e-46	4.4e-46	Promoter	dpr19		2L	18688705	18688779	1.53692	8.04e-13	8.93e-13	Promoter	msl-1		2L	12482732	12483531	-2.27586	1.25e-22	4.63e-22	Promoter	bun		2L	12817000	12817349	-1.32901	2.68e-10
2L	11803350	11803859	2.82505	0	0	5' UTR	crol		2R	8145696	8146981	2.07895	9.85e-122	4.29e-121	Promoter	Lpin		2L	10378789	10378946	1.56653	2.08e-17	2.23e-17	Exon (FBtr0332191/FBgn0032233, exon 6 of 7)	gny		2L	18695082	18695481	1.84371	2.45e-136	1.34e-135	Promoter	CG10383		2L	12538632	12538706	-0.320201	0.00208044	0.0024077	Exon (FBtr0300523/FBgn0259176, exon 3 of 7)	bun		2L	12818325	12819324	-1.33561	1.72e-31
2L	11809143	11809438	2.43817	3.3e-103	8.41e-103	Promoter	crol		2R	8156061	8156635	2.72807	1.73e-240	1.45e-239	Promoter	kermit		2L	10390476	10390900	1.78515	3.03e-249	9.88e-249	Exon (FBtr0332196/FBgn0267821, exon 2 of 2)	da		2L	18708121	18708470	1.67546	7.41e-207	6.11e-206	Promoter	Faf2		2L	12545972	12546611	-1.5581	1.09e-09	2.08e-09	Promoter	bun		2L	12819950	12820099	-0.967853	5.4e-08
2L	11811836	11812410	1.7738	8.51e-138	2.66e-137	Exon (FBtr0333425/FBgn0032378, exon 2 of 3)	CycY		2R	8167053	8167352	1.3862	6.18e-39	1.1e-38	Promoter	Gasz		2L	10391851	10392625	2.23571	0	0	Promoter	asRNA:CR45789		2L	18714953	18715027	1.72376	2.1e-15	2.48e-15	Exon (FBtr0343112/FBgn0032707, exon 2 of 2)	Irk3		2L	12571210	12571409	-1.51081	6.84e-06	9.77e-06	Promoter	lncRNA:CR44598		2L	12821325	12822787	-1.77537	1.19e-91
2L	11815006	11815280	2.10557	1.24e-45	1.99e-45	3' UTR	CycY		2R	8174265	8174439	1.83809	1.22e-22	1.65e-22	Promoter	LRP1		2L	10399816	10400540	2.11451	0	0	Exon (FBtr0080009/FBgn0051716, exon 8 of 17)	Cnot4		2L	18763424	18763673	1.38437	2.01e-26	3.03e-26	3' UTR	ham		2L	12710082	12710156	-1.34121	1.06e-13	2.58e-13	Exon (FBtr0080405/FBgn0032454, exon 2 of 3)	CG5787		2L	12978249	12978548	-0.640508	1.23e-66
2L	11818683	11818807	1.76905	2.5e-19	2.85e-19	Exon (FBtr0334137/FBgn0264815, exon 2 of 4)	Pde1c		2R	8174490	8174664	1.56832	6.46e-27	9.38e-27	Promoter	LRP1		2L	10408844	10409168	1.48608	0	0	Promoter	Ip259		2L	18813852	18813926	1.19513	4.26e-20	5.61e-20	Promoter	CG42305		2L	12710443	12711117	-0.687365	2.02e-14	5.15e-14	Exon (FBtr0080405/FBgn0032454, exon 1 of 3)	CG5787		2L	13003673	13004055	-1.27268	1.92e-07
2L	11839912	11840329	2.78096	0	0	Promoter	Sfp33A3		2R	8174690	8174739	1.30388	1.4e-11	1.49e-11	Promoter	LRP1		2L	10421150	10421399	1.83386	5.34e-31	6.52e-31	Exon (FBtr0333490/FBgn0005683, exon 2 of 2)	pie		2L	18834735	18834984	1.07487	5.39e-59	1.39e-58	Exon (FBtr0081120/FBgn0032717, exon 8 of 8)	ScpX		2L	12715382	12716045	-1.23056	5.06e-12	1.12e-11	Exon (FBtr0301163/FBgn0032455, exon 3 of 5)	CG5787		2L	13004480	13004804	-1.51424	9.97e-12
2L	11842978	11843102	1.40432	8.34e-36	1.2e-35	Promoter	CG42486		2R	8239321	8239720	1.29869	1.88e-126	8.48e-126	3' UTR	pnut		2L	10457658	10457857	1.79705	1.65e-266	5.63e-266	Promoter	LManII		2L	18835360	18836034	1.58059	2.38e-277	2.84e-276	Exon (FBtr0081120/FBgn0032717, exon 8 of 8)	CG10600		2L	12716171	12716495	-1.2317	2.04e-14	5.18e-14	Exon (FBtr0301163/FBgn0032455, exon 3 of 5)	MRP		2L	13012511	13012835	-0.793045	9.59e-10
2L	11945646	11946045	2.01845	1.43e-48	2.38e-48	Exon (FBtr0080281/FBgn0005664, exon 2 of 2)	Crys		2R	8368844	8369243	1.16039	0	0	Promoter	CG2127		2L	10477248	10477547	2.69732	4.11e-53	5.94e-53	Promoter	RluA-2		2L	18880923	18881047	1.42851	9.85e-13	1.09e-12	Promoter	tup		2L	12744324	12744448	-0.669967	3.14e-14	7.87e-14	3' UTR	CG15483		2L	13012861	13012910	-0.643144	0.000367478
2L	11960925	11961099	1.74575	3.78e-17	4.17e-17	Exon (FBtr0306899/FBgn0263019, exon 2 of 2)	mir-bft		2R	8387558	8389020	1.73772	2.18e-65	5.59e-65	Promoter	pdm3		2L	10488275	10488349	1.64009	1.03e-32	1.27e-32	Promoter	Cog4		2L	18986746	18986870	1.22831	7.56e-71	2.24e-70	Promoter	Swip-1		2L	12817000	12817249	-0.776267	0.00223682	0.00258235	3' UTR	kek1		2L	13017597	13018825	-0.906441	1.1e-32
2L	11970339	11970963	2.66719	3.45e-307	2.07e-306	Promoter	lncRNA:CR43314		2R	8598819	8598918	1.25842	9.78e-37	1.69e-36	Exon (FBtr0339357/FBgn0033309, exon 5 of 7)	Lnpk		2L	10490975	10491374	1.93916	2.5e-59	3.8e-59	Promoter	CG13144		2L	18986971	18987070	1.234	8.02e-80	2.65e-79	Promoter	Swip-1		2L	12818350	12819124	-1.14814	3.43e-19	1.09e-18	3' UTR	kek1		2L	13020347	13020896	-0.675657	1.44e-15
2L	11984327	11984651	2.02644	5.67e-97	1.39e-96	3' UTR	CG16965		2R	8614722	8614871	1.30354	6.84e-34	1.13e-33	Promoter	Cirl		2L	10506012	10506779	3.19701	0	0	Promoter	Myo31DF		2L	18987121	18987270	1.21437	1.78e-37	3.3e-37	Promoter	Swip-1		2L	12821525	12822787	-1.73341	5.09e-71	6.84e-70	Promoter	kek1		2L	13021868	13022067	-0.952303	2.45e-19
2L	11986738	11988004	2.46822	0	0	Promoter	CG6686		2R	8617049	8617173	1.09893	1.39e-41	2.59e-41	Promoter	Cirl		2L	10506301	10506825	3.49438	3.64e-243	1.16e-242	Promoter	Myo31DF		2L	19034944	19035542	1.56592	1.57e-35	2.81e-35	Promoter	mib2		2L	12978249	12978473	-0.597252	2.24e-51	1.98e-50	Promoter	Vha68-3		2L	13023493	13024192	-0.77055	2.24e-77
2L	12027488	12027737	1.76007	1.57e-89	3.67e-89	Promoter	dmGlut		2R	8619201	8619300	1.37243	4.36e-13	4.83e-13	Exon (FBtr0310449/FBgn0033313, exon 8 of 8)	Cirl		2L	10512946	10513195	1.30676	0	0	Exon (FBtr0347405/FBgn0267828, exon 3 of 5)	CG7384		2L	19045530	19045579	1.32309	1.85e-33	3.2e-33	Promoter	Acn		2L	13003673	13004030	-1.42431	4.18e-07	6.58e-07	Promoter	Vha68-1		2L	13024643	13024742	-0.57953	1.01e-12
2L	12041679	12041978	1.97969	1.52e-28	1.98e-28	Promoter	asRNA:CR46070		2R	8619376	8619500	1.55845	4.45e-15	5.16e-15	Exon (FBtr0310449/FBgn0033313, exon 8 of 8)	Cirl		2L	10534322	10534771	3.06125	1.28e-80	2.22e-80	Promoter	CG18302		2L	19045655	19046054	1.45437	3.38e-151	2.04e-150	Promoter	Acn		2L	13004480	13004779	-1.39306	1.47e-08	2.59e-08	Promoter	Tor		2L	13024918	13025467	-0.643311	1.76e-38
2L	12045568	12045992	1.84472	0	0	Promoter	CG6770		2R	8623137	8623486	1.25497	1.76e-90	5.85e-90	Exon (FBtr0305081/FBgn0033313, exon 13 of 13)	Vps25		2L	10544883	10545657	4.07526	0	0	Promoter	Trim9		2L	19046130	19046504	1.7238	6.56e-224	5.93e-223	Promoter	Acn		2L	13012636	13012935	-0.809857	6.61e-07	1.03e-06	3' UTR	CG9934		2L	13026774	13027323	-0.420381	1.78e-10
2L	12085374	12085827	3.46718	4.73e-96	1.16e-95	Promoter	prd		2R	8628850	8629049	1.06941	7.21e-22	9.56e-22	Promoter	Gle1		2L	10641931	10642005	1.71156	0	0	Exon (FBtr0080099/FBgn0051872, exon 1 of 4)	CG18284		2L	19047309	19047776	1.74449	7.56e-132	4e-131	Exon (FBtr0081144/FBgn0263198, exon 2 of 5)	CG10470		2L	13017839	13018825	-1.03701	2.94e-29	1.39e-28	Promoter	CG9934		2L	13028188	13029078	-0.638502	7.08e-40
2L	12085649	12085873	3.60396	2.99e-73	6.18e-73	Promoter	prd		2R	8649649	8650498	2.57222	1.83e-158	1.01e-157	Promoter	ptc		2L	10662081	10662505	3.81149	3.88e-78	6.64e-78	Promoter	CG31871		2L	19054603	19054827	1.22933	4.81e-45	1.01e-44	Promoter	CG10492		2L	13020322	13020971	-0.772464	2.8e-16	7.78e-16	Promoter	A16		2L	13030288	13030937	-0.585275	1.32e-28
2L	12094598	12094804	1.4384	4.78e-57	8.59e-57	Promoter	Pex19		2R	8754733	8754782	1.37398	3.18e-82	9.81e-82	Exon (FBtr0088711/FBgn0027585, exon 3 of 8)	CG8740		2L	10678928	10679352	2.0499	2.98e-71	4.9e-71	Exon (FBtr0336846/FBgn0040496, exon 3 of 3)	CG17104		2L	19055328	19055402	1.16161	2.05e-28	3.22e-28	Exon (FBtr0113043/FBgn0032748, exon 1 of 3)	CG10492		2L	13021868	13022067	-0.615589	1.16e-08	2.07e-08	Promoter	A16		2L	13031038	13031162	-0.467194	5.02e-07
2L	12096051	12096375	2.17356	1.1e-61	2.07e-61	Promoter	CG6712		2R	8758544	8759140	1.1436	1.5e-45	2.96e-45	Exon (FBtr0088711/FBgn0027585, exon 7 of 8)	CG8740		2L	10679403	10679677	2.54124	2e-50	2.85e-50	Promoter	lncRNA:CR44180		2L	19055453	19055635	1.2518	3.92e-30	6.4e-30	Exon (FBtr0113043/FBgn0032748, exon 1 of 3)	CG10492		2L	13023568	13024192	-0.903684	2.91e-78	4.52e-77	Exon (FBtr0310277/FBgn0262160, exon 7 of 7)	A16		2L	13090003	13090377	-1.27292	1.59e-06
2L	12103751	12104326	3.37745	2.78e-70	5.6e-70	Promoter	ThrRS		2R	8798539	8799138	2.69295	2.56e-53	5.63e-53	Promoter	sns		2L	10692940	10693189	1.54292	0	0	Promoter	CG17108		2L	19056290	19056339	1.29592	1.94e-16	2.34e-16	Exon (FBtr0113043/FBgn0032748, exon 3 of 3)	CG10492		2L	13024968	13025492	-0.683139	6.54e-35	3.69e-34	Exon (FBtr0310277/FBgn0262160, exon 7 of 7)	A16		2L	13165764	13165838	-0.786124	4.39e-12
2L	12108746	12108970	1.15982	2.28e-60	4.23e-60	Promoter	Rab6		2R	8901505	8902268	1.08024	5.72e-64	1.44e-63	Promoter	Ggamma1		2L	10732703	10733302	2.82529	0	0	Promoter	Dpy-30L1		2L	19056740	19057064	1.42934	1.78e-71	5.32e-71	Exon (FBtr0113043/FBgn0032748, exon 3 of 3)	Phlpp		2L	13026949	13027323	-0.500239	7.45e-12	1.63e-11	Exon (FBtr0336617/FBgn0262160, exon 6 of 7)	A16		2L	13165765	13165839	-0.794052	2.23e-12
2L	12127434	12127858	3.39744	5.84e-55	1.03e-54	Exon (FBtr0080336/FBgn0032414, exon 5 of 6)	rho-6		2R	8914599	8914948	1.97799	4.5e-48	9.22e-48	Promoter	lin		2L	10738053	10738427	1.64506	1.35e-34	1.7e-34	Promoter	CG12299		2L	19057165	19057314	1.08097	1.21e-31	2.04e-31	Exon (FBtr0113043/FBgn0032748, exon 3 of 3)	Phlpp		2L	13028513	13029078	-0.746602	8.75e-24	3.39e-23	Exon (FBtr0310277/FBgn0262160, exon 4 of 7)	A16		2L	13166164	13166488	-0.803992	1.33e-20
2L	12153614	12153688	2.10849	4e-17	4.41e-17	Exon (FBtr0301019/FBgn0051760, exon 3 of 14)	CG31861		2R	8915206	8915480	1.18677	1.32e-23	1.82e-23	Promoter	lin		2L	10739553	10739977	2.17887	1.75e-96	3.29e-96	Exon (FBtr0080113/FBgn0032295, exon 2 of 2)	mir-4970		2L	19057365	19057489	1.2158	6.58e-31	1.09e-30	Exon (FBtr0113043/FBgn0032748, exon 3 of 3)	Phlpp		2L	13030338	13030887	-0.781172	1.36e-38	8.45e-38	Exon (FBtr0310277/FBgn0262160, exon 3 of 7)	A16		2L	13174427	13174751	-1.13886	7.23e-07
2L	12164266	12164490	1.41984	7.21e-21	8.41e-21	Promoter	ZnT33D		2R	8952339	8952388	1.46919	2.98e-16	3.53e-16	Promoter	babo		2L	10753423	10753772	2.53391	4.08e-59	6.18e-59	5' UTR	mir-9378		2L	19068842	19069166	1.92092	8e-42	1.59e-41	Promoter	CG10702		2L	13031038	13031162	-0.869766	1.06e-18	3.29e-18	Exon (FBtr0310277/FBgn0262160, exon 3 of 7)	A16		2L	13174489	13174738	-1.10574	7.68e-07
2L	12201334	12201733	3.05365	3.07e-187	1.2e-186	Promoter	bru1		2R	8952664	8953136	1.84038	6.72e-107	2.59e-106	Promoter	babo		2L	10761191	10761590	2.34493	2.78e-141	6.38e-141	Promoter	CG6495		2L	19080181	19080405	1.69145	9.52e-20	1.24e-19	3' UTR	CG10700		2L	13031238	13031312	-0.949729	1.02e-19	3.33e-19	Exon (FBtr0310277/FBgn0262160, exon 3 of 7)	A16		2L	13184499	13184548	-0.718619	5.34e-09
2L	12241326	12241700	2.2256	0	0	Exon (FBtr0080344/FBgn0000114, exon 2 of 12)	bru1		2R	8960934	8961108	1.03268	2.47e-29	3.75e-29	3' UTR	spab		2L	10761917	10761966	1.70147	2.89e-26	3.39e-26	Promoter	CG6495		2L	19119910	19120306	1.95514	2.21e-86	7.81e-86	Promoter	Ddc		2L	13090003	13090377	-0.82538	0.00797395	0.0088296	Promoter	lncRNA:CR44197		2L	13184503	13184552	-0.729575	2.8e-09
2L	12287501	12288971	3.51092	6.24e-123	1.8e-122	Promoter	bru1		2R	9069112	9069461	1.42919	3.44e-45	6.77e-45	Promoter	ana		2L	10762017	10762316	1.6341	1.08e-36	1.38e-36	Promoter	CG6495		2L	19190342	19190816	3.35789	8.19e-101	3.35e-100	Promoter	drl		2L	13165764	13165988	-0.811074	7.53e-13	1.75e-12	Promoter	DnaJ-H		2L	13192626	13193048	-0.574855	3.78e-07
2L	12299210	12299359	1.55932	4.88e-61	9.09e-61	Exon (FBtr0331998/FBgn0000114, exon 7 of 9)	bru1		2R	9075945	9076743	1.41117	4.6e-60	1.09e-59	Promoter	asRNA:CR45924		2L	10764666	10764715	1.47667	5.41e-30	6.55e-30	Exon (FBtr0080114/FBgn0027550, exon 6 of 6)	Ubc2		2L	19260357	19260631	1.60301	6.52e-44	1.34e-43	Exon (FBtr0081227/FBgn0051797, exon 1 of 1)	CG31797		2L	13165765	13165989	-0.806929	9.66e-13	2.23e-12	Promoter	DnaJ-H		2L	13200273	13200572	-0.710178	1.22e-32
2L	12352382	12352631	2.04327	1.13e-28	1.48e-28	Exon (FBtr0304856/FBgn0262475, exon 2 of 10)	CG17010		2R	9103388	9103562	1.49853	4.78e-18	5.85e-18	Promoter	Vang		2L	10764866	10764965	1.64965	3.46e-15	3.62e-15	3' UTR	Ubc2		2L	19299679	19299928	1.57659	6.92e-45	1.45e-44	Promoter	CG17564		2L	13166189	13166463	-0.498379	3.43e-07	5.44e-07	Promoter	DnaJ-H		2L	13202104	13203113	-0.743393	8.83e-67
2L	12396659	12396758	1.39279	1.17e-70	2.36e-70	3' UTR	Pkd2		2R	9112030	9112354	1.37391	8.82e-85	2.78e-84	Exon (FBtr0088628/FBgn0033379, exon 2 of 2)	tsu		2L	10767705	10767854	1.964	2.35e-137	5.31e-137	Promoter	Ubc2		2L	19389973	19390072	1.27226	8.83e-45	1.85e-44	Promoter	CG17549		2L	13174514	13174713	-1.09944	5.5e-05	7.25e-05	Promoter	asRNA:CR46256		2L	13203762	13204136	-1.21032	2.11e-55
2L	12399487	12399711	1.57902	5.97e-23	7.19e-23	Exon (FBtr0080365/FBgn0041195, exon 2 of 9)	Pkd2		2R	9125077	9125301	1.19905	1.39e-16	1.65e-16	3' UTR	GstE13		2L	10773038	10773262	1.51155	2.64e-42	3.52e-42	Exon (FBtr0080189/FBgn0051869, exon 7 of 7)	CG17127		2L	19410534	19410583	1.31275	6.09e-14	6.95e-14	Promoter	Pax		2L	13174527	13174701	-1.01014	0.000262334	0.000326376	Promoter	asRNA:CR46256		2L	13219340	13219864	-1.28956	3.73e-36
2L	12404045	12404144	1.73091	1.55e-69	3.11e-69	Promoter	vir-1		2R	9137165	9137914	1.31408	7.88e-259	7.16e-258	Promoter	alc		2L	10773438	10773487	1.58863	1.96e-34	2.46e-34	Exon (FBtr0080189/FBgn0051869, exon 7 of 7)	CG17127		2L	19411541	19411790	1.81304	4.15e-18	5.23e-18	Promoter	Pax		2L	13184728	13184852	-0.544591	0.00262697	0.00301665	3' UTR	Rsph1		2L	13223517	13223616	-1.01838	4.52e-12
2L	12407016	12407115	1.58013	0	0	3' UTR	vir-1		2R	9180257	9180931	1.55222	1.48e-163	8.45e-163	Promoter	Rab32		2L	10773663	10773937	1.617	3.26e-55	4.78e-55	Exon (FBtr0080189/FBgn0051869, exon 7 of 7)	CG17127		2L	19446334	19446735	1.3112	3.61e-37	6.65e-37	Exon (FBtr0081234/FBgn0003346, exon 4 of 6)	RanGAP		2L	13184749	13184873	-0.71281	0.00015724	0.000199402	3' UTR	Rsph1		2L	13246357	13246406	-1.31358	6.49e-15
2L	12425889	12425938	2.16471	9.91e-24	1.21e-23	Promoter	CG6405		2R	9180982	9181031	1.24184	1.12e-47	2.28e-47	Promoter	Rab32		2L	10774113	10774437	1.75121	1.13e-49	1.6e-49	Exon (FBtr0080189/FBgn0051869, exon 7 of 7)	CG17127		2L	19493711	19494035	1.387	3.43e-45	7.23e-45	Promoter	swm		2L	13192799	13193023	-1.04443	5.17e-12	1.14e-11	Promoter	Edem2		2L	13273706	13273880	-0.66755	6.32e-17
2L	12434009	12434665	2.10587	5.85e-75	1.23e-74	Promoter	eRF3		2R	9185887	9186236	1.40363	6.68e-79	1.99e-78	Promoter	Rab32		2L	10786078	10786173	2.17719	2.66e-25	3.09e-25	Promoter	lncRNA:CR44582		2L	19495394	19495468	1.03059	2.66e-31	4.46e-31	Exon (FBtr0081244/FBgn0002044, exon 4 of 6)	swm		2L	13200398	13200547	-1.10057	3.74e-49	3.09e-48	Exon (FBtr0080488/FBgn0032481, exon 3 of 5)	CG16972		2L	13273906	13273980	-0.668949	1.57e-14
2L	12434477	12434926	1.94109	4.89e-223	2.21e-222	Promoter	eRF3		2R	9234679	9234828	1.16575	6.16e-61	1.48e-60	Exon (FBtr0088606/FBgn0010114, exon 2 of 8)	Cyp4p2		2L	10788749	10788823	1.92322	1.65e-13	1.7e-13	5' UTR	CG31870		2L	19495994	19496118	1.11813	2.56e-42	5.13e-42	Exon (FBtr0081244/FBgn0002044, exon 4 of 6)	Top3alpha		2L	13202154	13202713	-0.936709	1.76e-58	1.83e-57	Promoter	CG16972		2L	13279453	13279577	-1.41746	7.49e-10
2L	12435052	12435101	1.51046	3.83e-98	9.49e-98	Promoter	eRF3		2R	9246793	9247242	2.11051	3.75e-290	3.96e-289	Promoter	hig		2L	10800700	10801109	4.10909	1.96e-196	5.48e-196	Promoter	CG31869		2L	19496194	19496243	1.14559	3.57e-31	5.96e-31	Exon (FBtr0081244/FBgn0002044, exon 4 of 6)	Top3alpha		2L	13203787	13204186	-1.39056	9.39e-66	1.12e-64	Promoter	Pect		2L	13279703	13280377	-0.966972	4.78e-13
2L	12435227	12436692	1.75588	5.29e-94	1.27e-93	Promoter	eRF3		2R	9284845	9284994	1.89044	2.61e-18	3.21e-18	Promoter	asRNA:CR45132		2L	10831630	10831829	1.53185	2.23e-11	2.26e-11	Exon (FBtr0080188/FBgn0011676, exon 2 of 19)	Nos		2L	19500669	19501068	1.5459	3.72e-38	6.99e-38	Exon (FBtr0081246/FBgn0040268, exon 4 of 4)	Top3alpha		2L	13219490	13219839	-1.26914	1.74e-23	6.68e-23	Promoter	CG9426		2L	13287077	13287126	-0.946018	1.78e-05
2L	12436918	12437976	1.65071	1.91e-92	4.58e-92	Promoter	eRF3		2R	9291906	9292305	2.42787	6.18e-34	1.02e-33	Promoter	Drep2		2L	10840510	10840734	1.48435	1.21e-101	2.34e-101	Promoter	mir-4987		2L	19503260	19503309	1.13699	1.44e-09	1.48e-09	Exon (FBtr0081282/FBgn0032796, exon 3 of 3)	Top3alpha		2L	13223392	13223591	-1.1356	3.06e-13	7.28e-13	Promoter	CG16812		2L	13287152	13287386	-0.809746	8.89e-05
2L	12439571	12439820	1.54002	2.04e-149	6.7e-149	3' UTR	eRF3		2R	9292356	9292705	2.22861	3.47e-50	7.32e-50	Promoter	Drep2		2L	10840760	10842004	2.71411	0	0	Promoter	mir-4987		2L	19503660	19503734	1.40788	6.71e-13	7.46e-13	Exon (FBtr0081282/FBgn0032796, exon 3 of 3)	cyst		2L	13246307	13246556	-1.44972	1.19e-26	5.18e-26	Promoter	CG16820		2L	13287962	13288324	-0.554844	0.00211124
2L	12455915	12456239	1.47027	0	0	3' UTR	CR17024		2R	9299445	9299619	1.42126	1.4e-16	1.67e-16	3' UTR	Drep2		2L	10844015	10844264	1.80322	1.32e-160	3.25e-160	Promoter	CG17140		2L	19503785	19503959	1.63828	4.15e-21	5.59e-21	Exon (FBtr0081282/FBgn0032796, exon 3 of 3)	cyst		2L	13273731	13274005	-0.778521	4.8e-24	1.88e-23	Exon (FBtr0334851/FBgn0264894, exon 6 of 11)	CG44085		2L	13290072	13290846	-2.05745	5.89e-35
2L	12456815	12457264	2.17751	0	0	3' UTR	mir-967		2R	9302270	9302519	1.65004	1.39e-16	1.66e-16	3' UTR	Myd88		2L	10847527	10847951	1.93074	0	0	Promoter	Porin2		2L	19507763	19508062	1.81516	2.1e-26	3.15e-26	Promoter	cyst		2L	13279328	13279477	-1.1306	3.16e-05	4.26e-05	Exon (FBtr0334863/FBgn0264894, exon 8 of 9)	asRNA:CR44083		2L	13296384	13297631	-1.59199	1.52e-45
2L	12457340	12457464	1.68646	0	0	3' UTR	mir-967		2R	9307610	9308722	2.69953	0	0	Promoter	Myd88		2L	10857632	10858061	2.2524	9.33e-25	1.08e-24	Promoter	aurB		2L	19520855	19521280	1.29759	1.42e-18	1.8e-18	Exon (FBtr0081247/FBgn0032798, exon 3 of 10)	CG10132		2L	13279503	13279602	-1.61597	3.43e-11	7.21e-11	Exon (FBtr0334863/FBgn0264894, exon 8 of 9)	asRNA:CR44083		2L	13308491	13308940	-0.708417	0.000141616
2L	12482732	12483531	3.90352	5.95e-129	1.76e-128	Promoter	bun		2R	9374217	9374341	1.55371	2.23e-12	2.42e-12	5' UTR	CG12158		2L	10860862	10861477	2.50595	0	0	Exon (FBtr0080143/FBgn0027363, exon 3 of 4)	Stam		2L	19566088	19566237	1.07576	2.75e-12	3.01e-12	Promoter	CG13077		2L	13280053	13280302	-1.10168	3.56e-09	6.53e-09	Exon (FBtr0334863/FBgn0264894, exon 8 of 9)	asRNA:CR44083		2L	13364308	13364782	-1.02521	4.79e-28
2L	12538632	12538706	1.5119	1.43e-83	3.2e-83	Exon (FBtr0300523/FBgn0259176, exon 3 of 7)	bun		2R	9409262	9409461	1.42136	5.81e-59	1.36e-58	Promoter	wun		2L	10966284	10966333	1.68256	5.87e-181	1.55e-180	Promoter	CG33129		2L	19586623	19587236	3.00156	6.59e-72	1.98e-71	Promoter	Lar		2L	13283752	13283876	-0.949594	5.73e-24	2.24e-23	3' UTR	asRNA:CR44083		2L	13368137	13368186	-0.607757	6.72e-05
2L	12545972	12546611	3.88125	1.44e-120	4.1e-120	Promoter	bun		2R	9414342	9414666	2.27679	3.79e-31	5.97e-31	Promoter	wun2		2L	10966384	10966525	1.81533	3.84e-115	7.88e-115	Promoter	CG33129		2L	19611082	19611306	1.59252	3.79e-14	4.35e-14	Promoter	Lar		2L	13288012	13288374	-1.27563	1.23e-09	2.33e-09	Promoter	asRNA:CR44972		2L	13368662	13369021	-0.89435	4.36e-11
2L	12571210	12571409	2.86592	2.72e-35	3.89e-35	Promoter	lncRNA:CR44598		2R	9426589	9426813	1.09985	1.3e-77	3.84e-77	Promoter	Pdk		2L	10969670	10969869	1.48093	9.93e-64	1.55e-63	Promoter	CG33129		2L	19748975	19749149	1.36795	1.17e-19	1.52e-19	Exon (FBtr0081324/FBgn0032817, exon 7 of 8)	CR44906		2L	13290122	13290921	-1.94799	2.25e-43	1.62e-42	Promoter	CG31729		2L	13369304	13369903	-0.980914	7.2e-19
2L	12710082	12710156	1.50456	3.45e-33	4.78e-33	Exon (FBtr0080405/FBgn0032454, exon 2 of 3)	CG5787		2R	9433196	9433245	1.18557	8.54e-32	1.36e-31	Exon (FBtr0088508/FBgn0017558, exon 5 of 5)	Pdk		2L	10970803	10971253	2.01648	1.88e-88	3.4e-88	Promoter	YL-1		2L	19755897	19756321	2.45239	1.13e-30	1.86e-30	Promoter	CG10631		2L	13296384	13297631	-1.77585	7.5e-46	5.73e-45	Promoter	CG31729		2L	13372127	13372176	-1.13364	3.54e-08
2L	12710443	12711117	1.58393	2.81e-133	8.54e-133	Exon (FBtr0080405/FBgn0032454, exon 1 of 3)	CG5787		2R	9437486	9437660	1.28145	1.46e-154	7.93e-154	Exon (FBtr0088550/FBgn0029092, exon 2 of 7)	ced-6		2L	10971438	10971487	1.48297	3.24e-31	3.96e-31	Promoter	CG16743		2L	19756397	19756846	2.71429	2.66e-35	4.75e-35	Promoter	CG10631		2L	13308491	13308940	-0.72397	0.00013159	0.000167818	5' UTR	CG43779		2L	13383982	13384031	-0.637215	9.4e-07
2L	12715382	12716045	1.53429	1.3e-33	1.81e-33	Exon (FBtr0301163/FBgn0032455, exon 3 of 5)	CG5787		2R	9440755	9440829	1.28968	1.54e-23	2.12e-23	Promoter	ced-6		2L	10972846	10972995	1.49718	6.19e-123	1.31e-122	Promoter	CG16743		2L	19909069	19909143	1.52772	2.31e-11	2.47e-11	Exon (FBtr0329838/FBgn0263873, exon 7 of 16)	lncRNA:CR43097		2L	13350923	13350997	-1.09463	0.000131437	0.000167643	Exon (FBtr0302043/FBgn0032506, exon 8 of 8)	CG16826		2L	13385998	13387193	-0.780388	2.97e-16
2L	12716171	12716495	1.6601	3.02e-47	4.95e-47	Exon (FBtr0301163/FBgn0032455, exon 3 of 5)	MRP		2R	9472428	9472902	1.95596	3.86e-37	6.7e-37	Exon (FBtr0299845/FBgn0287478, exon 10 of 19)	Camta		2L	10978424	10978921	1.62785	3.06e-153	7.32e-153	Exon (FBtr0080148/FBgn0041781, exon 2 of 5)	SCAR		2L	19909594	19909868	1.60301	1.67e-20	2.22e-20	Exon (FBtr0329838/FBgn0263873, exon 7 of 16)	lncRNA:CR43097		2L	13354333	13354657	-1.38062	2.29e-05	3.11e-05	Promoter	CG9395		2L	13403315	13403759	-1.00953	6.35e-05
2L	12744324	12744448	1.21022	3.08e-73	6.36e-73	3' UTR	CG15483		2R	9472928	9473102	1.7551	2.35e-16	2.79e-16	Exon (FBtr0299845/FBgn0287478, exon 10 of 19)	Camta		2L	11014231	11014355	1.43164	1.09e-31	1.33e-31	Exon (FBtr0331197/FBgn0032330, exon 7 of 7)	Acp32CD		2L	19960688	19961009	1.16397	1.16e-92	4.36e-92	Promoter	CG34051		2L	13364183	13364782	-1.2702	3.65e-34	2.01e-33	Exon (FBtr0080473/FBgn0022069, exon 1 of 1)	Nnp-1		2L	13404428	13404702	-1.2742	1.05e-06
2L	12817000	12817249	2.54771	1.02e-45	1.64e-45	3' UTR	kek1		2R	9516880	9517129	1.58491	1.1e-20	1.43e-20	Promoter	brp		2L	11015895	11016571	2.36212	0	0	Promoter	Acp32CD		2L	19963050	19963399	1.26085	0	0	Promoter	CG16772		2L	13368887	13368936	-1.15296	1.74e-08	3.06e-08	Promoter	CG31855		2L	13404803	13404902	-1.19418	7.39e-06
2L	12818350	12819124	2.73537	3.25e-208	1.39e-207	3' UTR	kek1		2R	9517155	9517479	1.78901	5.43e-30	8.35e-30	Promoter	brp		2L	11017495	11017694	2.11377	1.37e-21	1.54e-21	Promoter	CG14913		2L	19970592	19970691	1.32348	5.65e-12	6.14e-12	Exon (FBtr0345432/FBgn0264443, exon 5 of 6)	Hf		2L	13369304	13369353	-1.41942	3.54e-06	5.19e-06	Promoter	CG31855		2L	13435622	13436521	-1.89523	7.32e-17
2L	12821525	12822787	4.27556	0	0	Promoter	kek1		2R	9528254	9529689	1.92762	1.2e-43	2.3e-43	Exon (FBtr0299916/FBgn0259246, exon 9 of 20)	brp		2L	11029167	11029216	1.47005	1.21e-35	1.54e-35	Exon (FBtr0331197/FBgn0032330, exon 6 of 7)	CG18666		2L	20028090	20028289	1.38217	1.26e-21	1.72e-21	Promoter	sNPF		2L	13369529	13369903	-0.849837	2.72e-11	5.75e-11	Promoter	CG31855		2L	13497894	13498276	-0.521313	0.0014376
2L	12978249	12978473	1.56789	0	0	Promoter	Vha68-3		2R	9532937	9533372	1.3113	1.35e-11	1.45e-11	Exon (FBtr0299916/FBgn0259246, exon 13 of 20)	CG1888		2L	11029242	11029996	1.7603	1.68e-90	3.07e-90	Exon (FBtr0331197/FBgn0032330, exon 5 of 7)	CG18666		2L	20066741	20066790	1.2034	5.2e-19	6.68e-19	Promoter	bwa		2L	13383832	13384031	-1.07772	3.48e-20	1.16e-19	Exon (FBtr0303269/FBgn0032515, exon 3 of 3)	loqs		2L	13610154	13610528	-1.02892	5.22e-15
2L	13003673	13004030	1.81385	2.66e-19	3.03e-19	Promoter	Vha68-1		2R	9535365	9535911	1.64884	1.26e-30	1.96e-30	Exon (FBtr0299916/FBgn0259246, exon 15 of 20)	CG1888		2L	11086721	11087145	3.72735	2e-118	4.15e-118	Promoter	CG16854		2L	20084624	20084998	1.60723	0	0	Promoter	fok		2L	13386135	13386589	-1.27517	5.22e-12	1.15e-11	Promoter	Ing5		2L	13636305	13636879	-1.14124	6.06e-11
2L	13004480	13004779	2.64001	5.18e-58	9.4e-58	Promoter	Tor		2R	9536196	9536830	1.48954	5.29e-46	1.05e-45	Exon (FBtr0299916/FBgn0259246, exon 17 of 20)	CG1888		2L	11097229	11097711	1.82015	1.01e-146	2.36e-146	Exon (FBtr0080232/FBgn0283682, exon 5 of 10)	Ge-1		2L	20097681	20098178	1.60301	7.1e-19	9.08e-19	Promoter	Kua		2L	13386640	13387080	-1.04005	2.07e-17	6.08e-17	Promoter	Ing5		2L	13641238	13642434	-2.03425	5.49e-15
2L	13012636	13012935	1.39074	3.32e-32	4.56e-32	3' UTR	CG9934		2R	9540441	9540765	1.21035	1.17e-44	2.28e-44	3' UTR	CG1888		2L	11105771	11105945	1.50066	3.89e-29	4.68e-29	Promoter	Reps		2L	20311219	20312393	2.03291	0	0	Promoter	spir		2L	13435647	13436496	-2.05091	4.12e-22	1.5e-21	Promoter	Tehao		2L	13775554	13775653	-0.524593	8.19e-05
2L	13017839	13018825	2.18881	2.12e-258	1.09e-257	Promoter	CG9934		2R	9541191	9541465	2.25271	6.16e-79	1.83e-78	3' UTR	CG1888		2L	11130812	11131271	1.92636	1.7e-63	2.65e-63	Promoter	CG4751		2L	20342075	20342199	1.39233	8.69e-14	9.88e-14	Promoter	spir		2L	13484970	13485194	-1.16685	0.000105134	0.000135274	5' UTR	CG42784		2L	13780764	13780915	-1.20163	4.08e-10
2L	13020322	13020971	1.76922	8.02e-150	2.64e-149	Promoter	A16		2R	9553069	9553193	1.42126	1.4e-16	1.67e-16	Promoter	lncRNA:CR43651		2L	11134271	11134495	1.38382	1.38e-25	1.61e-25	Exon (FBtr0080200/FBgn0032348, exon 6 of 6)	hgo		2L	20350509	20350608	1.36514	2.41e-17	2.98e-17	Promoter	RtGEF		2L	13509573	13509622	-1.14953	1.4e-05	1.95e-05	Exon (FBtr0332509/FBgn0023407, exon 5 of 7)	CG42784		2L	13793546	13793970	-0.860388	1.04e-20
2L	13021868	13022067	1.75386	4.63e-104	1.19e-103	Promoter	A16		2R	9567796	9567870	1.25787	2.22e-200	1.57e-199	3' UTR	asRNA:CR45281		2L	11135146	11135245	1.66757	2.46e-32	3.03e-32	Exon (FBtr0080200/FBgn0032348, exon 6 of 6)	hgo		2L	20360019	20360648	1.67622	6.49e-75	2.03e-74	3' UTR	RtGEF		2L	13610129	13610553	-1.0856	4.78e-15	1.25e-14	Promoter	mir-2489		2L	13803726	13803900	-0.767659	4.82e-29
2L	13023568	13024142	1.67893	0	0	Exon (FBtr0310277/FBgn0262160, exon 7 of 7)	A16		2R	9567896	9568045	1.17852	4.45e-140	2.2e-139	3' UTR	asRNA:CR45281		2L	11136393	11136442	2.0166	1.17e-25	1.37e-25	Promoter	hgo		2L	20426199	20427173	2.7474	2.31e-63	6.27e-63	Promoter	CG31688		2L	13635880	13635954	-0.855105	0.000906356	0.00107801	Exon (FBtr0342903/FBgn0259984, exon 11 of 11)	lncRNA:CR43410		2L	13813866	13814465	-0.488018	0.000382519
2L	13024968	13025492	1.71951	0	0	Exon (FBtr0310277/FBgn0262160, exon 7 of 7)	A16		2R	9612972	9613471	1.79318	3.44e-123	1.52e-122	Exon (FBtr0334807/FBgn0033438, exon 4 of 6)	asRNA:CR44069		2L	11158543	11158792	1.56865	4.02e-37	5.17e-37	3' UTR	CG6287		2L	20441937	20442036	1.56648	1.16e-32	1.98e-32	3' UTR	lncRNA:CR43607		2L	13635980	13636029	-0.903854	0.0019262	0.00223592	Exon (FBtr0342903/FBgn0259984, exon 11 of 11)	lncRNA:CR43410		2L	13816356	13816405	-0.846531	0.000421967
2L	13026949	13027323	1.66186	3.14e-203	1.32e-202	Exon (FBtr0336617/FBgn0262160, exon 6 of 7)	A16		2R	9613522	9613671	1.35292	6.23e-32	9.94e-32	Exon (FBtr0334807/FBgn0033438, exon 4 of 6)	asRNA:CR44069		2L	11159118	11159192	1.64135	2.9e-53	4.2e-53	3' UTR	CG6287		2L	20454108	20454207	1.417	3.32e-10	3.46e-10	3' UTR	CG31687		2L	13636355	13636854	-1.06805	4.56e-08	7.76e-08	3' UTR	lncRNA:CR43410		2L	13818750	13819124	-0.48501	0.00217788
2L	13028513	13029078	1.57751	1.23e-194	4.95e-194	Exon (FBtr0310277/FBgn0262160, exon 4 of 7)	A16		2R	9682944	9683768	2.42635	1.34e-113	5.51e-113	Promoter	Mmp2		2L	11159243	11159692	1.89596	8.25e-181	2.18e-180	3' UTR	CG6287		2L	20646355	20646604	1.31423	6.19e-39	1.18e-38	Promoter	CG2608		2L	13641263	13642409	-2.32033	1.63e-13	3.95e-13	Promoter	ics		2L	13821248	13821672	-1.02754	9.8e-31
2L	13030338	13030887	1.55962	9.18e-291	5.24e-290	Exon (FBtr0310277/FBgn0262160, exon 3 of 7)	A16		2R	9692436	9693035	1.23723	6.54e-221	5.05e-220	Promoter	Uba1		2L	11159993	11161123	2.04242	3.57e-108	7.09e-108	3' UTR	CG6287		2L	20668027	20668076	1.78661	2.98e-18	3.76e-18	Promoter	CG31678		2L	13779647	13780146	-1.64101	4.86e-40	3.16e-39	Promoter	CG9008		2L	13829041	13829459	-0.612645	7.04e-24
2L	13031038	13031162	1.49502	1.58e-101	3.99e-101	Exon (FBtr0310277/FBgn0262160, exon 3 of 7)	A16		2R	9712346	9712495	1.59993	2.71e-16	3.21e-16	Promoter	dap		2L	11161613	11163047	2.90447	1.41e-142	3.25e-142	3' UTR	NA		2L	20675100	20675549	1.53517	8.07e-64	2.2e-63	Promoter	CG31678		2L	13780941	13781040	-1.28907	4.83e-14	1.2e-13	Promoter	p38b		2L	13899578	13899852	-0.797639	9.97e-25
2L	13031238	13031312	1.52386	8.46e-99	2.11e-98	Exon (FBtr0310277/FBgn0262160, exon 3 of 7)	A16		2R	9712521	9712570	1.69637	1.22e-18	1.52e-18	Promoter	dap		2L	11179107	11179331	1.61882	6.85e-18	7.38e-18	Promoter	CG4788		2L	20713610	20714434	2.5054	1.3e-57	3.28e-57	Promoter	Hr38		2L	13793521	13793920	-0.893046	2.34e-17	6.86e-17	Promoter	Sec71		2L	13900962	13901086	-0.623869	2.9e-12
2L	13090003	13090377	3.32626	1.34e-48	2.23e-48	Promoter	lncRNA:CR44197		2R	9712596	9712670	1.51445	3.23e-21	4.23e-21	Promoter	dap		2L	11235316	11235915	1.98399	1.41e-167	3.55e-167	Promoter	ab		2L	20748260	20748484	1.10476	6.09e-19	7.8e-19	3' UTR	Amacr		2L	13813866	13814265	-0.949723	6.1e-07	9.48e-07	Promoter	Sos		2L	13901762	13902604	-0.792487	1.67e-39
2L	13165764	13165988	1.25721	8.13e-52	1.39e-51	Promoter	DnaJ-H		2R	9716823	9717022	1.00481	2.04e-42	3.85e-42	Exon (FBtr0299930/FBgn0259678, exon 9 of 9)	dap		2L	11236228	11237153	2.8224	0	0	Exon (FBtr0332557/FBgn0264442, exon 5 of 9)	ab		2L	20750335	20750584	1.23783	2.22e-48	4.93e-48	3' UTR	Amacr		2L	13815881	13816055	-1.33684	4.61e-11	9.6e-11	Exon (FBtr0080541/FBgn0001965, exon 3 of 7)	Sos		2L	13903893	13904340	-1.0921	8.84e-07
2L	13165765	13165989	1.25721	8.13e-52	1.39e-51	Promoter	DnaJ-H		2R	9753797	9753921	1.16721	3.7e-83	1.15e-82	Promoter	trpl		2L	11255497	11256021	2.6111	1.71e-132	3.79e-132	Exon (FBtr0332561/FBgn0264442, exon 7 of 7)	cmet		2L	20758269	20758643	1.5149	2.42e-68	6.98e-68	Promoter	dia		2L	13818875	13819199	-0.641454	0.000536516	0.000650803	Exon (FBtr0080541/FBgn0001965, exon 6 of 7)	b		2L	13914725	13914974	-1.78643	4.45e-09
2L	13166189	13166463	1.57806	1.24e-108	3.27e-108	Promoter	DnaJ-H		2R	9779931	9780130	1.99347	5.11e-18	6.26e-18	5' UTR	asRNA:CR44207		2L	11258420	11259535	2.20499	6.73e-208	1.95e-207	3' UTR	cmet		2L	20770756	20771305	1.63921	1.94e-117	9.16e-117	Promoter	cad		2L	13821248	13821672	-0.947036	4.16e-20	1.38e-19	Promoter	b		2L	13915000	13915049	-1.26733	0.000252716
2L	13174514	13174713	1.95356	5.45e-22	6.47e-22	Promoter	asRNA:CR46256		2R	9811824	9811948	1.08282	0	0	Promoter	CG1648		2L	11263757	11263806	1.49438	1.16e-15	1.22e-15	Exon (FBtr0332202/FBgn0040232, exon 6 of 12)	cmet		2L	20782091	20782140	1.14568	1.63e-26	2.46e-26	Exon (FBtr0081412/FBgn0000251, exon 2 of 2)	Pomp		2L	13829191	13829559	-0.909504	3.69e-36	2.16e-35	Promoter	Arpc1		2L	14061073	14062317	-1.23069	4.02e-22
2L	13174527	13174701	1.90507	9.72e-21	1.13e-20	Promoter	asRNA:CR46256		2R	9823788	9823837	1.49487	9.89e-13	1.08e-12	Promoter	CG30001		2L	11271816	11271915	1.65148	4.99e-19	5.43e-19	Promoter	cana		2L	20885295	20885894	2.66567	0	0	Promoter	sky		2L	13835564	13836313	-1.79379	2.71e-33	1.46e-32	Promoter	CenG1A		2L	14196210	14197213	-0.797678	2.61e-11
2L	13184728	13184852	1.46216	6.98e-29	9.15e-29	3' UTR	Rsph1		2R	9823888	9824162	1.53458	1.8e-18	2.22e-18	Promoter	CG30001		2L	11271941	11272545	2.25111	1.85e-50	2.64e-50	Promoter	cana		2L	20918693	20918792	1.43951	1.13e-09	1.16e-09	Promoter	sky		2L	13901837	13902504	-1.14568	2.88e-57	2.9e-56	Exon (FBtr0080562/FBgn0019890, exon 3 of 6)	Smg5		2L	14334183	14334282	-1.19845	3.69e-06
2L	13184749	13184873	1.55588	7.38e-30	9.82e-30	3' UTR	Rsph1		2R	9856180	9856279	1.6285	3.76e-21	4.92e-21	Promoter	PCB		2L	11272596	11272861	1.66046	6.18e-66	9.81e-66	Promoter	cana		2L	20967745	20968833	1.44307	2.78e-13	3.13e-13	Promoter	CG42238		2L	13904141	13904315	-1.15609	5.11e-06	7.39e-06	Promoter	Smg5		2L	14334308	14334382	-1.16748	1.87e-07
2L	13192799	13193023	2.01368	6.52e-74	1.36e-73	Promoter	Edem2		2R	9860414	9861529	1.83216	0	0	Promoter	PCB		2L	11278836	11279435	1.77211	1.23e-66	1.97e-66	Promoter	CG33695		2L	21069405	21069979	2.10514	8.5e-162	5.46e-161	Promoter	CG9265		2L	13914725	13915049	-1.4159	2.48e-07	3.97e-07	Promoter	Ance-3		2L	14352869	14353268	-0.669804	7.73e-05
2L	13200398	13200547	1.58223	4.6e-200	1.9e-199	Exon (FBtr0080488/FBgn0032481, exon 3 of 5)	CG16972		2R	9880169	9880268	1.06191	3.67e-61	8.89e-61	Exon (FBtr0088451/FBgn0033460, exon 2 of 10)	asRNA:CR45467		2L	11366383	11366757	1.78347	9.7e-61	1.49e-60	5' UTR	salr		2L	21130052	21130351	1.89276	3.81e-72	1.15e-71	3' UTR	Dap160		2L	14013761	14013810	-1.06484	8.99e-10	1.72e-09	Promoter	bgm		2L	14392318	14392417	-0.79016	0.000515802
2L	13202154	13202713	1.66343	0	0	Promoter	CG16972		2R	9916546	9917464	1.6741	2.55e-94	8.8e-94	3' UTR	Etf-QO		2L	11366833	11367332	2.31576	6.74e-196	1.88e-195	Exon (FBtr0307093/FBgn0000287, exon 2 of 7)	salr		2L	21131827	21132100	1.28985	4.43e-24	6.35e-24	3' UTR	Dap160		2L	14061023	14062242	-0.971125	1.39e-13	3.37e-13	5' UTR	NimC4		2L	14392443	14392917	-0.644143	2.94e-10
2L	13203787	13204186	1.81159	2.19e-209	9.38e-209	Promoter	Pect		2R	9917515	9918510	1.48338	9.58e-106	3.65e-105	Exon (FBtr0088445/FBgn0011656, exon 7 of 9)	Etf-QO		2L	11434411	11434735	2.59994	2.11e-94	3.94e-94	3' UTR	salm		2L	21138002	21138133	1.20889	3.08e-25	4.54e-25	Exon (FBtr0306017/FBgn0023388, exon 9 of 12)	Dap160		2L	14090771	14091270	-1.24285	9.11e-14	2.23e-13	3' UTR	CG46301		2L	14490859	14491158	-1.73879	2.12e-56
2L	13219490	13219839	2.39384	1.13e-163	3.95e-163	Promoter	CG9426		2R	9969529	9969791	1.65659	2.61e-45	5.15e-45	Promoter	eIF3j		2L	11438096	11438645	2.02807	8.57e-153	2.05e-152	Exon (FBtr0089913/FBgn0261648, exon 2 of 4)	salm		2L	21138159	21138308	1.44469	4.9e-27	7.47e-27	Exon (FBtr0306017/FBgn0023388, exon 9 of 12)	Dap160		2L	14196185	14197213	-1.03453	4.14e-16	1.14e-15	Promoter	Dyrk2		2L	14547498	14547772	-0.594463	9.08e-21
2L	13223392	13223591	1.34758	2.45e-33	3.4e-33	Promoter	CG16812		2R	9994440	9994714	1.64309	2.48e-152	1.33e-151	3' UTR	TER94		2L	11511490	11511628	1.69957	3.37e-39	4.4e-39	Exon (FBtr0080247/FBgn0032363, exon 5 of 12)	Dlg5		2L	21140098	21140610	1.93612	1.94e-146	1.13e-145	Exon (FBtr0306017/FBgn0023388, exon 4 of 12)	Dap160		2L	14334158	14334282	-0.881843	0.00347995	0.00395981	Promoter	CG33090		2L	14600421	14601732	-1.24826	1.02e-32
2L	13246307	13246556	1.50216	8.07e-61	1.5e-60	Promoter	CG16820		2R	9995790	9995889	1.41833	1.58e-88	5.16e-88	3' UTR	TER94		2L	11511779	11511878	1.47891	7.9e-45	1.08e-44	Exon (FBtr0080247/FBgn0032363, exon 5 of 12)	Dlg5		2L	21144928	21145146	1.28197	4.01e-45	8.44e-45	3' UTR	snoRNA:Me18S-A469		2L	14352919	14353218	-0.850302	4.53e-05	6.02e-05	Promoter	CG43052		2L	14602172	14602824	-0.449877	0.00343154
2L	13273731	13273855	1.54209	6.18e-123	1.78e-122	Exon (FBtr0334851/FBgn0264894, exon 6 of 11)	CG44085		2R	10048353	10049014	1.86362	0	0	Promoter	oys		2L	11512904	11513053	1.42335	2.85e-60	4.36e-60	Exon (FBtr0080247/FBgn0032363, exon 5 of 12)	Dlg5		2L	21163971	21164020	1.02132	1e-15	1.19e-15	Promoter	asRNA:CR44910		2L	14450557	14450631	-1.33495	7.39e-16	2.01e-15	Promoter	CG15283		2L	14603475	14603774	-0.789234	1.47e-08
2L	13273881	13274005	1.44742	2.63e-97	6.48e-97	Exon (FBtr0334851/FBgn0264894, exon 6 of 11)	CG44085		2R	10078466	10078840	1.44463	1.93e-60	4.62e-60	Promoter	egr		2L	11514354	11514778	1.55327	5.39e-98	1.02e-97	Exon (FBtr0080247/FBgn0032363, exon 5 of 12)	Dlg5		2L	21165800	21165849	1.18797	6.21e-20	8.13e-20	Promoter	CG43346		2L	14490859	14491183	-1.56676	2.31e-43	1.66e-42	Promoter	noc		2L	14604925	14604999	-0.880199	2.95e-08
2L	13279328	13279477	1.68833	1.11e-18	1.25e-18	Exon (FBtr0334863/FBgn0264894, exon 8 of 9)	asRNA:CR44083		2R	10107651	10107875	1.10803	0	0	3' UTR	Pfk		2L	11515054	11515303	1.36842	2.53e-59	3.85e-59	Exon (FBtr0080247/FBgn0032363, exon 5 of 12)	Dlg5		2L	21178510	21178834	1.86081	2.19e-37	4.06e-37	Promoter	asRNA:CR44911		2L	14547498	14547772	-0.760061	1.27e-28	5.88e-28	3' UTR	CG4218		2L	14605050	14605224	-0.893475	8.6e-10
2L	13279503	13279602	2.03692	5.76e-34	8.09e-34	Exon (FBtr0334863/FBgn0264894, exon 8 of 9)	asRNA:CR44083		2R	10111019	10111493	1.68365	2.19e-220	1.69e-219	Promoter	Pfk		2L	11515781	11516996	2.54209	5.9e-158	1.44e-157	Promoter	Dlg5		2L	21223335	21223459	1.37186	1.41e-46	3.02e-46	Exon (FBtr0331677/FBgn0026577, exon 4 of 8)	CG8677		2L	14600446	14601201	-1.09878	1.14e-17	3.38e-17	Promoter	tRNA:Pro-AGG-1-4		2L	14743243	14743741	-0.696336	3.72e-51
2L	13280053	13280302	1.86085	1.91e-45	3.08e-45	Exon (FBtr0334863/FBgn0264894, exon 8 of 9)	asRNA:CR44083		2R	10124293	10124392	1.49994	5.85e-24	8.1e-24	Promoter	gem		2L	11525064	11525613	1.74547	0	0	Exon (FBtr0345719/FBgn0028490, exon 2 of 3)	CG43153		2L	21225210	21225409	1.14431	4.46e-32	7.56e-32	Exon (FBtr0331677/FBgn0026577, exon 4 of 8)	CG8677		2L	14601960	14602370	-1.80101	2.3e-08	3.99e-08	Exon (FBtr0301496/FBgn0003016, exon 7 of 12)	tRNA:Pro-AGG-1-4		2L	14875301	14875350	-0.71899	0.000822435
2L	13283752	13283876	1.6615	2.35e-124	6.82e-124	3' UTR	asRNA:CR44083		2R	10124493	10124967	1.58951	1.66e-102	6.17e-102	Promoter	CG46319		2L	11534324	11534547	2.30511	1.15e-23	1.32e-23	Promoter	asRNA:CR42743		2L	21226792	21227066	1.23505	4.4e-43	8.92e-43	Exon (FBtr0331677/FBgn0026577, exon 5 of 8)	CG8677		2L	14602396	14602445	-0.890118	0.00649225	0.00724144	Exon (FBtr0301496/FBgn0003016, exon 7 of 12)	tRNA:Pro-AGG-1-4		2L	15008213	15008537	-0.935663	6.71e-08
2L	13288012	13288374	1.6591	4.38e-28	5.68e-28	Promoter	asRNA:CR44972		2R	10125093	10126017	1.8377	0	0	Promoter	gem		2L	11621220	11621569	2.51657	1.89e-59	2.87e-59	5' UTR	spag4		2L	21229985	21230112	1.42547	6.96e-15	8.17e-15	Exon (FBtr0331677/FBgn0026577, exon 6 of 8)	asRNA:CR45713		2L	14602675	14602824	-1.37333	2.56e-12	5.77e-12	Exon (FBtr0301496/FBgn0003016, exon 6 of 12)	tRNA:Pro-AGG-1-4		2L	15038704	15038853	-1.05919	1.79e-05
2L	13290122	13290921	3.1869	1.01e-223	4.57e-223	Promoter	CG31729		2R	10126043	10127067	1.79627	0	0	Promoter	CG46319		2L	11621695	11621794	1.44061	1.19e-10	1.2e-10	5' UTR	spag4		2L	21230627	21230901	1.17507	3.24e-31	5.42e-31	Exon (FBtr0331677/FBgn0026577, exon 8 of 8)	asRNA:CR45713		2L	14603125	14603274	-0.691296	0.000105682	0.000135913	Exon (FBtr0301496/FBgn0003016, exon 6 of 12)	tRNA:Pro-AGG-1-4		2L	15059244	15059293	-0.726225	0.00264884
2L	13296384	13297631	2.62822	2.85e-199	1.17e-198	Promoter	CG31729		2R	10127143	10127542	1.78658	0	0	5' UTR	CG46319		2L	11626595	11626669	1.84801	8.94e-13	9.15e-13	3' UTR	spag4		2L	21254099	21254548	1.49647	4.34e-47	9.42e-47	Exon (FBtr0081478/FBgn0261239, exon 3 of 5)	l(2)k14505		2L	14604925	14605099	-0.813329	6.14e-07	9.54e-07	Exon (FBtr0301496/FBgn0003016, exon 6 of 12)	tRNA:Pro-AGG-1-4		2L	15059319	15059418	-0.626419	0.000338436
2L	13308491	13308940	1.94979	1.21e-51	2.08e-51	5' UTR	CG43779		2R	10156316	10156440	1.02428	1.48e-41	2.76e-41	3' UTR	KCNQ		2L	11644719	11644993	1.92014	9.63e-32	1.18e-31	3' UTR	CG6614		2L	21309031	21309330	1.55669	4.85e-63	1.31e-62	Promoter	Mondo		2L	14743243	14743766	-1.00085	3.62e-68	4.58e-67	Promoter	CG34166		2L	15059994	15060268	-0.626818	4.83e-07
2L	13350923	13350997	1.72726	3.21e-16	3.49e-16	Exon (FBtr0302043/FBgn0032506, exon 8 of 8)	CG16826		2R	10158341	10158690	1.42798	1.43e-219	1.09e-218	Promoter	mlt		2L	11795352	11795576	2.53445	0	0	3' UTR	CG14937		2L	21309556	21309830	1.28483	2.48e-17	3.06e-17	Promoter	Mondo		2L	15008288	15008487	-0.747694	0.000572223	0.000692417	Promoter	NC2beta		2L	15060294	15060434	-0.481749	0.00461807
2L	13354333	13354657	2.25768	1.66e-24	2.05e-24	Promoter	CG9395		2R	10232031	10232330	2.19495	2.67e-23	3.66e-23	3' UTR	Hr3		2L	11796927	11797863	2.02032	0	0	Promoter	snoRNA:Me18S-A934		2L	21311451	21311500	1.32344	3.07e-122	1.5e-121	Promoter	crc		2L	15039613	15041111	-1.32157	1.64e-25	6.8e-25	Promoter	Su(H)		2L	15064131	15064280	-0.959308	7.45e-46
2L	13364183	13364782	2.07298	5.16e-164	1.81e-163	Exon (FBtr0080473/FBgn0022069, exon 1 of 1)	Nnp-1		2R	10233206	10234155	2.60259	5.77e-122	2.52e-121	Promoter	Hr3		2L	11802825	11803149	1.46836	9.84e-165	2.46e-164	Exon (FBtr0080260/FBgn0020309, exon 4 of 8)	snoRNA:Me18S-A934		2L	21314402	21314626	1.16404	3.06e-67	8.7e-67	Promoter	CG46314		2L	15059344	15059393	-0.73407	0.000140622	0.000178918	3' UTR	CG33679		2L	15064431	15064480	-0.724878	5.53e-33
2L	13368887	13368936	1.66756	4.8e-32	6.57e-32	Promoter	CG31855		2R	10275700	10276049	1.66479	3.7e-39	6.6e-39	Promoter	CAP		2L	11808065	11808139	1.61207	2.1e-30	2.55e-30	Promoter	crol		2L	21314752	21315001	1.04654	2.55e-78	8.27e-78	Promoter	CG46314		2L	15060119	15060268	-1.05102	1.43e-11	3.08e-11	Promoter	TfIIS		2L	15067677	15068002	-0.79838	3.06e-10
2L	13369529	13369878	2.00672	3.37e-111	9.02e-111	Promoter	CG31855		2R	10279006	10279555	1.8604	0	0	Promoter	CAP		2L	11808940	11809438	2.63124	3.51e-207	1.01e-206	Promoter	crol		2L	21390275	21390474	1.08663	6.17e-142	3.48e-141	3' UTR	nrv3		2L	15075401	15075875	-1.42815	3.77e-09	6.91e-09	Promoter	CG15270		2L	15075351	15075850	-2.39716	8.88e-23
2L	13383832	13384031	1.36488	6.01e-59	1.1e-58	Exon (FBtr0303269/FBgn0032515, exon 3 of 3)	loqs		2R	10281631	10282080	1.4222	1.42e-176	8.77e-176	Promoter	CAP		2L	11815006	11815255	1.85219	1.32e-56	1.96e-56	3' UTR	CycY		2L	21626784	21626858	1.29315	7.78e-15	9.11e-15	3' UTR	lncRNA:CR44993		2L	15094925	15095344	-1.12356	1.91e-06	2.86e-06	Exon (FBtr0080702/FBgn0028879, exon 15 of 17)	CG15269		2L	15094925	15095369	-1.15093	1.25e-06
2L	13386135	13386589	1.79471	2.09e-45	3.36e-45	Promoter	Ing5		2R	10313941	10314165	1.6603	9.54e-13	1.05e-12	Promoter	Ndg		2L	11839912	11840329	2.87461	0	0	Promoter	Sfp33A3		2L	21684612	21684661	1.75773	8.65e-14	9.83e-14	Promoter	nolo		2L	15095553	15095802	-0.906652	0.000525522	0.000638063	3' UTR	CG15269		2L	15095528	15095802	-1.0342	8.74e-05
2L	13386640	13387080	2.06447	2.37e-125	6.89e-125	Promoter	Ing5		2R	10353443	10354042	1.82067	0	0	Promoter	CG46298		2L	11843603	11843677	1.84438	2.65e-150	6.29e-150	Promoter	CG42486		2L	21717056	21717130	1.30392	5.65e-28	8.78e-28	Exon (FBtr0085902/FBgn0051619, exon 13 of 16)	nolo		2L	15114495	15114894	-0.855244	5.1e-20	1.69e-19	Exon (FBtr0080705/FBgn0001978, exon 2 of 5)	stc		2L	15114495	15114869	-0.515646	1.15e-09
2L	13404528	13404627	1.63935	2.67e-12	2.75e-12	Exon (FBtr0345438/FBgn0032521, exon 6 of 7)	asRNA:CR44600		2R	10356371	10356695	1.61471	8.94e-240	7.48e-239	Promoter	CG42733		2L	11945421	11946220	1.82806	4.73e-107	9.37e-107	Exon (FBtr0080281/FBgn0005664, exon 2 of 2)	Crys		2L	21746580	21746754	1.22659	1.93e-18	2.44e-18	Exon (FBtr0332471/FBgn0086779, exon 4 of 11)	step		2L	15249079	15249303	-0.832515	0.00208141	0.00240854	Promoter	dao		2L	15248954	15249378	-0.740597	0.00103185
2L	13404753	13404802	1.50143	8.14e-11	8.26e-11	Exon (FBtr0345438/FBgn0032521, exon 6 of 7)	asRNA:CR44600		2R	10430029	10431213	1.43133	7.59e-174	4.62e-173	Promoter	RanBPM		2L	11960800	11961174	2.19824	1.68e-32	2.07e-32	Exon (FBtr0306899/FBgn0263019, exon 2 of 2)	mir-bft		2L	21828818	21829442	2.10024	1.19e-40	2.33e-40	Promoter	tsh		2L	15261384	15261788	-0.4482	5.58e-05	7.35e-05	3' UTR	yuri		2L	15254507	15254706	-1.34219	1.52e-06
2L	13435647	13436496	3.46897	2.17e-118	6.07e-118	Promoter	Tehao		2R	10431389	10431813	1.78451	3.32e-260	3.03e-259	5' UTR	RanBPM		2L	11961225	11961299	2.19482	5.05e-22	5.68e-22	Exon (FBtr0306899/FBgn0263019, exon 2 of 2)	mir-bft		2L	21957920	21958119	1.47402	3.98e-13	4.46e-13	Promoter	lncRNA:CR44217		2L	15264197	15264692	-1.35686	3.68e-29	1.74e-28	Promoter	yuri		2L	15258508	15258582	-0.818676	2.53e-07
2L	13484370	13484769	2.57795	3.69e-88	8.57e-88	5' UTR	CG42784		2R	10444428	10445355	1.24178	5.04e-22	6.7e-22	Promoter	Galphao		2L	11970364	11970963	2.85473	0	0	Promoter	lncRNA:CR43314		2L	22020741	22020790	1.28615	1.85e-09	1.9e-09	Exon (FBtr0335391/FBgn0028979, exon 2 of 3)	tio		2L	15265720	15266019	-0.702402	1.86e-12	4.22e-12	3' UTR	yuri		2L	15261434	15261763	-0.573251	3.88e-08
2L	13484970	13485194	1.87705	5.71e-19	6.48e-19	5' UTR	CG42784		2R	10458204	10458684	1.93335	9.92e-31	1.55e-30	Promoter	Cyp49a1		2L	11984327	11984738	1.81183	7.14e-113	1.45e-112	3' UTR	CG16965		2L	22020941	22021065	1.55778	3.12e-29	4.99e-29	Exon (FBtr0335391/FBgn0028979, exon 2 of 3)	tio		2L	15270033	15270307	-0.970715	7.69e-31	3.82e-30	Promoter	Cul3		2L	15264172	15264692	-1.89476	2.07e-69
2L	13498027	13498226	1.66872	5.4e-31	7.29e-31	3' UTR	CG42784		2R	10458760	10458809	1.4602	8.67e-11	9.1e-11	Promoter	Cyp49a1		2L	11986738	11988004	2.51889	0	0	Promoter	CG6686		2L	22134534	22134733	1.41036	1.83e-11	1.96e-11	Promoter	CG42748		2L	15271272	15271521	-1.55584	2.01e-06	3e-06	Promoter	Cul3		2L	15265720	15266019	-0.699364	3.91e-13
2L	13509573	13509622	1.44409	1.58e-13	1.65e-13	Exon (FBtr0332509/FBgn0023407, exon 5 of 7)	CG42784		2R	10461787	10462036	1.05155	4.17e-90	1.38e-89	3' UTR	Galphao		2L	12027488	12027787	1.87446	4.26e-193	1.18e-192	Promoter	dmGlut		2L	22756085	22756349	1.59418	1.13e-45	2.4e-45	Promoter	CG40006		2L	15271597	15271871	-1.79555	1.93e-11	4.13e-11	Promoter	Cul3		2L	15269933	15270307	-0.73561	1.64e-26
2L	13610129	13610553	2.36163	6.55e-119	1.83e-118	Promoter	mir-2489		2R	10497378	10497552	1.22936	7.95e-31	1.24e-30	Exon (FBtr0089360/FBgn0283521, exon 6 of 6)	pre-lola-G		2L	12037949	12038073	1.63301	1.08e-239	3.42e-239	Promoter	Tom70		2L	22982041	22982390	1.68181	2.04e-59	5.29e-59	Promoter	cta		2L	15333891	15334240	-1.62683	2.69e-13	6.42e-13	Promoter	NA		2L	15271272	15271771	-1.68518	5.54e-14
2L	13635880	13635954	1.47184	9.45e-14	9.89e-14	Exon (FBtr0342903/FBgn0259984, exon 11 of 11)	lncRNA:CR43410		2R	10501936	10501985	1.16252	9.42e-21	1.22e-20	Exon (FBtr0089355/FBgn0283521, exon 7 of 7)	pre-lola-G		2L	12038174	12038223	1.65867	1.53e-71	2.51e-71	Promoter	Tom70		2L	23239353	23239727	2.57542	1.23e-38	2.33e-38	Promoter	lncRNA:CR46253		2L	15580561	15580810	-1.32547	3.07e-06	4.52e-06	Exon (FBtr0080752/FBgn0028370, exon 3 of 4)	kek3		2L	15333866	15334240	-1.71972	2.83e-18
2L	13635980	13636029	1.71646	5.73e-15	6.11e-15	Exon (FBtr0342903/FBgn0259984, exon 11 of 11)	lncRNA:CR43410		2R	10509341	10509515	1.09322	5.27e-43	1e-42	Exon (FBtr0343132/FBgn0283521, exon 7 of 7)	pre-lola-G		2L	12041529	12041903	2.28327	3.62e-68	5.83e-68	Promoter	asRNA:CR46070		2R	1344569	1344793	1.07266	1.85e-100	7.54e-100	Promoter	Yeti		2L	16049990	16050689	-2.14823	2.79e-13	6.64e-13	Promoter	beat-Ia		2L	15752588	15752712	-1.02194	5.24e-08
2L	13636355	13636854	2.72855	2.5e-88	5.81e-88	3' UTR	lncRNA:CR43410		2R	10509541	10509830	1.16838	7.25e-32	1.16e-31	Exon (FBtr0343132/FBgn0283521, exon 6 of 7)	pre-lola-G		2L	12045543	12046042	1.95431	0	0	Promoter	CG6770		2R	1649806	1650080	1.65485	7.24e-18	9.04e-18	Promoter	CG41520		2L	16172215	16172314	-1.22631	9.84e-05	0.000126933	5' UTR	Ca-alpha1D		2L	16049965	16050689	-1.96645	1.67e-13
2L	13637347	13637696	2.35988	4.64e-76	9.8e-76	3' UTR	ics		2R	10515178	10515502	1.95065	7.18e-245	6.13e-244	3' UTR	lola		2L	12085324	12085827	3.24502	1.26e-162	3.11e-162	Promoter	prd		2R	5519331	5519380	1.451	1e-14	1.17e-14	Promoter	Ugt50B3		2L	16173240	16173384	-1.05279	0.000484016	0.000588909	Exon (FBtr0332021/FBgn0001991, exon 3 of 32)	Ca-alpha1D		2L	16173240	16173384	-0.764968	0.00518409
2L	13641263	13642409	3.46329	1.52e-58	2.78e-58	Promoter	ics		2R	10521159	10522108	1.67055	4.27e-30	6.59e-30	3' UTR	lola		2L	12085649	12085873	3.46176	5.75e-125	1.23e-124	Promoter	prd		2R	5519406	5519530	1.56057	1.44e-13	1.62e-13	Promoter	Ugt50B3		2L	16231475	16232174	-1.5569	5.95e-23	2.23e-22	Promoter	Ca-Ma2d		2L	16187671	16189079	-0.816161	8.35e-05
2L	13779647	13780146	3.38309	4.45e-300	2.61e-299	Promoter	CG9008		2R	10542984	10543083	1.41661	3.94e-41	7.3e-41	Promoter	lola		2L	12094623	12094829	1.8598	7.76e-174	2e-173	Promoter	Pex19		2R	5725835	5726284	1.48487	4.88e-63	1.32e-62	Promoter	ap		2L	16251486	16251685	-1.40792	1.49e-09	2.8e-09	Promoter	PRL-1		2L	16231475	16232199	-1.95227	1.21e-40
2L	13780941	13781040	1.51702	1.88e-35	2.69e-35	Promoter	p38b		2R	10543159	10543258	1.52501	1.81e-39	3.25e-39	Promoter	lola		2L	12096051	12096425	2.34682	2.61e-162	6.47e-162	Promoter	CG6712		2R	5726410	5726634	1.31899	1.85e-33	3.21e-33	Promoter	ap		2L	16256122	16257606	-1.89042	4.49e-88	8.12e-87	Promoter	PRL-1		2L	16251436	16251510	-2.02318	6.55e-13
2L	13793521	13793920	1.5252	6.96e-91	1.65e-90	Promoter	Sec71		2R	10610806	10610880	1.26921	1.65e-32	2.67e-32	5' UTR	CG11883		2L	12103751	12104351	3.19798	8.92e-117	1.85e-116	Promoter	ThrRS		2R	5782598	5782858	1.76843	2.68e-26	4.01e-26	Promoter	ZnT41F		2L	16261439	16261873	-1.32555	4.33e-17	1.25e-16	Promoter	twe		2L	16256122	16257606	-1.79178	5.22e-83
2L	13813866	13814265	1.80182	4.16e-40	6.3e-40	Promoter	Sos		2R	10611081	10611480	1.44528	2.37e-115	9.86e-115	5' UTR	CG11883		2L	12108746	12108845	1.56089	2.01e-173	5.18e-173	Promoter	Rab6		2R	5860178	5860227	1.37587	6.94e-18	8.7e-18	3' UTR	CG44438		2L	16264706	16265530	-1.01681	1.5e-54	1.42e-53	3' UTR	CG4935		2L	16261439	16261873	-0.929025	1.14e-11
2L	13815881	13816055	1.74895	3.38e-35	4.82e-35	Exon (FBtr0080541/FBgn0001965, exon 3 of 7)	Sos		2R	10612077	10612126	1.35523	9.77e-51	2.07e-50	Exon (FBtr0088275/FBgn0263102, exon 6 of 10)	CG11883		2L	12127434	12127833	3.25484	1.63e-59	2.48e-59	Exon (FBtr0080336/FBgn0032414, exon 5 of 6)	rho-6		2R	5981944	5982493	1.65927	2.59e-151	1.57e-150	Promoter	Src42A		2L	16265756	16265955	-0.785022	4.83e-16	1.33e-15	Exon (FBtr0343814/FBgn0001994, exon 3 of 3)	CG4935		2L	16264756	16265980	-0.861342	2.27e-66
2L	13818875	13819199	1.63051	3.62e-32	4.97e-32	Exon (FBtr0080541/FBgn0001965, exon 6 of 7)	b		2R	10612152	10612351	1.52244	1.8e-72	5.01e-72	Exon (FBtr0088275/FBgn0263102, exon 6 of 10)	CG11883		2L	12241276	12241650	2.40961	0	0	Exon (FBtr0080344/FBgn0000114, exon 2 of 12)	bru1		2R	6022625	6022999	1.78587	8.34e-28	1.29e-27	Promoter	Strica		2L	16299554	16299803	-0.808887	0.000370597	0.000455017	Promoter	heix		2L	16299529	16299828	-0.851782	7.17e-06
2L	13821248	13821672	1.63436	3.32e-115	9.1e-115	Promoter	b		2R	10614604	10614828	1.56841	7.48e-49	1.55e-48	Exon (FBtr0088275/FBgn0263102, exon 10 of 10)	CG11883		2L	12287501	12288996	3.62668	2.23e-200	6.31e-200	Promoter	bru1		2R	6032410	6032534	1.07182	1.46e-18	1.86e-18	Exon (FBtr0086027/FBgn0033052, exon 2 of 7)	SCAP		2L	16300672	16300821	-1.45464	1.08e-06	1.65e-06	Promoter	CG17328		2L	16300672	16300946	-1.00514	4.47e-05
2L	13829191	13829559	1.42633	2.31e-166	8.2e-166	Promoter	Arpc1		2R	10614879	10615003	1.40315	3.48e-61	8.42e-61	3' UTR	CG11883		2L	12289022	12289271	2.11073	9.52e-58	1.43e-57	5' UTR	bru1		2R	6035429	6036228	2.51165	0	0	Promoter	SCAP		2L	16339026	16339165	-0.960141	1.64e-06	2.47e-06	Exon (FBtr0299599/FBgn0259151, exon 5 of 7)	CG31817		2L	16311549	16311623	-0.752937	0.0035464
2L	13835564	13836313	4.26042	0	0	Promoter	CenG1A		2R	10722885	10723109	1.32497	9.04e-48	1.84e-47	3' UTR	CAH13		2L	12352382	12352706	1.80569	3.25e-38	4.21e-38	Exon (FBtr0304856/FBgn0262475, exon 2 of 10)	CG17010		2R	6083319	6083418	1.02566	8.11e-44	1.67e-43	3' UTR	Ars2		2L	16346150	16346649	-1.14437	2.33e-19	7.5e-19	5' UTR	chif		2L	16339051	16339390	-1.34795	1.28e-16
2L	13901837	13902454	1.80471	1.01e-269	5.39e-269	Exon (FBtr0080562/FBgn0019890, exon 3 of 6)	Smg5		2R	10728997	10729196	1.47116	6.22e-35	1.05e-34	Promoter	Rab3		2L	12403995	12404119	1.92135	6.09e-222	1.84e-221	Promoter	vir-1		2R	6092673	6093147	1.61743	4.76e-75	1.49e-74	Exon (FBtr0302439/FBgn0000546, exon 6 of 6)	Ars2		2L	16347200	16347749	-1.28952	2.77e-23	1.05e-22	5' UTR	chif		2L	16344850	16345174	-0.695706	2.96e-10
2L	13904141	13904315	2.12383	1.69e-33	2.36e-33	Promoter	Smg5		2R	10735609	10736684	1.93902	1.7e-266	1.59e-265	Promoter	CG7220		2L	12407041	12407090	1.7366	1.36e-266	4.67e-266	3' UTR	vir-1		2R	6204551	6204600	1.2803	1.45e-26	2.19e-26	Exon (FBtr0085991/FBgn0050431, exon 2 of 2)	CG30431		2L	16484438	16485766	-2.23285	4.64e-29	2.18e-28	Promoter	dac		2L	16345200	16345274	-0.708195	3.36e-06
2L	13914725	13915049	2.11009	1.7e-23	2.06e-23	Promoter	Ance-3		2R	10853468	10853717	1.3713	9.78e-32	1.56e-31	Promoter	asRNA:CR45136		2L	12425814	12425938	2.22506	9.25e-47	1.28e-46	Promoter	CG6405		2R	6235029	6235803	1.65861	4.34e-101	1.78e-100	Exon (FBtr0085992/FBgn0263144, exon 3 of 7)	bin3		2L	16508653	16508877	-0.698764	0.00294428	0.00337023	3' UTR	Tpr2		2L	16346100	16346699	-0.888567	3.17e-16
2L	14013761	14013810	1.23315	4.1e-22	4.87e-22	Promoter	bgm		2R	10853546	10853757	1.55316	3.92e-30	6.05e-30	Promoter	asRNA:CR45136		2L	12434034	12434665	2.08129	5.29e-136	1.19e-135	Promoter	eRF3		2R	6236054	6237436	1.28675	1.5e-15	1.78e-15	Exon (FBtr0085992/FBgn0263144, exon 3 of 7)	Pld		2L	16509228	16509277	-1.17062	6.48e-05	8.49e-05	3' UTR	Tpr2		2L	16347125	16347774	-1.01271	2.36e-20
2L	14061023	14062242	2.6993	7.18e-209	3.07e-208	5' UTR	NimC4		2R	10874081	10874771	1.98266	1.55e-104	5.83e-104	Promoter	CG30015		2L	12434452	12434926	1.8798	0	0	Promoter	eRF3		2R	6614157	6614506	1.81422	8.59e-29	1.36e-28	Promoter	jing		2L	16509703	16509927	-1.06519	5.71e-13	1.34e-12	3' UTR	Tpr2		2L	16472558	16472833	-0.82492	0.000254039
2L	14090771	14091270	1.94828	1.23e-60	2.28e-60	3' UTR	CG46301		2R	10990147	10990346	1.51142	5.05e-19	6.3e-19	Exon (FBtr0333066/FBgn0040765, exon 3 of 5)	lncRNA:CR45228		2L	12436893	12438124	1.68481	3.53e-234	1.1e-233	Promoter	eRF3		2R	6614532	6614581	1.53791	5.29e-13	5.89e-13	Promoter	jing		2L	16510778	16511127	-0.962656	1.52e-10	3.06e-10	Exon (FBtr0337091/FBgn0032587, exon 3 of 3)	Tpr2		2L	16472884	16472958	-1.00904	1.21e-06
2L	14196185	14197213	2.04933	1.42e-114	3.88e-114	Promoter	Dyrk2		2R	10990572	10990621	1.2787	1.76e-10	1.84e-10	Exon (FBtr0333066/FBgn0040765, exon 3 of 5)	lncRNA:CR45228		2L	12439571	12439820	1.56834	7.93e-258	2.65e-257	3' UTR	eRF3		2R	6614757	6615106	1.60301	8.04e-27	1.22e-26	Promoter	sisRNA:CR46361		2L	16511153	16511252	-0.996912	1.6e-09	3.01e-09	Exon (FBtr0337091/FBgn0032587, exon 3 of 3)	CG5953		2L	16508653	16508902	-0.823197	4.72e-06
2L	14334158	14334282	1.75152	3.36e-16	3.65e-16	Promoter	CG33090		2R	10990697	10990771	1.09743	1.16e-09	1.19e-09	Exon (FBtr0333066/FBgn0040765, exon 3 of 5)	lncRNA:CR45228		2L	12456840	12457464	2.21092	0	0	3' UTR	mir-967		2R	6615182	6615281	1.61127	8.42e-18	1.05e-17	Promoter	sisRNA:CR46361		2L	16558581	16558780	-0.834735	0.000790208	0.000944411	Exon (FBtr0300003/FBgn0259735, exon 2 of 5)	snoRNA:Me18S-G1506		2L	16510753	16511327	-0.828288	2.55e-13
2L	14352919	14353218	1.9255	6.15e-37	8.99e-37	Promoter	CG43052		2R	11149102	11149301	1.04322	1.77e-28	2.64e-28	Promoter	CG12391		2L	12537303	12537377	1.67023	2.51e-52	3.61e-52	Exon (FBtr0300523/FBgn0259176, exon 5 of 7)	bun		2R	6616077	6616251	1.17851	8.73e-11	9.23e-11	Promoter	sisRNA:CR46361		2L	16558831	16558930	-0.866934	0.00561325	0.00629278	Exon (FBtr0300003/FBgn0259735, exon 2 of 5)	snoRNA:Me18S-G1506		2L	16558406	16558655	-1.06783	3.53e-06
2L	14450582	14450631	1.56339	9.36e-41	1.43e-40	Promoter	CG15283		2R	11149666	11150040	1.66995	9.96e-46	1.98e-45	Promoter	CG12391		2L	12537403	12537667	1.43958	2.24e-36	2.86e-36	Exon (FBtr0300523/FBgn0259176, exon 4 of 7)	bun		2R	6619046	6619095	1.20446	1.47e-12	1.62e-12	Exon (FBtr0114365/FBgn0086655, exon 7 of 7)	sisRNA:CR46361		2L	16657374	16658438	-0.860263	1.13e-32	5.94e-32	Promoter	mtgo		2L	16558731	16559005	-0.815615	0.00111687
2L	14490859	14491183	2.50692	8.6e-217	3.78e-216	Promoter	noc		2R	11174000	11174674	1.98695	3.98e-68	1.05e-67	Promoter	shn		2L	12538607	12538881	1.64444	1.91e-212	5.61e-212	Exon (FBtr0300523/FBgn0259176, exon 3 of 7)	bun		2R	6619121	6619170	1.37594	7.49e-15	8.78e-15	Exon (FBtr0114365/FBgn0086655, exon 7 of 7)	sisRNA:CR46361		2L	16661389	16661638	-0.470629	3.22e-06	4.74e-06	Exon (FBtr0300003/FBgn0259735, exon 5 of 5)	mtgo		2L	16657374	16658563	-0.891375	1.88e-54
2L	14547498	14547772	2.383	0	0	3' UTR	CG4218		2R	11198281	11198930	2.11832	1.18e-53	2.61e-53	Promoter	shn		2L	12571160	12571534	2.11229	1.18e-30	1.44e-30	Promoter	lncRNA:CR44598		2R	6625717	6626166	1.19003	0	0	3' UTR	CG33919		2L	16661914	16662138	-0.949696	1.14e-16	3.22e-16	3' UTR	mtgo		2L	16661414	16661613	-0.485534	2.47e-08
2L	14600446	14601176	3.42466	1.39e-294	8e-294	Promoter	tRNA:Pro-AGG-1-4		2R	11208274	11208898	1.9937	1.67e-102	6.2e-102	5' UTR	shn		2L	12626193	12626442	1.57345	2.6e-68	4.19e-68	Exon (FBtr0112642/FBgn0085424, exon 5 of 6)	nub		2R	6626417	6626866	1.31119	0	0	3' UTR	CG33919		2L	16662839	16662938	-0.693556	7.46e-06	1.06e-05	3' UTR	mtgo		2L	16661889	16662013	-1.03216	1.56e-21
2L	14601302	14601732	2.26824	4.79e-23	5.78e-23	Exon (FBtr0301496/FBgn0003016, exon 10 of 12)	tRNA:Pro-AGG-1-4		2R	11209324	11209598	1.22821	5.19e-23	7.06e-23	Exon (FBtr0330619/FBgn0003396, exon 3 of 8)	shn		2L	12673120	12673294	1.60263	1.1e-12	1.13e-12	Exon (FBtr0340540/FBgn0004394, exon 3 of 5)	Nepl7		2R	6627342	6627516	1.09422	0	0	3' UTR	CG33919		2L	16680957	16681156	-1.19765	1.03e-20	3.5e-20	Promoter	squ		2L	16662964	16663013	-1.08781	6.05e-11
2L	14601960	14602370	2.04133	1.57e-22	1.87e-22	Exon (FBtr0301496/FBgn0003016, exon 7 of 12)	tRNA:Pro-AGG-1-4		2R	11211045	11211194	1.02267	6.54e-17	7.84e-17	Exon (FBtr0330619/FBgn0003396, exon 6 of 8)	shn		2L	12710082	12711142	1.78401	0	0	Exon (FBtr0080405/FBgn0032454, exon 1 of 3)	CG5787		2R	6632054	6632378	1.30266	0	0	Promoter	Vha16-1		2L	16685433	16685832	-1.86673	1.46e-12	3.34e-12	Promoter	grp		2L	16680957	16681231	-1.09057	3e-25
2L	14602396	14602445	2.20846	1.58e-25	1.98e-25	Exon (FBtr0301496/FBgn0003016, exon 7 of 12)	tRNA:Pro-AGG-1-4		2R	11220185	11220384	1.25082	4.3e-23	5.87e-23	Promoter	Syx6		2L	12712068	12712317	1.49009	1.56e-119	3.26e-119	Promoter	CG5787		2R	6636787	6636861	1.19362	1.68e-09	1.72e-09	Promoter	Bap170		2L	16722489	16722563	-0.663273	1.01e-28	4.69e-28	Promoter	Cyt-c-p		2L	16736807	16737167	-1.15869	1.15e-05
2L	14602675	14602824	1.81238	4.27e-40	6.48e-40	Exon (FBtr0301496/FBgn0003016, exon 6 of 12)	tRNA:Pro-AGG-1-4		2R	11248401	11248610	1.271	0	0	Promoter	CG34227		2L	12716346	12716445	1.89989	8.87e-76	1.5e-75	Exon (FBtr0301163/FBgn0032455, exon 3 of 5)	MRP		2R	6640121	6640495	1.39676	1.33e-37	2.47e-37	Exon (FBtr0086107/FBgn0042085, exon 3 of 4)	Bap170		2L	16782892	16784301	-0.876533	0	0	Exon (FBtr0080906/FBgn0264695, exon 14 of 19)	Cyt-b5-r		2L	16782867	16784301	-0.70269	7.6e-261
2L	14603125	14603274	1.1305	4.82e-20	5.55e-20	Exon (FBtr0301496/FBgn0003016, exon 6 of 12)	tRNA:Pro-AGG-1-4		2R	11266521	11266745	1.31006	1.48e-13	1.65e-13	Exon (FBtr0088114/FBgn0033602, exon 2 of 2)	Cpr47Ee		2L	12817000	12817349	3.12443	7.79e-132	1.72e-131	3' UTR	kek1		2R	6649104	6649228	1.30985	4.9e-29	7.79e-29	Promoter	Debcl		2L	16785213	16785929	-0.847247	1.66e-279	2.21e-277	Exon (FBtr0080906/FBgn0264695, exon 16 of 19)	Cyt-b5-r		2L	16785163	16785954	-0.808926	0
2L	14604925	14605099	1.32971	3.02e-31	4.09e-31	Exon (FBtr0301496/FBgn0003016, exon 6 of 12)	tRNA:Pro-AGG-1-4		2R	11266990	11267815	1.87931	2.82e-38	4.95e-38	3' UTR	Cpr47Ee		2L	12818325	12819324	2.9785	0	0	3' UTR	kek1		2R	6649279	6649503	1.36615	5e-37	9.17e-37	Promoter	Debcl		2L	16786255	16786329	-0.725863	3.07e-89	5.72e-88	Exon (FBtr0080906/FBgn0264695, exon 17 of 19)	Cyt-b5-r		2L	16786205	16786779	-0.684428	3.83e-214
2L	14617472	14617521	1.77869	2.22e-52	3.81e-52	Promoter	Adhr		2R	11269458	11269621	1.29555	2.81e-14	3.19e-14	Exon (FBtr0302718/FBgn0033603, exon 2 of 17)	Cpr47Ef		2L	12819975	12820099	1.48997	3.56e-40	4.68e-40	Exon (FBtr0332210/FBgn0015399, exon 1 of 1)	kek1		2R	6662265	6662539	1.66474	5.2e-38	9.75e-38	Promoter	Adf1		2L	16786355	16786729	-0.890555	6.82e-223	6.32e-221	Exon (FBtr0080906/FBgn0264695, exon 17 of 19)	Cyt-b5-r		2L	16788109	16788433	-1.03322	2.41e-171
2L	14743243	14743766	2.2962	0	0	Promoter	CG34166		2R	11289143	11289617	1.84882	1.2e-36	2.07e-36	Promoter	Fbl6		2L	12821325	12822787	4.32224	0	0	Promoter	kek1		2R	6680061	6680385	1.97982	3.3e-60	8.65e-60	Promoter	Rpp25		2L	16788109	16788633	-1.09177	1.47e-203	1.2e-201	3' UTR	Cyt-b5-r		2L	16825071	16825145	-1.46962	6.48e-07
2L	14875201	14875425	1.52655	1.58e-25	1.98e-25	Promoter	CG15278		2R	11305586	11305760	1.0076	5.81e-21	7.55e-21	3' UTR	Fpps		2L	12978274	12978548	1.60349	0	0	Promoter	Vha68-3		2R	6715275	6715699	1.98542	3.69e-112	1.67e-111	Promoter	chk		2L	16820280	16820379	-1.29337	3.29e-19	1.05e-18	Promoter	CG13280		2L	16828328	16828452	-0.627735	0.000102327
2L	15008288	15008487	1.85913	9.78e-34	1.37e-33	Promoter	NC2beta		2R	11380447	11380496	1.19941	1.48e-25	2.1e-25	3' UTR	Tsp47F		2L	13003673	13003980	1.86017	1.74e-32	2.14e-32	Promoter	Vha68-1		2R	6728041	6728265	1.11758	6.02e-35	1.07e-34	3' UTR	Zip42C.2		2L	16887209	16887483	-0.835347	1.22e-104	2.96e-103	Promoter	CG6115		2L	16887209	16887458	-0.715408	6.66e-88
2L	15039613	15041111	3.58462	0	0	Promoter	Su(H)		2R	11385068	11385292	1.19883	5.62e-31	8.81e-31	Promoter	Sod3		2L	13004006	13004055	1.83318	8.43e-29	1.01e-28	Promoter	Vha68-1		2R	6730082	6731242	2.65567	0	0	Exon (FBtr0301420/FBgn0010482, exon 10 of 12)	l(2)01289		2L	16915898	16916222	-0.966856	1.1e-10	2.24e-10	Exon (FBtr0304927/FBgn0261671, exon 23 of 23)	ApepP		2L	16901757	16902218	-1.82723	7.49e-12
2L	15059344	15059393	1.51734	8.59e-26	1.08e-25	3' UTR	CG33679		2R	11386031	11386080	1.00749	2.46e-09	2.51e-09	Exon (FBtr0088146/FBgn0082585, exon 4 of 5)	Sod3		2L	13004480	13004804	2.94809	2.04e-109	4.08e-109	Promoter	Tor		2R	6808398	6808497	1.04504	4.04e-211	3.42e-210	Promoter	SdhB		2L	16976708	16976982	-1.03699	0.000337456	0.000415505	5' UTR	beat-IIIb		2L	16915898	16916247	-0.541746	2.35e-05
2L	15060119	15060268	1.71539	5.44e-51	9.24e-51	Promoter	TfIIS		2R	11388324	11388673	1.48445	1.68e-47	3.41e-47	Promoter	CG30022		2L	13012511	13012835	1.63743	1.68e-85	2.99e-85	Exon (FBtr0080422/FBgn0021796, exon 7 of 7)	CG9934		2R	6833846	6834520	2.04471	1.92e-66	5.39e-66	Exon (FBtr0086160/FBgn0033108, exon 5 of 7)	mir-4976		2L	17371164	17371288	-1.14246	0.00152528	0.00178451	Exon (FBtr0080969/FBgn0032633, exon 7 of 8)	CG31804		2L	16976608	16976982	-0.983959	0.000274471
2L	15068558	15068832	2.17811	1.71e-32	2.35e-32	Promoter	vig		2R	11396938	11397212	1.20882	6.61e-13	7.29e-13	Promoter	sprt		2L	13012861	13012910	1.61212	9.43e-44	1.27e-43	Exon (FBtr0080422/FBgn0021796, exon 7 of 7)	CG9934		2R	6834646	6835536	1.74643	5.03e-41	9.88e-41	Promoter	mir-4976		2L	17383813	17384112	-1.49703	3.86e-15	1.02e-14	Promoter	Lrch		2L	17383788	17384112	-1.53362	6.57e-19
2L	15075401	15075875	3.73201	9.83e-127	2.89e-126	Promoter	CG15270		2R	11408801	11409378	2.19875	0	0	Promoter	CG30026		2L	13017597	13018825	2.2909	0	0	Promoter	CG9934		2R	6862776	6862850	1.30181	1.06e-46	2.28e-46	3' UTR	coro		2L	17384750	17385614	-2.13428	2e-56	1.98e-55	Promoter	CLIP-190		2L	17384750	17385614	-1.77119	1e-41
2L	15094925	15095344	2.55538	1.14e-51	1.95e-51	Exon (FBtr0080702/FBgn0028879, exon 15 of 17)	CG15269		2R	11409985	11410438	2.12831	7.84e-100	2.83e-99	Promoter	CG34054		2L	13020347	13020896	1.89526	1.32e-297	4.87e-297	Promoter	A16		2R	6927707	6927806	1.54072	1.5e-13	1.7e-13	Exon (FBtr0332942/FBgn0053558, exon 16 of 19)	CG3358		2L	17401806	17402030	-0.841888	5.25e-10	1.02e-09	3' UTR	Rpb11		2L	17401781	17402055	-0.537312	3.57e-06
2L	15095578	15095802	2.00239	8.26e-25	1.02e-24	3' UTR	CG15269		2R	11429122	11429521	1.59697	2.66e-276	2.62e-275	Promoter	Drip		2L	13021868	13022067	1.94594	1.75e-189	4.75e-189	Promoter	A16		2R	6927932	6928231	1.85093	3.35e-20	4.42e-20	Exon (FBtr0332942/FBgn0053558, exon 16 of 19)	CG3358		2L	17402496	17402695	-0.458269	4.12e-06	6.01e-06	Exon (FBtr0479834/FBgn0020503, exon 9 of 16)	Rpb11		2L	17402546	17402670	-0.501034	4.36e-07
2L	15114495	15114894	1.85228	3.14e-164	1.1e-163	Exon (FBtr0080705/FBgn0001978, exon 2 of 5)	stc		2R	11450652	11450801	1.21178	9.71e-60	2.3e-59	3' UTR	E(Pc)		2L	13023493	13024192	1.84706	0	0	Exon (FBtr0310277/FBgn0262160, exon 7 of 7)	A16		2R	6928432	6929117	1.89042	3.36e-85	1.17e-84	Exon (FBtr0332942/FBgn0053558, exon 14 of 19)	CG3358		2L	17437280	17438156	-0.930363	2.47e-10	4.91e-10	Promoter	CG33928		2L	17407101	17407350	-0.879843	3.84e-28
2L	15249079	15249303	1.64573	3.63e-17	4e-17	Promoter	dao		2R	11452853	11453434	1.69905	1.91e-24	2.66e-24	Promoter	E(Pc)		2L	13024643	13024742	1.36715	8.11e-154	1.94e-153	Exon (FBtr0310277/FBgn0262160, exon 7 of 7)	A16		2R	6929243	6929991	1.28108	7.23e-18	9.03e-18	Exon (FBtr0332942/FBgn0053558, exon 13 of 19)	CG3358		2L	17441415	17441464	-0.820462	4.51e-05	5.99e-05	Exon (FBtr0340250/FBgn0260632, exon 5 of 5)	dl		2L	17415772	17415846	-0.903684	1.48e-09
2L	15254482	15254706	2.66067	6.65e-39	9.93e-39	3' UTR	Pol32		2R	11453460	11453509	1.22592	6.16e-21	8e-21	Promoter	E(Pc)		2L	13024918	13025467	1.84695	0	0	Exon (FBtr0310277/FBgn0262160, exon 7 of 7)	A16		2R	6931234	6931633	1.52677	1.36e-45	2.88e-45	Exon (FBtr0332942/FBgn0053558, exon 11 of 19)	CG3358		2L	17449326	17450257	-1.95505	1.37e-11	2.94e-11	Promoter	dl		2L	17415897	17415946	-0.815572	3.6e-06
2L	15261384	15261788	2.15358	9.35e-146	3.02e-145	3' UTR	yuri		2R	11454060	11454573	1.87816	3.35e-134	1.59e-133	5' UTR	E(Pc)		2L	13026774	13027323	1.72497	0	0	Exon (FBtr0336617/FBgn0262160, exon 6 of 7)	A16		2R	6932359	6933134	1.87795	1.08e-96	4.24e-96	Exon (FBtr0332942/FBgn0053558, exon 10 of 19)	CG3358		2L	17472168	17473092	-1.37602	1.57e-70	2.1e-69	Promoter	BicD		2L	17416097	17416396	-0.953182	2.35e-12
2L	15264197	15264692	2.63915	1.75e-210	7.52e-210	Promoter	yuri		2R	11456442	11456491	1.43766	2.15e-15	2.51e-15	Exon (FBtr0330622/FBgn0000581, exon 8 of 11)	E(Pc)		2L	13028213	13029078	1.66729	0	0	Exon (FBtr0310277/FBgn0262160, exon 4 of 7)	A16		2R	6933385	6933884	1.40086	1.62e-47	3.54e-47	Exon (FBtr0332942/FBgn0053558, exon 10 of 19)	CG3358		2L	17475562	17475978	-1.01889	2.91e-29	1.38e-28	3' UTR	cass		2L	17437305	17438206	-0.529226	5.01e-05
2L	15265720	15266019	1.93302	8.07e-150	2.65e-149	3' UTR	yuri		2R	11459604	11459728	1.05311	9.27e-27	1.34e-26	Exon (FBtr0330622/FBgn0000581, exon 10 of 11)	E(Pc)		2L	13030288	13030937	1.87577	0	0	Exon (FBtr0310277/FBgn0262160, exon 3 of 7)	A16		2R	6987679	6987845	1.19535	1.11e-07	1.12e-07	Exon (FBtr0086170/FBgn0033122, exon 3 of 5)	CG17002		2L	17484526	17484800	-0.891483	4.23e-05	5.64e-05	Promoter	CG5131		2L	17449326	17450307	-1.85646	6.53e-13
2L	15270033	15270307	1.75761	3.76e-193	1.5e-192	Promoter	Cul3		2R	11460625	11460924	1.19969	1.91e-38	3.37e-38	Exon (FBtr0330622/FBgn0000581, exon 11 of 11)	E(Pc)		2L	13031038	13031162	1.74909	6.13e-214	1.81e-213	Exon (FBtr0310277/FBgn0262160, exon 3 of 7)	A16		2R	7017750	7017824	1.01576	4.9e-119	2.34e-118	Promoter	CG43646		2L	17607015	17607139	-1.23798	9.39e-06	1.33e-05	Promoter	lncRNA:CR44412		2L	17472143	17473092	-1.14757	1.91e-61
2L	15271272	15271521	1.98599	1.16e-18	1.31e-18	Promoter	Cul3		2R	11527644	11527918	2.01392	9.91e-19	1.23e-18	Promoter	en		2L	13090003	13090377	3.2009	7.47e-77	1.27e-76	Promoter	lncRNA:CR44197		2R	7192773	7193072	2.60301	5.11e-35	9.07e-35	5' UTR	pk		2L	17647053	17647402	-0.719985	0.00105025	0.0012436	3' UTR	lncRNA:CR45699		2L	17475462	17476003	-0.770735	1.31e-23
2L	15271597	15271871	1.94332	3.78e-26	4.76e-26	Promoter	Cul3		2R	11580289	11580663	1.81242	1.78e-72	4.95e-72	Exon (FBtr0333070/FBgn0033636, exon 15 of 17)	tou		2L	13165764	13165838	1.72402	2.11e-135	4.72e-135	Promoter	Sirt1		2R	7209195	7209469	1.97938	2.12e-17	2.62e-17	Exon (FBtr0089042/FBgn0003090, exon 2 of 6)	pk		2L	17647653	17647752	-0.776764	0.00343945	0.00391673	3' UTR	lncRNA:CR45699		2L	17483553	17483652	-0.471539	1.32e-05
2L	15333891	15334240	2.79485	3.6e-66	7.02e-66	Promoter	NA		2R	11580939	11581188	1.14565	3.98e-20	5.08e-20	5' UTR	tou		2L	13165765	13165839	1.72141	1.47e-135	3.3e-135	Promoter	Sirt1		2R	7221256	7221630	1.62347	1.92e-21	2.6e-21	Exon (FBtr0089042/FBgn0003090, exon 6 of 6)	Or43a		2L	17647828	17648077	-1.33401	1.71e-09	3.21e-09	3' UTR	lncRNA:CR45699		2L	17484501	17484800	-1.45475	5.51e-16
2L	15580586	15580810	2.63935	3.9e-37	5.71e-37	Exon (FBtr0080752/FBgn0028370, exon 3 of 4)	kek3		2R	11589606	11589880	2.10533	8.52e-44	1.64e-43	Exon (FBtr0333070/FBgn0033636, exon 6 of 17)	snoRNA:Psi28S-1936		2L	13166164	13166488	2.03431	0	0	Promoter	DnaJ-H		2R	7221931	7222080	1.61561	2.37e-12	2.6e-12	Exon (FBtr0089042/FBgn0003090, exon 6 of 6)	Or43a		2L	17971923	17972722	-1.05746	7.9e-14	1.94e-13	3' UTR	CG5674		2L	17592260	17592889	-1.19514	0.000293847
2L	16049990	16050689	4.73456	1.1e-110	2.92e-110	Promoter	beat-Ia		2R	11712263	11713037	2.02801	6.04e-123	2.66e-122	Promoter	pyr		2L	13174427	13174751	1.93302	1.79e-46	2.47e-46	Promoter	asRNA:CR46256		2R	7222231	7222280	1.6783	3.78e-13	4.24e-13	Exon (FBtr0089042/FBgn0003090, exon 6 of 6)	Or43a		2L	17973123	17973447	-0.680443	0.00198886	0.00230532	3' UTR	btv		2L	17606815	17607260	-1.09548	5.47e-07
2L	16172215	16172314	1.51363	7.05e-12	7.23e-12	5' UTR	Ca-alpha1D		2R	11724434	11724883	2.38619	2.18e-230	1.75e-229	Exon (FBtr0113070/FBgn0033649, exon 5 of 5)	pyr		2L	13174489	13174738	1.79183	8.82e-42	1.17e-41	Promoter	asRNA:CR46256		2R	7273725	7273799	1.40674	5.15e-17	6.31e-17	Exon (FBtr0345370/FBgn0033155, exon 4 of 4)	Br140		2L	18010118	18010417	-0.871846	1.04e-06	1.59e-06	3' UTR	elfless		2L	17647053	17647227	-1.03364	1.4e-05
2L	16173240	16173384	1.81996	1.83e-18	2.06e-18	Exon (FBtr0332021/FBgn0001991, exon 3 of 32)	Ca-alpha1D		2R	11810283	11810707	1.84435	1.47e-40	2.7e-40	Exon (FBtr0304622/FBgn0033652, exon 5 of 5)	CG13192		2L	13175089	13175138	1.46758	3.1e-20	3.43e-20	Promoter	asRNA:CR46256		2R	7273875	7274124	1.48972	4.84e-31	8.07e-31	Exon (FBtr0345370/FBgn0033155, exon 4 of 4)	Br140		2L	18115022	18115220	-1.28948	5.2e-15	1.36e-14	Promoter	CG15152		2L	17647578	17647677	-0.8988	0.0016969
2L	16187671	16189079	2.02582	1.71e-40	2.6e-40	3' UTR	lncRNA:CR44734		2R	11811058	11811557	1.71109	1.24e-64	3.14e-64	Exon (FBtr0304622/FBgn0033652, exon 5 of 5)	CG13192		2L	13175102	13175151	1.49438	3.8e-20	4.19e-20	Promoter	asRNA:CR46256		2R	7277443	7277692	1.22046	3.36e-17	4.14e-17	Promoter	Br140		2L	18122843	18123720	-1.24434	1.24e-91	2.39e-90	Promoter	CG5758		2L	17647803	17648052	-1.17358	1.34e-07
2L	16231475	16232174	3.38863	3.02e-223	1.36e-222	Promoter	Ca-Ma2d		2R	11829095	11830304	2.22811	1.58e-36	2.72e-36	Exon (FBtr0345677/FBgn0033654, exon 3 of 4)	CG13192		2L	13184499	13184548	1.52267	9e-89	1.63e-88	3' UTR	Rsph1		2R	7280527	7281101	1.93811	1.56e-63	4.24e-63	Exon (FBtr0344892/FBgn0260991, exon 5 of 6)	pwn		2L	18132595	18133447	-0.796626	2.43e-10	4.84e-10	3' UTR	kel		2L	17971948	17972847	-0.70751	6.35e-09
2L	16251486	16251685	1.4339	3.14e-17	3.46e-17	Promoter	PRL-1		2R	11839272	11839521	1.79151	1.07e-20	1.38e-20	Promoter	Sobp		2L	13184503	13184552	1.53025	7.43e-91	1.36e-90	3' UTR	Rsph1		2R	7320499	7320673	1.29077	5.35e-20	7.02e-20	3' UTR	asRNA:CR45129		2L	18137633	18137957	-0.493915	0.00334029	0.00380757	Promoter	kel		2L	18009993	18010367	-1.07325	9.86e-10
2L	16256122	16257606	3.84596	0	0	Promoter	PRL-1		2R	11845649	11845773	1.18945	1.46e-08	1.48e-08	Promoter	Sln		2L	13192626	13193048	1.50497	5.61e-99	1.07e-98	Promoter	Edem2		2R	7398525	7399160	1.5473	4.39e-100	1.78e-99	Exon (FBtr0089007/FBgn0033166, exon 7 of 8)	CG11112		2L	18139325	18139424	-0.844087	2.64e-07	4.22e-07	3' UTR	kel		2L	18114997	18115220	-1.66616	1.06e-31
2L	16261439	16261873	1.98613	2.68e-77	5.72e-77	Promoter	twe		2R	11869601	11869675	1.20115	4.46e-14	5.04e-14	Exon (FBtr0310323/FBgn0033661, exon 10 of 13)	CR42532		2L	13200273	13200572	1.50175	0	0	Exon (FBtr0080488/FBgn0032481, exon 3 of 5)	CG16972		2R	7403157	7403431	1.1719	7.75e-54	1.86e-53	Promoter	CG43123		2L	18139450	18139524	-0.838839	2.22e-07	3.57e-07	3' UTR	kel		2L	18122843	18123720	-1.28961	3e-103
2L	16264706	16265530	2.24783	0	0	3' UTR	CG4935		2R	11870575	11870974	1.32744	1.59e-51	3.4e-51	Exon (FBtr0310323/FBgn0033661, exon 8 of 13)	CR42532		2L	13202104	13203113	1.76318	0	0	Promoter	CG16972		2R	7406222	7406546	1.7806	7.94e-127	4.05e-126	Promoter	mir-4977		2L	18141238	18141930	-0.826022	3.35e-05	4.51e-05	Exon (FBtr0081040/FBgn0041184, exon 2 of 4)	kel		2L	18132973	18133422	-0.786844	5.16e-12
2L	16265756	16265930	1.48199	5.08e-94	1.23e-93	Exon (FBtr0343814/FBgn0001994, exon 3 of 3)	CG4935		2R	11899542	11899591	1.44948	2.33e-26	3.35e-26	Promoter	Zip48C		2L	13203762	13204136	1.78404	0	0	Promoter	Pect		2R	7406997	7407121	1.35678	5.29e-31	8.79e-31	Promoter	mir-4977		2L	18142106	18142380	-0.814189	8.21e-08	1.37e-07	Exon (FBtr0081040/FBgn0041184, exon 2 of 4)	lncRNA:CR44478		2L	18137583	18137982	-0.62599	4.83e-05
2L	16299554	16299803	1.80449	1.9e-30	2.54e-30	Promoter	heix		2R	12018953	12019552	2.41559	1.21e-30	1.89e-30	Promoter	otk		2L	13219315	13219864	2.42046	0	0	Promoter	CG9426		2R	7407472	7407819	2.34132	2.23e-49	5.03e-49	Promoter	Eaf		2L	18142406	18142455	-0.814128	0.000204127	0.000256481	Exon (FBtr0081040/FBgn0041184, exon 2 of 4)	lncRNA:CR44478		2L	18141781	18141905	-0.896684	3.64e-06
2L	16300672	16300821	1.97611	6.55e-20	7.53e-20	Promoter	CG17328		2R	12056065	12056114	1.16714	3.74e-19	4.68e-19	Promoter	Drep3		2L	13223517	13223616	1.66007	2.47e-77	4.22e-77	Promoter	CG16812		2R	7424386	7424660	1.81195	1.66e-20	2.21e-20	Exon (FBtr0088970/FBgn0003460, exon 2 of 7)	lncRNA:CR44202		2L	18183934	18184658	-0.902869	4.26e-19	1.35e-18	Promoter	Ptp36E		2L	18183984	18184633	-0.812678	1.33e-15
2L	16339026	16339165	1.54266	1.39e-27	1.79e-27	Exon (FBtr0299599/FBgn0259151, exon 5 of 7)	CG31817		2R	12079311	12079535	1.664	1.05e-18	1.3e-18	Promoter	CG8888		2L	13246357	13246406	2.23057	8.23e-124	1.75e-123	Promoter	CG16820		2R	7473726	7474100	1.62764	1e-174	6.95e-174	Promoter	Aldh-III		2L	18204404	18204728	-1.06988	0.00125173	0.00147511	Exon (FBtr0343817/FBgn0261804, exon 8 of 16)	asRNA:CR43413		2L	18203804	18204803	-1.24875	2.56e-10
2L	16346150	16346649	1.63158	7.58e-75	1.59e-74	5' UTR	chif		2R	12087094	12087343	1.18123	1.87e-18	2.31e-18	3' UTR	CG13186		2L	13273706	13273880	1.77488	0	0	Exon (FBtr0334851/FBgn0264894, exon 6 of 11)	CG44085		2R	7476270	7476919	2.01018	1.61e-44	3.35e-44	Promoter	Aldh-III		2L	18210911	18211285	-1.1726	3.91e-06	5.71e-06	5' UTR	CG31802		2L	18390655	18391220	-0.653907	0.00408043
2L	16347200	16347749	2.36466	3.56e-152	1.18e-151	5' UTR	chif		2R	12089944	12090143	1.35363	3.67e-42	6.9e-42	3' UTR	CG13186		2L	13273906	13273980	1.6585	3.52e-229	1.08e-228	Exon (FBtr0334851/FBgn0264894, exon 6 of 11)	CG44085		2R	7481353	7481477	1.37056	2.41e-12	2.65e-12	3' UTR	Aldh-III		2L	18356672	18356871	-1.03395	7.42e-127	2.56e-125	Exon (FBtr0340581/FBgn0011559, exon 2 of 2)	Acp36DE		2L	18392096	18392929	-0.944425	5.64e-10
2L	16468185	16468580	2.06162	1.05e-21	1.24e-21	Exon (FBtr0080875/FBgn0005677, exon 9 of 11)	Idgf3		2R	12092369	12092821	1.74421	3.41e-101	1.25e-100	3' UTR	CG13186		2L	13279478	13279577	2.30729	7.62e-68	1.23e-67	Exon (FBtr0334863/FBgn0264894, exon 8 of 9)	asRNA:CR44083		2R	7495720	7495919	1.1302	2.32e-44	4.81e-44	Promoter	CG1620		2L	18390655	18391170	-0.997932	0.000158075	0.000200412	3' UTR	lncRNA:CR44486		2L	18444507	18445131	-0.76113	1.07e-25
2L	16484213	16484312	1.5816	2.59e-14	2.74e-14	Exon (FBtr0080875/FBgn0005677, exon 2 of 11)	dac		2R	12117988	12119337	2.72096	0	0	Promoter	jeb		2L	13279703	13280377	2.02168	3.6e-133	8e-133	Exon (FBtr0334863/FBgn0264894, exon 8 of 9)	asRNA:CR44083		2R	7504825	7505049	1.11394	6.92e-75	2.16e-74	Exon (FBtr0089743/FBgn0261397, exon 10 of 18)	didum		2L	18392121	18392904	-1.23224	9.57e-13	2.21e-12	3' UTR	lncRNA:CR44486		2L	18445407	18445706	-1.10175	4.29e-30
2L	16484438	16485766	4.1777	8.35e-207	3.55e-206	Promoter	dac		2R	12142999	12143272	1.55845	2.26e-64	5.71e-64	3' UTR	OSCP1		2L	13287152	13287386	1.21821	3.28e-22	3.69e-22	Promoter	Uvrag		2R	7584178	7585435	2.61157	3.4e-98	1.36e-97	Promoter	blow		2L	18444532	18445081	-1.39694	5e-58	5.13e-57	3' UTR	RpS26		2L	18447421	18448876	-1.04575	3.46e-75
2L	16508653	16508877	1.99393	4.69e-26	5.91e-26	3' UTR	Tpr2		2R	12168731	12168980	1.21538	1.1e-80	3.33e-80	Promoter	SmD3		2L	13287962	13288324	1.49016	6.22e-42	8.29e-42	Promoter	asRNA:CR44972		2R	7591038	7591437	1.93163	3.74e-38	7.02e-38	Promoter	scra		2L	18445432	18445706	-0.590189	1.68e-07	2.73e-07	Exon (FBtr0081088/FBgn0086707, exon 3 of 3)	RpS26		2L	18450605	18450979	-1.03476	6.69e-42
2L	16509228	16509277	1.49995	4.88e-11	4.96e-11	3' UTR	Tpr2		2R	12171108	12171357	1.10858	0	0	Promoter	Oda		2L	13290072	13290846	3.96218	0	0	Promoter	CG31729		2R	7626560	7627109	2.29815	1.74e-46	3.72e-46	5' UTR	CG43340		2L	18447421	18448876	-1.3106	2.89e-88	5.29e-87	Promoter	ncm		2L	18485417	18486041	-2.10806	4.91e-46
2L	16509703	16509927	1.35794	2.08e-34	2.93e-34	3' UTR	Tpr2		2R	12255079	12255203	1.00062	6.6e-30	1.01e-29	Exon (FBtr0087998/FBgn0033705, exon 3 of 4)	CG13168		2L	13296384	13297631	3.01916	0	0	Promoter	CG31729		2R	7675462	7675761	1.48963	5.22e-28	8.13e-28	Promoter	U2A		2L	18450630	18450954	-1.1555	5.38e-39	3.39e-38	Exon (FBtr0081087/FBgn0284256, exon 4 of 5)	ncm		2L	18517762	18518061	-1.93863	1.48e-16
2L	16510778	16511127	1.92952	2.96e-61	5.54e-61	Exon (FBtr0337091/FBgn0032587, exon 3 of 3)	Tpr2		2R	12255431	12255701	1.20125	6.4e-101	2.34e-100	3' UTR	CG13168		2L	13305213	13305312	1.45831	8.56e-29	1.03e-28	Promoter	CG16825		2R	7678115	7678189	1.18519	1.33e-32	2.28e-32	Exon (FBtr0300780/FBgn0033212, exon 6 of 7)	U2A		2L	18485442	18486041	-2.04487	1.03e-37	6.28e-37	Promoter	grnd		2L	18533725	18533824	-0.549546	7.12e-06
2L	16511153	16511252	1.61918	3.28e-38	4.87e-38	Exon (FBtr0337091/FBgn0032587, exon 3 of 3)	CG5953		2R	12259398	12260357	1.75833	4.74e-305	5.35e-304	Promoter	Cam		2L	13305214	13305313	1.47013	5.26e-29	6.31e-29	Promoter	CG16825		2R	7698206	7698880	2.00471	1.77e-184	1.31e-183	Promoter	LRR		2L	18517762	18518061	-1.36879	5.89e-07	9.18e-07	Promoter	CG10211		2L	18534050	18534424	-0.619589	1.25e-07
2L	16558581	16558780	1.70713	7.52e-23	9.03e-23	Exon (FBtr0300003/FBgn0259735, exon 2 of 5)	snoRNA:Me18S-G1506		2R	12274160	12274459	1.39776	0	0	3' UTR	CG42700		2L	13308491	13308940	2.09015	2.37e-75	3.99e-75	5' UTR	CG43779		2R	7701984	7702058	1.29608	2.78e-33	4.79e-33	Exon (FBtr0088925/FBgn0050493, exon 2 of 4)	CG30496		2L	18533575	18533849	-0.384092	0.000317129	0.000391639	3' UTR	lncRNA:CR44903		2L	18590891	18591474	-1.3731	3.8e-14
2L	16558831	16558930	1.92053	1.66e-17	1.84e-17	Exon (FBtr0300003/FBgn0259735, exon 2 of 5)	snoRNA:Me18S-G1506		2R	12274610	12274859	1.44959	0	0	3' UTR	CG42700		2L	13309141	13309265	1.5456	3.55e-23	4.04e-23	5' UTR	CG43779		2R	7717807	7717931	1.25365	3.64e-48	8.05e-48	3' UTR	CG1946		2L	18534150	18534374	-0.930259	7.58e-12	1.65e-11	Exon (FBtr0343830/FBgn0085370, exon 17 of 17)	lncRNA:CR44903		2L	18607082	18608169	-0.977124	1.22e-37
2L	16559531	16559755	1.56808	2.08e-12	2.14e-12	Exon (FBtr0300003/FBgn0259735, exon 2 of 5)	snoRNA:Me18S-G1506		2R	12275310	12275684	1.77996	1.88e-230	1.51e-229	3' UTR	CG42700		2L	13354408	13354682	2.52717	3.42e-41	4.54e-41	Promoter	CG9395		2R	7737144	7737318	1.39324	3.71e-30	6.06e-30	3' UTR	Gdap2		2L	18541249	18541423	-0.925562	1.12e-07	1.85e-07	Exon (FBtr0343830/FBgn0085370, exon 5 of 17)	lncRNA:CR44903		2L	18685995	18686244	-0.637936	0.000243818
2L	16657399	16658438	2.71045	0	0	Promoter	mtgo		2R	12279996	12280445	2.49344	7.82e-44	1.51e-43	Promoter	CG42700		2L	13364308	13364782	2.42503	0	0	Exon (FBtr0080473/FBgn0022069, exon 1 of 1)	Nnp-1		2R	7739694	7740343	2.16581	0	0	3' UTR	CG46385		2L	18590941	18591340	-1.57371	4.29e-15	1.13e-14	Promoter	CG15160		2L	18687120	18687429	-0.728646	5.56e-06
2L	16661389	16661638	1.25802	7.23e-58	1.31e-57	Exon (FBtr0300003/FBgn0259735, exon 5 of 5)	mtgo		2R	12293131	12293505	2.59993	1.6e-43	3.06e-43	5' UTR	CG42700		2L	13368137	13368186	1.37281	6.58e-49	9.26e-49	Promoter	Tap42		2R	7740394	7740643	1.30455	4.77e-202	3.85e-201	Exon (FBtr0474226/FBgn0286778, exon 2 of 2)	CG46385		2L	18606957	18607494	-0.933965	2.23e-14	5.66e-14	Promoter	CG10333		2L	18687780	18688800	-1.03498	8.13e-22
2L	16661864	16662138	1.43752	2.29e-73	4.73e-73	3' UTR	mtgo		2R	12302569	12302693	1.11345	1.52e-182	9.78e-182	Promoter	CG8850		2L	13368662	13369021	1.74286	9.77e-97	1.84e-96	Promoter	CG31855		2R	7758069	7758543	1.54057	1.23e-219	1.09e-218	Promoter	CG46385		2L	18607545	18608144	-1.29124	2.27e-35	1.3e-34	Promoter	CG10333		2L	18700223	18700645	-0.570087	0.00126265
2L	16662839	16662938	1.55693	5.15e-41	7.91e-41	3' UTR	mtgo		2R	12437720	12437794	1.06766	1.01e-21	1.34e-21	Promoter	Dyb		2L	13369304	13369903	2.09201	1.87e-210	5.45e-210	Promoter	CG31855		2R	7802214	7802763	1.25871	1.19e-181	8.67e-181	Exon (FBtr0088901/FBgn0033224, exon 3 of 5)	Nop17l		2L	18660278	18660377	-0.726318	2.95e-09	5.45e-09	Exon (FBtr0081073/FBgn0032694, exon 4 of 4)	CR42490		2L	18702856	18703105	-0.963158	2.39e-09
2L	16680957	16681156	1.58679	2.64e-75	5.56e-75	Promoter	squ		2R	12450135	12450184	1.47024	1.49e-09	1.53e-09	Exon (FBtr0113074/FBgn0033739, exon 6 of 8)	Lac		2L	13372127	13372176	1.42209	1.54e-29	1.86e-29	Exon (FBtr0080471/FBgn0032512, exon 3 of 3)	ND-B22		2R	7804549	7805160	1.73711	3.29e-270	3.74e-269	Promoter	Nop17l		2L	18687120	18687279	-1.14003	7.27e-08	1.22e-07	Exon (FBtr0081130/FBgn0005617, exon 1 of 2)	msl-1		2L	18703473	18703764	-1.12658	1.96e-06
2L	16685433	16685832	3.14323	2.34e-69	4.69e-69	Promoter	grp		2R	12469338	12469462	1.18124	2.32e-32	3.74e-32	Promoter	CG8545		2L	13385998	13387193	1.96033	1.94e-245	6.25e-245	Promoter	Ing5		2R	7813114	7813163	1.41798	1.73e-16	2.1e-16	Promoter	puml		2L	18687805	18688079	-1.0367	3.54e-09	6.5e-09	Promoter	msl-1		2L	18703962	18704311	-0.924224	8.49e-18
2L	16722489	16722563	1.59399	2.23e-299	1.3e-298	Promoter	Cyt-c-p		2R	12471024	12471073	1.47635	8.14e-43	1.54e-42	Promoter	dgt5		2L	13403315	13403759	2.07597	8.56e-41	1.13e-40	Exon (FBtr0345438/FBgn0032521, exon 3 of 7)	asRNA:CR44600		2R	7814289	7814488	1.02098	7.17e-117	3.38e-116	Exon (FBtr0088834/FBgn0033226, exon 2 of 2)	puml		2L	18688305	18688800	-1.5804	1.5e-19	4.87e-19	Promoter	msl-1		2L	18707842	18708495	-0.788588	1.85e-31
2L	16782892	16784301	1.57533	0	0	Exon (FBtr0080906/FBgn0264695, exon 14 of 19)	Cyt-b5-r		2R	12506885	12507109	1.19135	1.36e-22	1.83e-22	Promoter	fdl		2L	13404428	13404702	1.8275	4.12e-32	5.07e-32	Exon (FBtr0345438/FBgn0032521, exon 6 of 7)	asRNA:CR44600		2R	7836212	7836411	1.0074	2.59e-14	3e-14	3' UTR	Atg10		2L	18700223	18700497	-0.758539	0.00010349	0.000133209	Exon (FBtr0081097/FBgn0032701, exon 2 of 2)	CG10341		2L	18716003	18716077	-0.777206	0.00130457
2L	16785213	16785929	1.42364	0	0	Exon (FBtr0080906/FBgn0264695, exon 16 of 19)	Cyt-b5-r		2R	12518828	12518877	1.13166	4.99e-33	8.12e-33	Promoter	CG8818		2L	13404803	13404902	1.73474	2.88e-31	3.53e-31	Exon (FBtr0345438/FBgn0032521, exon 6 of 7)	asRNA:CR44600		2R	7843045	7843819	1.59853	1.94e-174	1.34e-173	Exon (FBtr0308589/FBgn0085390, exon 18 of 22)	Dgk		2L	18702856	18703105	-0.682412	0.000190976	0.000240393	Promoter	CG10376		2L	18731072	18732471	-2.06416	5.61e-27
2L	16786255	16786329	1.27084	0	0	Exon (FBtr0080906/FBgn0264695, exon 17 of 19)	Cyt-b5-r		2R	12529153	12529802	2.78186	6.47e-122	2.82e-121	Promoter	fra		2L	13419475	13420641	4.3286	8.26e-133	1.83e-132	Promoter	CG43850		2R	7845164	7845778	1.37168	5.5e-12	5.98e-12	Exon (FBtr0308589/FBgn0085390, exon 14 of 22)	Dgk		2L	18703473	18703764	-1.648	1.52e-09	2.86e-09	Promoter	CG10343		2L	18763424	18763748	-0.634693	4.22e-05
2L	16786355	16786729	1.5456	0	0	Exon (FBtr0080906/FBgn0264695, exon 17 of 19)	Cyt-b5-r		2R	12578218	12578442	1.42657	1.94e-14	2.21e-14	3' UTR	ClC-b		2L	13435622	13436521	3.68939	9.59e-180	2.53e-179	Promoter	Tehao		2R	7954418	7955652	1.73092	3.96e-67	1.12e-66	Promoter	CG14764		2L	18707817	18708495	-0.804772	9.03e-28	4.07e-27	Promoter	Faf2		2L	18765282	18765556	-0.591692	0.00590519
2L	16788109	16788633	1.83556	0	0	3' UTR	Cyt-b5-r		2R	12585303	12585452	1.02412	4.94e-28	7.34e-28	Exon (FBtr0303565/FBgn0022764, exon 2 of 12)	Sin3A		2L	13484370	13484744	2.71763	1.91e-131	4.21e-131	5' UTR	CG42784		2R	7965386	7965610	1.32919	1e-23	1.42e-23	3' UTR	CG14763		2L	18710522	18710671	-0.962531	0.00238081	0.00274248	Exon (FBtr0081099/FBgn0032705, exon 4 of 4)	Grip71		2L	18813852	18813926	-0.454385	0.00662364
2L	16820280	16820379	1.43275	4.08e-43	6.41e-43	Promoter	CG13280		2R	12608056	12608130	1.24425	1.27e-18	1.57e-18	Exon (FBtr0087828/FBgn0027356, exon 7 of 10)	Galphaq		2L	13484945	13485219	1.94054	5.54e-36	7.04e-36	5' UTR	CG42784		2R	7971784	7972003	1.38777	1.8e-38	3.4e-38	Promoter	CG8726		2L	18714953	18715027	-0.810332	0.00241567	0.00278078	Exon (FBtr0343112/FBgn0032707, exon 2 of 2)	Irk3		2L	18829962	18830036	-1.11974	4.76e-14
2L	16887209	16887483	1.34349	0	0	Promoter	CG6115		2R	12612840	12614321	2.41996	0	0	Promoter	CG45086		2L	13497894	13498276	1.61961	1.36e-60	2.09e-60	3' UTR	CG42784		2R	7983948	7985377	1.92842	0	0	Promoter	ACC		2L	18731147	18732371	-1.90365	5.4e-26	2.28e-25	Promoter	CG10348		2L	18834635	18835084	-0.86623	8.61e-33
2L	16915898	16916222	1.91918	2.04e-69	4.07e-69	Exon (FBtr0304927/FBgn0261671, exon 23 of 23)	ApepP		2R	12635616	12635915	1.22048	3.65e-62	8.96e-62	Promoter	CG33671		2L	13610154	13610528	2.36167	1.21e-188	3.28e-188	Promoter	mir-2489		2R	8013155	8013304	1.06244	3.93e-54	9.48e-54	Promoter	CG14762		2L	18763424	18763748	-0.591958	0.000382995	0.000469628	3' UTR	ham		2L	18835285	18836223	-1.03406	9.02e-89
2L	16976708	16976982	2.564	1.83e-37	2.69e-37	5' UTR	beat-IIIb		2R	12674207	12674431	1.32951	1.36e-99	4.9e-99	Promoter	GLS		2L	13633415	13633464	1.39922	3.11e-11	3.14e-11	Promoter	lncRNA:CR43410		2R	8031583	8032007	2.14187	5.42e-40	1.05e-39	Promoter	Optix		2L	18764174	18764323	-1.1327	0.00024339	0.000303718	Exon (FBtr0332016/FBgn0045852, exon 5 of 5)	ham		2L	18880773	18881247	-1.93462	1.96e-17
2L	17371164	17371288	1.62754	1.32e-10	1.34e-10	Exon (FBtr0080969/FBgn0032633, exon 7 of 8)	CG31804		2R	12870824	12871323	1.53545	0	0	Promoter	bic		2L	13636305	13636879	2.68668	2.69e-140	6.14e-140	3' UTR	lncRNA:CR43410		2R	8054967	8055764	1.98548	1.02e-18	1.29e-18	Exon (FBtr0088827/FBgn0033252, exon 3 of 5)	CG12769		2L	18792338	18792762	-2.01389	3.78e-10	7.44e-10	Promoter	ham		2L	18939384	18939683	-0.878493	3.8e-14
2L	17383813	17384112	2.70106	9.54e-88	2.21e-87	Promoter	Lrch		2R	12929138	12929187	1.023	5.91e-37	1.02e-36	Promoter	sug		2L	13637347	13637671	2.40781	1.33e-141	3.06e-141	3' UTR	ics		2R	8055790	8055914	1.85323	1.01e-18	1.28e-18	Exon (FBtr0088827/FBgn0033252, exon 3 of 5)	CG12769		2L	18834635	18835009	-0.892063	6.98e-27	3.06e-26	Exon (FBtr0081120/FBgn0032717, exon 8 of 8)	ScpX		2L	18939709	18939858	-0.82331	4.35e-09
2L	17384750	17385614	3.98255	0	0	Promoter	CLIP-190		2R	12953487	12953636	1.13067	5.06e-24	7.02e-24	Promoter	CG13321		2L	13641238	13642434	2.94106	2.78e-84	4.93e-84	Promoter	ics		2R	8070977	8071026	1.14066	1.21e-59	3.13e-59	Exon (FBtr0088774/FBgn0020279, exon 4 of 15)	lig		2L	18835360	18836198	-1.04575	2.24e-70	2.98e-69	Exon (FBtr0081120/FBgn0032717, exon 7 of 8)	CG10600		2L	18946980	18947079	-0.580051	0.00723513
2L	17401806	17402030	1.61864	1.51e-57	2.72e-57	3' UTR	Rpb11		2R	12977562	12978136	2.2	5.14e-39	9.15e-39	Exon (FBtr0345375/FBgn0005624, exon 2 of 5)	Psc		2L	13672198	13672607	2.80632	3.38e-36	4.31e-36	3' UTR	CG18507		2R	8072376	8072525	1.30071	4.08e-82	1.38e-81	Exon (FBtr0088774/FBgn0020279, exon 5 of 15)	lig		2L	18880773	18881197	-1.40804	1.66e-09	3.13e-09	Promoter	tup		2L	18959032	18959306	-0.711231	1.37e-10
2L	17402496	17402695	1.30641	3.04e-72	6.23e-72	Exon (FBtr0479834/FBgn0020503, exon 9 of 16)	Rpb11		2R	12980088	12980537	2.47258	2.79e-33	4.55e-33	Promoter	Psc		2L	13775554	13775653	1.36555	8.23e-58	1.23e-57	Exon (FBtr0080576/FBgn0028540, exon 5 of 7)	asRNA:CR31845		2R	8073406	8074481	1.85102	2.53e-235	2.42e-234	Exon (FBtr0088774/FBgn0020279, exon 7 of 15)	lig		2L	18939584	18939683	-0.695716	8.35e-06	1.18e-05	Exon (FBtr0342929/FBgn0032723, exon 3 of 11)	ssp3		2L	19003467	19003816	-1.99507	5.35e-22
2L	17437280	17437999	2.29085	3.22e-93	7.73e-93	Promoter	CG33928		2R	12996501	12997161	2.75124	4.08e-44	7.89e-44	Promoter	Su(z)2		2L	13780764	13780915	1.80455	2.82e-53	4.08e-53	Promoter	p38b		2R	8077733	8078632	2.14603	0	0	3' UTR	Vps28		2L	18939709	18939858	-0.791618	2.03e-07	3.28e-07	Exon (FBtr0342929/FBgn0032723, exon 3 of 11)	ssp3		2L	19027710	19028854	-1.79613	2.04e-10
2L	17441415	17441464	1.19661	6.71e-16	7.25e-16	Exon (FBtr0340250/FBgn0260632, exon 5 of 5)	dl		2R	13001960	13002259	1.4292	2.05e-26	2.94e-26	Exon (FBtr0330613/FBgn0265623, exon 5 of 6)	Su(z)2		2L	13793571	13793970	1.79136	8.6e-216	2.55e-215	Promoter	Sec71		2R	8119057	8119231	1.4706	1.15e-49	2.61e-49	Exon (FBtr0300954/FBgn0050372, exon 4 of 12)	Asap		2L	18939884	18939933	-0.771696	0.000137993	0.000175639	Exon (FBtr0342929/FBgn0032723, exon 3 of 11)	ssp3		2L	19028930	19029104	-0.871282	0.00726953
2L	17449326	17450257	3.77667	2.04e-69	4.08e-69	Promoter	dl		2R	13003235	13003734	1.73703	9e-64	2.25e-63	Exon (FBtr0330613/FBgn0265623, exon 5 of 6)	Su(z)2		2L	13803726	13803900	1.87222	0	0	Promoter	CAH1		2R	8122265	8122989	3.06244	0	0	Promoter	Asap		2L	18961228	18961302	-1.17395	2.71e-06	4.01e-06	3' UTR	CG10623		2L	19029568	19029842	-0.825065	6.41e-06
2L	17472168	17473092	2.89521	0	0	Promoter	BicD		2R	13055696	13055920	1.35266	1.1e-09	1.13e-09	3' UTR	CG13324		2L	13812518	13812642	1.80392	4.08e-24	4.69e-24	Promoter	CG16888		2R	8123286	8123716	1.23559	4.81e-31	8.02e-31	Promoter	Nup50		2L	18986796	18987270	-1.38104	2.42e-62	2.7e-61	Promoter	Swip-1		2L	19032024	19032451	-0.752791	1.75e-10
2L	17475512	17475978	1.81487	9.13e-184	3.5e-183	3' UTR	cass		2R	13133417	13133516	1.34518	5.91e-22	7.85e-22	Promoter	Cap-G		2L	13813866	13814465	1.71869	2.89e-91	5.3e-91	Promoter	Sos		2R	8141234	8141903	1.25188	4.07e-281	4.96e-280	Promoter	Lpin		2L	19003492	19003816	-1.88642	4.58e-18	1.39e-17	Promoter	CG31793		2L	19034669	19035567	-1.49854	4.59e-45
2L	17484526	17484800	1.75502	2.69e-30	3.6e-30	Promoter	CG5131		2R	13178744	13179642	1.44329	1.78e-81	5.45e-81	5' UTR	CG33137		2L	13815831	13816030	1.66111	2.87e-48	4.01e-48	Exon (FBtr0080541/FBgn0001965, exon 3 of 7)	Sos		2R	8145696	8146981	2.35704	1.44e-141	8.13e-141	Promoter	Lpin		2L	19027710	19028879	-1.72257	1.82e-13	4.39e-13	Promoter	Sidpn		2L	19041205	19041329	-0.611221	8.6e-11
2L	17607040	17607139	2.72897	2.28e-41	3.52e-41	Promoter	lncRNA:CR44412		2R	13179893	13181021	1.26731	1.11e-33	1.82e-33	5' UTR	CG17724		2L	13818675	13819124	2.00491	1.21e-90	2.22e-90	Exon (FBtr0080541/FBgn0001965, exon 6 of 7)	b		2R	8156111	8156635	2.88734	4.65e-227	4.27e-226	Promoter	kermit		2L	19028905	19029029	-0.989991	0.0031556	0.00360219	Exon (FBtr0081141/FBgn0032741, exon 2 of 3)	Sidpn		2L	19045455	19046529	-0.996958	7.99e-89
2L	17647053	17647402	2.10991	3.88e-40	5.89e-40	3' UTR	lncRNA:CR45699		2R	13181097	13181296	1.44717	1.73e-30	2.68e-30	5' UTR	CG17724		2L	13819690	13819739	2.01591	1.5e-17	1.61e-17	3' UTR	b		2R	8166978	8167377	1.90012	1.88e-71	5.61e-71	Promoter	Gasz		2L	19029543	19029842	-0.657136	0.000403194	0.000493696	Exon (FBtr0081141/FBgn0032741, exon 3 of 3)	Sidpn		2L	19047234	19047801	-0.951061	2e-28
2L	17647653	17647752	1.68196	5.25e-19	5.96e-19	3' UTR	lncRNA:CR45699		2R	13181472	13181546	1.4012	2.28e-16	2.7e-16	5' UTR	CG17724		2L	13821248	13821672	1.8814	3.66e-280	1.29e-279	Promoter	b		2R	8174215	8174689	1.69691	3.26e-37	6e-37	Promoter	LRP1		2L	19032124	19032348	-1.17373	1.22e-14	3.14e-14	Exon (FBtr0081180/FBgn0001202, exon 3 of 7)	hook		2L	19048415	19048639	-0.949266	3.49e-06
2L	17647828	17648077	2.07212	3.88e-38	5.74e-38	3' UTR	lncRNA:CR45699		2R	13185697	13185921	1.22703	1.04e-47	2.12e-47	Promoter	CG17724		2L	13829041	13829140	1.69338	3.51e-197	9.85e-197	Promoter	Arpc1		2R	8238221	8238270	1.19566	7.61e-19	9.73e-19	Promoter	pnut		2L	19034669	19035567	-1.78788	9.65e-59	1e-57	Promoter	mib2		2L	19051530	19051604	-1.25202	2.49e-09
2L	17971923	17972722	2.28415	1.23e-115	3.39e-115	3' UTR	CG5674		2R	13189774	13190023	1.93462	2.07e-22	2.77e-22	Promoter	seq		2L	13829166	13829459	1.60032	0	0	Promoter	Arpc1		2R	8239271	8239770	1.58007	1.11e-199	8.82e-199	3' UTR	pnut		2L	19045480	19046529	-1.16557	9.54e-100	2.1e-98	Promoter	Acn		2L	19054078	19054152	-0.792516	0.00417888
[truncated: 6,709 more rows]
[truncated: 19 more columns]
