# Supplementary material for: Systematic assessment of transcriptomic and metabolic reprogramming by blue light exposure coupled with aging
Source: PNAS Nexus. 2023 Dec 5;2(12):pgad390. doi: 10.1093/pnasnexus/pgad390 (PMC10697416; doi:10.1093/pnasnexus/pgad390)
Supplement: pgad390_Supplementary_Data [file pgad390_supplementary_data.zip › PNASNEXUS-PNASNEXUS-2023-00402R-s05.xlsx]

## Sheet: RT-qPCR primers
Supplemental Table S4. The RT-qPCR primer pairs designed and used in this study.
Name(s) of target gene(s)	Symbol(s) of target gene(s)	Forward primer (5' -> 3')	Reverse primer (5' -> 3')	Product length	Note
Methyltransferase like 3	Mettl3	TGCTGTTGATTTTACAGTGGAAGT	AGGCTTGTGGACTCTTTCCG	99	m6A-related genes
Methyltransferase like 14	Mettl14	GTTCCCAGTCAAGCATCCATTA	TACAAACGAACGATGAGCAGC	93	m6A-related genes
female lethal d	fl(2)d	CTGGGCAAGATGACCTCCAA	ATTTAACCTACCCGACTGCG	108	m6A-related genes
AlkB	AlkB	GGATTAAACATATCCGTGCAGCTA	TGAAGGTAGATAGCGGTTGGC	122	m6A-related genes
YTH domain containing 1	Ythdc1	AACGACGCCAATCTTAACCA	CATTGTTTACTCCTTGAACCTACC	96	m6A-related genes
YTH N6-methyladenosine RNA binding protein	Ythdf	TTTAAGGTGGGTTCATTTGCATC	CGCATTTTATCCTTGTCCGTGT	93	m6A-related genes
forkhead box, subgroup O	foxo	TAACAACAGCAAACGGCGAT	TTGCTCCTTGTTGATTGCGA	77	Aging-related genes
Superoxide dismutase 1	Sod1	CGGCCACTGTGCTGATCTAC	ATCAACTAACAGACCACAGGCT	105	Aging-related genes
Target of rapamycin	Tor	ACATCACTAATCGGCAGCGG	CCGAACGATCTCACACGGAT	100	Aging-related genes
Ribosomal protein S6 kinase	S6k	CCAGTTTTCCTTTCGCTCGTCT	GGCGACTGGACTGAAACCG	135	Aging-related genes
Autophagy-related 1	Atg1	CGAGGGCCAGAGAATCACAT	TCTGCTTTGCTTTTGCTTCCAA	96	Aging-related genes
period	per	CACGCAAACAAACAGCTTCG	CTCACTTTTTGGCTGTGGCT	127	Circadian rhythms-related genes
vrille	vri	TAAGCAAGTGAGAGCCGTCG	ACTTGTGCAGTTCGGGGTTT	121	Circadian rhythms-related genes
Attacin-A + Attacin-B	AttA + AttB	CACAACTGGCGGAACTTTGG	TGACCAGCACTTCAAAAATGAATAG	103	Potential aging biomarkers
Defensin	Def	AGTTCTTCGTTCTCGTGGCT	CCACATCGGAAACTGGCTGA	75	Potential aging biomarkers
Diptericin A	DptA	AATGGACGCCACGAGATTGG	CTTTCCAGCTCGGTTCTGAGT	85	Potential aging biomarkers
Diptericin B	DptB	ACTTTTCACTTGGAGCACAGTTTA	CGAATCCTTGCTTTGGGCTTC	132	Potential aging biomarkers
Drosocin	Dro	AGGGGTTCCCATCGCTTATCA	TGACTTTTGTGGTTTTGTTTTGAGC	98	Potential aging biomarkers
Drosomycin	Drs	TTACCAAGCTCCGTGAGAACC	CATCAGGACAGCGAAGAGGG	75	Potential aging biomarkers
