# Supplementary material for: Systematic assessment of transcriptomic and metabolic reprogramming by blue light exposure coupled with aging
Source: PNAS Nexus. 2023 Dec 5;2(12):pgad390. doi: 10.1093/pnasnexus/pgad390 (PMC10697416; doi:10.1093/pnasnexus/pgad390)
Supplement: pgad390_Supplementary_Data [file pgad390_supplementary_data.zip › PNASNEXUS-PNASNEXUS-2023-00402R-s02.xlsx]

## Sheet: Sheet1
Supplemental Table S1. The omics techniques and treatments employed in this study, with the sequencing read counts and mapping results of the samples used.
Experiment	Library	Gender	Source	Photoperiod	Age after eclosion	Parental photoperiod	Parental age after eclosion	Group	Replicate No.	Sample	Total reads	Mapped rRNA reads	Mapped tRNA reads	Mapped mRNA reads	mRNA mapping rate
Poly-A RNA-seq of w1118 adult male heads	RNA-seq	Male	Heads	Blue-light: darkness = 12 h: 12h	10 days	White-light: darkness = 12 h: 12h	3 days	BD10	1	Head_RNA_BD10-1	75795128	51194	0	67940682	0.896373
	RNA-seq	Male	Heads	Blue-light: darkness = 12 h: 12h	10 days	White-light: darkness = 12 h: 12h	3 days	BD10	2	Head_RNA_BD10-2	94504286	61246	0	86227208	0.912416
	RNA-seq	Male	Heads	Blue-light: darkness = 12 h: 12h	10 days	White-light: darkness = 12 h: 12h	3 days	BD10	3	Head_RNA_BD10-3	123863272	128406	0	112137972	0.905337
	RNA-seq	Male	Heads	Blue-light: darkness = 12 h: 12h	25 days	White-light: darkness = 12 h: 12h	3 days	BD25	1	Head_RNA_BD25-1	78441298	185992	4	71701422	0.914077
	RNA-seq	Male	Heads	Blue-light: darkness = 12 h: 12h	25 days	White-light: darkness = 12 h: 12h	3 days	BD25	2	Head_RNA_BD25-2	81929002	49386	0	74893410	0.914126
	RNA-seq	Male	Heads	Blue-light: darkness = 12 h: 12h	25 days	White-light: darkness = 12 h: 12h	3 days	BD25	3	Head_RNA_BD25-3	71158320	45708	2	64887512	0.911875
	RNA-seq	Male	Heads	Constant darkness	10 days	White-light: darkness = 12 h: 12h	3 days	DD10	1	Head_RNA_DD10-1	104324684	88700	0	94219554	0.903138
	RNA-seq	Male	Heads	Constant darkness	10 days	White-light: darkness = 12 h: 12h	3 days	DD10	2	Head_RNA_DD10-2	83222288	42370	6	75771442	0.910471
	RNA-seq	Male	Heads	Constant darkness	10 days	White-light: darkness = 12 h: 12h	3 days	DD10	3	Head_RNA_DD10-3	75176442	38988	0	68621770	0.912809
	RNA-seq	Male	Heads	Constant darkness	25 days	White-light: darkness = 12 h: 12h	3 days	DD25	1	Head_RNA_DD25-1	84220678	41918	0	76176248	0.904484
	RNA-seq	Male	Heads	Constant darkness	25 days	White-light: darkness = 12 h: 12h	3 days	DD25	2	Head_RNA_DD25-2	78571674	56144	4	71802476	0.913847
	RNA-seq	Male	Heads	Constant darkness	25 days	White-light: darkness = 12 h: 12h	3 days	DD25	3	Head_RNA_DD25-3	83584832	48678	0	76671176	0.917286
Poly-A RNA-seq of w1118 whole adult male flies (F1 generation)	RNA-seq	Male	Heads	Constant darkness	3 days	Blue-light: darkness = 12 h: 12h	8 days	BD8F1	1	Whole_RNA_BD8F1-1	69691756	113358	2	63283874	0.908054
	RNA-seq	Male	Heads	Constant darkness	3 days	Blue-light: darkness = 12 h: 12h	8 days	BD8F1	2	Whole_RNA_BD8F1-2	59196786	102386	4	53320358	0.900731
	RNA-seq	Male	Heads	Constant darkness	3 days	Blue-light: darkness = 12 h: 12h	8 days	BD8F1	3	Whole_RNA_BD8F1-3	63858184	90538	2	58179150	0.911068
	RNA-seq	Male	Heads	Constant darkness	3 days	Blue-light: darkness = 12 h: 12h	23 days	BD23F1	1	Whole_RNA_BD23F1-1	53388212	102504	0	48413190	0.906814
	RNA-seq	Male	Heads	Constant darkness	3 days	Blue-light: darkness = 12 h: 12h	23 days	BD23F1	2	Whole_RNA_BD23F1-2	62496174	113956	0	57116988	0.913928
	RNA-seq	Male	Heads	Constant darkness	3 days	Blue-light: darkness = 12 h: 12h	23 days	BD23F1	3	Whole_RNA_BD23F1-3	73141202	171492	0	66467976	0.908762
	RNA-seq	Male	Heads	Constant darkness	3 days	Constant darkness	8 days	DD8F1	1	Whole_RNA_DD8F1-1	62997906	74536	8	57106660	0.906485
	RNA-seq	Male	Heads	Constant darkness	3 days	Constant darkness	8 days	DD8F1	2	Whole_RNA_DD8F1-2	61573682	70922	0	55984044	0.90922
	RNA-seq	Male	Heads	Constant darkness	3 days	Constant darkness	8 days	DD8F1	3	Whole_RNA_DD8F1-3	60685506	120524	0	55178894	0.90926
	RNA-seq	Male	Heads	Constant darkness	3 days	Constant darkness	23 days	DD23F1	1	Whole_RNA_DD23F1-1	62399292	183300	0	56524062	0.905845
	RNA-seq	Male	Heads	Constant darkness	3 days	Constant darkness	23 days	DD23F1	2	Whole_RNA_DD23F1-2	67599420	173490	0	61242378	0.90596
	RNA-seq	Male	Heads	Constant darkness	3 days	Constant darkness	23 days	DD23F1	3	Whole_RNA_DD23F1-3	64272580	122398	0	57864288	0.900295
Poly-A MeRIP-seq of w1118 whole adult male flies	MeRIP-seq (Input)	Male	Whole flies	Blue-light: darkness = 12 h: 12h	10 days	White-light: darkness = 12 h: 12h	3 days	BD10	1	Whole_MeRIP_Input_BD10-1	34545344	4145142	50	27741810	0.803055
	MeRIP-seq (Input)	Male	Whole flies	Blue-light: darkness = 12 h: 12h	10 days	White-light: darkness = 12 h: 12h	3 days	BD10	2	Whole_MeRIP_Input_BD10-2	92031458	8605564	64	62013924	0.673834
	MeRIP-seq (Input)	Male	Whole flies	Blue-light: darkness = 12 h: 12h	10 days	White-light: darkness = 12 h: 12h	3 days	BD10	3	Whole_MeRIP_Input_BD10-3	34442846	3592206	38	28200492	0.818762
	MeRIP-seq (Input)	Male	Whole flies	Blue-light: darkness = 12 h: 12h	25 days	White-light: darkness = 12 h: 12h	3 days	BD25	1	Whole_MeRIP_Input_BD25-1	75701226	8290222	92	61326524	0.810113
	MeRIP-seq (Input)	Male	Whole flies	Blue-light: darkness = 12 h: 12h	25 days	White-light: darkness = 12 h: 12h	3 days	BD25	2	Whole_MeRIP_Input_BD25-2	38900522	3746954	64	31860734	0.819031
	MeRIP-seq (Input)	Male	Whole flies	Blue-light: darkness = 12 h: 12h	25 days	White-light: darkness = 12 h: 12h	3 days	BD25	3	Whole_MeRIP_Input_BD25-3	36532306	3745332	58	29781868	0.81522
	MeRIP-seq (Input)	Male	Whole flies	Constant darkness	10 days	White-light: darkness = 12 h: 12h	3 days	DD10	1	Whole_MeRIP_Input_DD10-1	109559348	11868330	96	66337998	0.605498
	MeRIP-seq (Input)	Male	Whole flies	Constant darkness	10 days	White-light: darkness = 12 h: 12h	3 days	DD10	2	Whole_MeRIP_Input_DD10-2	138624972	11383546	136	82579446	0.595704
	MeRIP-seq (Input)	Male	Whole flies	Constant darkness	10 days	White-light: darkness = 12 h: 12h	3 days	DD10	3	Whole_MeRIP_Input_DD10-3	60529334	7664272	46	47886460	0.791128
	MeRIP-seq (Input)	Male	Whole flies	Constant darkness	25 days	White-light: darkness = 12 h: 12h	3 days	DD25	1	Whole_MeRIP_Input_DD25-1	83808586	6503780	86	44605316	0.532228
	MeRIP-seq (Input)	Male	Whole flies	Constant darkness	25 days	White-light: darkness = 12 h: 12h	3 days	DD25	2	Whole_MeRIP_Input_DD25-2	61418758	6192890	108	48597872	0.791255
	MeRIP-seq (Input)	Male	Whole flies	Constant darkness	25 days	White-light: darkness = 12 h: 12h	3 days	DD25	3	Whole_MeRIP_Input_DD25-3	31495306	3705342	58	25056546	0.795564
	MeRIP-seq (IP)	Male	Whole flies	Blue-light: darkness = 12 h: 12h	10 days	White-light: darkness = 12 h: 12h	3 days	BD10	1	Whole_MeRIP_IP_BD10-1	61611138	3160566	114	51440664	0.834925
	MeRIP-seq (IP)	Male	Whole flies	Blue-light: darkness = 12 h: 12h	10 days	White-light: darkness = 12 h: 12h	3 days	BD10	2	Whole_MeRIP_IP_BD10-2	69066648	3206440	520	47348024	0.685541
	MeRIP-seq (IP)	Male	Whole flies	Blue-light: darkness = 12 h: 12h	10 days	White-light: darkness = 12 h: 12h	3 days	BD10	3	Whole_MeRIP_IP_BD10-3	69957392	2718634	218	54736442	0.782425
	MeRIP-seq (IP)	Male	Whole flies	Blue-light: darkness = 12 h: 12h	25 days	White-light: darkness = 12 h: 12h	3 days	BD25	1	Whole_MeRIP_IP_BD25-1	41179982	2580186	158	34057916	0.82705
	MeRIP-seq (IP)	Male	Whole flies	Blue-light: darkness = 12 h: 12h	25 days	White-light: darkness = 12 h: 12h	3 days	BD25	2	Whole_MeRIP_IP_BD25-2	45914284	2663112	134	37864468	0.824677
	MeRIP-seq (IP)	Male	Whole flies	Blue-light: darkness = 12 h: 12h	25 days	White-light: darkness = 12 h: 12h	3 days	BD25	3	Whole_MeRIP_IP_BD25-3	40747846	2220480	78	33494916	0.822005
	MeRIP-seq (IP)	Male	Whole flies	Constant darkness	10 days	White-light: darkness = 12 h: 12h	3 days	DD10	1	Whole_MeRIP_IP_DD10-1	67152466	2596322	104	53405536	0.795288
	MeRIP-seq (IP)	Male	Whole flies	Constant darkness	10 days	White-light: darkness = 12 h: 12h	3 days	DD10	2	Whole_MeRIP_IP_DD10-2	67729698	3978932	116	54612270	0.806327
	MeRIP-seq (IP)	Male	Whole flies	Constant darkness	10 days	White-light: darkness = 12 h: 12h	3 days	DD10	3	Whole_MeRIP_IP_DD10-3	70241810	2647630	76	57471750	0.818199
	MeRIP-seq (IP)	Male	Whole flies	Constant darkness	25 days	White-light: darkness = 12 h: 12h	3 days	DD25	1	Whole_MeRIP_IP_DD25-1	52466228	3350646	158	41898024	0.798571
	MeRIP-seq (IP)	Male	Whole flies	Constant darkness	25 days	White-light: darkness = 12 h: 12h	3 days	DD25	2	Whole_MeRIP_IP_DD25-2	42089100	2521012	156	34489344	0.819436
	MeRIP-seq (IP)	Male	Whole flies	Constant darkness	25 days	White-light: darkness = 12 h: 12h	3 days	DD25	3	Whole_MeRIP_IP_DD25-3	38326374	2579102	166	29949204	0.781425
Untargeted metabolome of w1118 whole adult male flies	Metabolome	Male	Whole flies	Blue-light: darkness = 12 h: 12h	10 days	White-light: darkness = 12 h: 12h	3 days	BD10	1	Whole_Metabolome_BD10-1
	Metabolome	Male	Whole flies	Blue-light: darkness = 12 h: 12h	10 days	White-light: darkness = 12 h: 12h	3 days	BD10	2	Whole_Metabolome_BD10-2
	Metabolome	Male	Whole flies	Blue-light: darkness = 12 h: 12h	10 days	White-light: darkness = 12 h: 12h	3 days	BD10	3	Whole_Metabolome_BD10-3
	Metabolome	Male	Whole flies	Blue-light: darkness = 12 h: 12h	10 days	White-light: darkness = 12 h: 12h	3 days	BD10	4	Whole_Metabolome_BD10-4
	Metabolome	Male	Whole flies	Blue-light: darkness = 12 h: 12h	10 days	White-light: darkness = 12 h: 12h	3 days	BD10	5	Whole_Metabolome_BD10-5
	Metabolome	Male	Whole flies	Blue-light: darkness = 12 h: 12h	25 days	White-light: darkness = 12 h: 12h	3 days	BD25	1	Whole_Metabolome_BD25-1
	Metabolome	Male	Whole flies	Blue-light: darkness = 12 h: 12h	25 days	White-light: darkness = 12 h: 12h	3 days	BD25	2	Whole_Metabolome_BD25-2
	Metabolome	Male	Whole flies	Blue-light: darkness = 12 h: 12h	25 days	White-light: darkness = 12 h: 12h	3 days	BD25	3	Whole_Metabolome_BD25-3
	Metabolome	Male	Whole flies	Blue-light: darkness = 12 h: 12h	25 days	White-light: darkness = 12 h: 12h	3 days	BD25	4	Whole_Metabolome_BD25-4
	Metabolome	Male	Whole flies	Blue-light: darkness = 12 h: 12h	25 days	White-light: darkness = 12 h: 12h	3 days	BD25	5	Whole_Metabolome_BD25-5
	Metabolome	Male	Whole flies	Constant darkness	10 days	White-light: darkness = 12 h: 12h	3 days	DD10	1	Whole_Metabolome_DD10-1
	Metabolome	Male	Whole flies	Constant darkness	10 days	White-light: darkness = 12 h: 12h	3 days	DD10	2	Whole_Metabolome_DD10-2
	Metabolome	Male	Whole flies	Constant darkness	10 days	White-light: darkness = 12 h: 12h	3 days	DD10	3	Whole_Metabolome_DD10-3
	Metabolome	Male	Whole flies	Constant darkness	10 days	White-light: darkness = 12 h: 12h	3 days	DD10	4	Whole_Metabolome_DD10-4
	Metabolome	Male	Whole flies	Constant darkness	10 days	White-light: darkness = 12 h: 12h	3 days	DD10	5	Whole_Metabolome_DD10-5
	Metabolome	Male	Whole flies	Constant darkness	25 days	White-light: darkness = 12 h: 12h	3 days	DD25	1	Whole_Metabolome_DD25-1
	Metabolome	Male	Whole flies	Constant darkness	25 days	White-light: darkness = 12 h: 12h	3 days	DD25	2	Whole_Metabolome_DD25-2
	Metabolome	Male	Whole flies	Constant darkness	25 days	White-light: darkness = 12 h: 12h	3 days	DD25	3	Whole_Metabolome_DD25-3
	Metabolome	Male	Whole flies	Constant darkness	25 days	White-light: darkness = 12 h: 12h	3 days	DD25	4	Whole_Metabolome_DD25-4
	Metabolome	Male	Whole flies	Constant darkness	25 days	White-light: darkness = 12 h: 12h	3 days	DD25	5	Whole_Metabolome_DD25-5
